# Supplementary material for: Genome-wide identification of candidate copy number polymorphism genes associated with complex traits of Tibetan-sheep
Source: Sci Rep. 2023 Oct 12;13:17283. doi: 10.1038/s41598-023-44402-1 (PMC10570297; doi:10.1038/s41598-023-44402-1)
Supplement: Supplementary file 2 — Supplementary Table S2. [file 41598_2023_44402_MOESM2_ESM.xlsx]

## Sheet: Table S2
Supplementary Table S2. Read mapping statistics and coverage of depth
Breed	Sample	Sex	Mapped reads	Mapping rate (%)	Depth	Coverage at least 4X (%)	Coverage at least 10X (%)
Grassland	GY_1	female	587461676	0.9994	22.56	0.9947	0.9786
	GY_2	female	597660137	0.9994	23.08	0.9948	0.9813
	GY_3	female	544238054	0.9994	20.93	0.9944	0.9724
	GY_4	female	620864948	0.9994	22.96	0.9947	0.977
Oula	OL_1	female	592232626	0.9981	21.51	0.9945	0.9714
	OL_2	female	515857832	0.9974	18.64	0.9924	0.9274
	OL_3	female	493039223	0.9984	16.75	0.9922	0.8883
	OL_4	female	491055518	0.9987	21.15	0.9942	0.9706
Black	HZ_1	female	499335606	0.999	20.07	0.9939	0.9641
	HZ_2	female	596440193	0.9992	18.13	0.9936	0.9298
	HZ_3	female	602903426	0.9991	18.41	0.9937	0.9317
	HZ_4	female	574386540	0.9992	17.89	0.9936	0.9322
Zeku	ZK_1	female	450540692	0.9993	19.39	0.9938	0.9394
	ZK_2	female	578895333	0.9994	22.4	0.9945	0.9645
	ZK_3	female	518785859	0.9983	20.18	0.9927	0.9389
	ZK_4	female	576764885	0.9994	22.27	0.9946	0.9779
Qumaari Speckled	BD_1	female	492521122	0.9993	19.91	0.9936	0.9622
	BD_2	female	479780003	0.9994	19.07	0.9932	0.9542
	BD_3	female	481110521	0.9994	18.88	0.9936	0.9491
	BD_4	female	485846994	0.9994	19.86	0.9939	0.965
Valley	SG_1	female	553004701	0.9993	20.61	0.9943	0.971
	SG_2	female	542566237	0.9986	20.41	0.9942	0.9675
	SG_3	female	561385733	0.9992	20.62	0.9944	0.9698
	SG_4	female	507704794	0.9993	20.69	0.9943	0.9712
	SG_5	female	636894182	0.999	19.07	0.9941	0.9506
	SG_6	female	595391543	0.9993	18.38	0.9938	0.9379
	SG_7	female	552700015	0.9994	16.98	0.9935	0.9125
	SG_8	female	549993912	0.999	19.94	0.9941	0.9641
