# Supplementary material for: Genome-wide identification of candidate copy number polymorphism genes associated with complex traits of Tibetan-sheep
Source: Sci Rep. 2023 Oct 12;13:17283. doi: 10.1038/s41598-023-44402-1 (PMC10570297; doi:10.1038/s41598-023-44402-1)
Supplement: Supplementary file 3 — Supplementary Table S3. [file 41598_2023_44402_MOESM3_ESM.xlsx]

## Sheet: BD_1
Supplementary Table S3. Information of the detected CNV in BD1
CNV type	Chr: start-end	CNV size (bp)	Normalized read-depth	p-val1	q0
deletion	NC_056054.1:1-16800	16800	0.321992	9.48646e-12	1
duplication	NC_056054.1:51801-55500	3700	1.95822	1.18101e-05	1
deletion	NC_056054.1:72301-73600	1300	0.264799	0.00423979	1
duplication	NC_056054.1:80701-86300	5600	3.29457	0	1
deletion	NC_056054.1:286701-289100	2400	0.389318	0.00698586	1
deletion	NC_056054.1:1652401-1675000	22600	0.352871	7.05188e-12	1
deletion	NC_056054.1:5941001-5943200	2200	0.223532	1.91783e-06	1
deletion	NC_056054.1:7333101-7369600	36500	0.393416	4.36637e-12	1
deletion	NC_056054.1:7941201-7951300	10100	0.0389521	1.57795e-11	1
deletion	NC_056054.1:9570801-9572900	2100	0.1327	1.72274e-08	1
deletion	NC_056054.1:14728501-14730200	1700	0.0674979	9.37485e-11	1
deletion	NC_056054.1:16911101-16912900	1800	0.0546411	8.85403e-11	1
deletion	NC_056054.1:18797601-18800400	2800	0.120015	5.69188e-11	1
duplication	NC_056054.1:21521401-21522600	1200	1.89195	0.00429446	1
deletion	NC_056054.1:22636601-22639600	3000	0.349703	5.95256e-07	1
deletion	NC_056054.1:24122201-24123700	1500	0.114746	2.00639e-06	1
deletion	NC_056054.1:24163501-24164900	1400	0.029272	2.50443e-09	1
deletion	NC_056054.1:24199701-24201200	1500	0.0655694	1.57248e-08	1
duplication	NC_056054.1:24821301-24824500	3200	3.99563	0	1
duplication	NC_056054.1:29047601-29050600	3000	2.09276	3.65494e-07	1
duplication	NC_056054.1:29053401-29056000	2600	2.20036	7.10311e-06	1
duplication	NC_056054.1:29059001-29060600	1600	2.24882	0.000319669	1
duplication	NC_056054.1:29062101-29063700	1600	2.41275	0.00880765	1
deletion	NC_056054.1:32375601-32377000	1400	0.357119	0.00135484	1
deletion	NC_056054.1:34323401-34324600	1200	0.177584	0.000217762	1
deletion	NC_056054.1:34328801-34388300	59500	0.179214	2.67853e-12	1
deletion	NC_056054.1:34389401-34440800	51400	0.230577	3.10063e-12	1
deletion	NC_056054.1:34442201-34445900	3700	0.115189	4.30737e-11	1
deletion	NC_056054.1:35943801-35944900	1100	0	2.65297e-06	1
deletion	NC_056054.1:37572501-37574600	2100	0.29272	1.44267e-05	1
deletion	NC_056054.1:40694201-40698200	4000	0.143433	3.98431e-11	1
deletion	NC_056054.1:44322401-44323700	1300	0.195447	0.00453479	1
deletion	NC_056054.1:44609001-44610900	1900	0.215689	1.8202e-08	1
deletion	NC_056054.1:45083901-45085900	2000	0.27867	0.000927317	1
deletion	NC_056054.1:47491401-47492900	1500	0	1.06248e-10	1
deletion	NC_056054.1:49712201-49714800	2600	0.0630475	6.12971e-11	1
deletion	NC_056054.1:49830301-49831400	1100	0.111766	0.00417068	1
deletion	NC_056054.1:49868901-49870500	1600	0.0819617	9.96078e-11	1
deletion	NC_056054.1:50487801-50489000	1200	0.122943	0.000137924	1
duplication	NC_056054.1:51736301-51762500	26200	1.98022	0	1
duplication	NC_056054.1:51764401-51793700	29300	1.95393	0	1
duplication	NC_056054.1:51794401-51801700	7300	1.85705	0	1
duplication	NC_056054.1:51804101-51829500	25400	1.80993	0	1
duplication	NC_056054.1:51838601-51844900	6300	1.79145	0	1
duplication	NC_056054.1:51876501-51899700	23200	1.95719	0	1
duplication	NC_056054.1:51993801-52007900	14100	1.65609	0	1
deletion	NC_056054.1:55238501-55240700	2200	0.294317	0.00147996	1
deletion	NC_056054.1:55433001-55438000	5000	0.25736	3.18745e-11	1
deletion	NC_056054.1:56476101-56478400	2300	0.356355	0.000435074	1
deletion	NC_056054.1:57859201-57863100	3900	0.367777	2.55338e-05	1
deletion	NC_056054.1:58882901-58884200	1300	0.182838	0.00182244	1
deletion	NC_056054.1:63696701-63697800	1100	0.0670596	1.53677e-05	1
deletion	NC_056054.1:63700801-63702400	1600	0.128065	1.58108e-05	1
duplication	NC_056054.1:66309101-66311400	2300	2.64416	1.09454e-06	1
duplication	NC_056054.1:66327101-66334200	7100	1.92321	0	1
duplication	NC_056054.1:66337301-66342000	4700	1.94615	0	1
duplication	NC_056054.1:66355201-66408700	53500	2.29432	0	1
duplication	NC_056054.1:66411301-66441000	29700	1.92265	0	1
deletion	NC_056054.1:66701901-66704000	2100	0.0468353	7.58917e-11	1
deletion	NC_056054.1:66708401-66710800	2400	0.218565	1.71991e-05	1
deletion	NC_056054.1:68487601-68492800	5200	0.21909	3.06486e-11	1
deletion	NC_056054.1:68750101-68751300	1200	0	1.8952e-07	1
deletion	NC_056054.1:69197801-69202200	4400	0.0167649	3.6221e-11	1
deletion	NC_056054.1:72393701-72396000	2300	0.327847	0.003626	1
deletion	NC_056054.1:73833701-73834900	1200	0.191244	0.00108157	1
deletion	NC_056054.1:78479901-78482400	2500	0.245885	6.77253e-05	1
deletion	NC_056054.1:79087201-79100000	12800	0.327847	1.2451e-11	1
deletion	NC_056054.1:80133401-80135100	1700	0.0626766	8.88736e-08	1
deletion	NC_056054.1:82304601-82313000	8400	0.00195147	1.89729e-11	1
deletion	NC_056054.1:82725801-82727200	1400	0.0995249	4.5535e-09	1
deletion	NC_056054.1:83803301-83805800	2500	0.314733	9.37875e-06	1
deletion	NC_056054.1:85726001-85727200	1200	0.0819617	2.31953e-06	1
deletion	NC_056054.1:85960301-85961600	1300	0.0567427	2.46414e-08	1
deletion	NC_056054.1:86981801-86983300	1500	0.174852	3.298e-05	1
deletion	NC_056054.1:87026001-87027700	1700	0.18803	9.2872e-06	1
deletion	NC_056054.1:87030601-87033900	3300	0.268238	3.86358e-10	1
duplication	NC_056054.1:97841401-97907900	66500	17.3712	0	1
duplication	NC_056054.1:97914701-97918100	3400	9.07847	0.000344036	1
duplication	NC_056054.1:97918601-97926900	8300	16.66	0	1
duplication	NC_056054.1:97927101-97932000	4900	20.4001	0	1
deletion	NC_056054.1:97932001-97934800	2800	0.310284	2.91726e-06	1
duplication	NC_056054.1:97936601-97970800	34200	8.74306	0	1
duplication	NC_056054.1:98056201-98071400	15200	5.16521	0	1
duplication	NC_056054.1:98073201-98077300	4100	4.76577	4.68894e-05	1
duplication	NC_056054.1:98077501-98082300	4800	8.09201	3.45307e-09	1
duplication	NC_056054.1:99366501-99370600	4100	1.77317	3.1779e-05	1
duplication	NC_056054.1:99375801-99381900	6100	1.92274	0	1
deletion	NC_056054.1:99405301-99407400	2100	0.2654	2.95636e-06	1
duplication	NC_056054.1:99610001-99623800	13800	3.97396	0	1
deletion	NC_056054.1:103108601-103109800	1200	0.102452	0.000729773	1
duplication	NC_056054.1:103345501-103397300	51800	1.75917	0	1
deletion	NC_056054.1:103420601-103422200	1600	0.204904	9.30878e-05	1
deletion	NC_056054.1:103424701-103459100	34400	0.335948	4.63292e-12	1
deletion	NC_056054.1:106168601-106170200	1600	0.251008	0.000455424	1
deletion	NC_056054.1:107297201-107298900	1700	0.0530341	9.37485e-11	1
deletion	NC_056054.1:109616801-109619300	2500	0.262278	9.62307e-05	1
deletion	NC_056054.1:110500901-110503500	2600	0.0819617	6.12971e-11	1
duplication	NC_056054.1:112185001-112190900	5900	2.06849	0	1
duplication	NC_056054.1:112210201-112212500	2300	1.81385	1.91636e-05	1
duplication	NC_056054.1:112337001-112360500	23500	1.69853	0	1
duplication	NC_056054.1:112377601-112380000	2400	2.17199	1.49468e-05	1
deletion	NC_056054.1:112844401-112846100	1700	0.0964256	5.99147e-07	1
deletion	NC_056054.1:112849601-112851400	1800	0.232225	0.00766982	1
duplication	NC_056054.1:112862401-112866500	4100	7.80036	0.000251264	1
deletion	NC_056054.1:112873101-112874500	1400	0.0526897	5.22514e-08	1
duplication	NC_056054.1:112874501-112881400	6900	6.89548	0	1
deletion	NC_056054.1:115201601-115209200	7600	0.171473	2.09701e-11	1
deletion	NC_056054.1:115429601-115430800	1200	0	1.8952e-07	1
deletion	NC_056054.1:115617301-115618900	1600	0.225395	0.000250469	1
deletion	NC_056054.1:116251401-116253600	2200	0.339023	2.81793e-05	1
deletion	NC_056054.1:119361101-119362400	1300	0.359371	0.00790611	1
duplication	NC_056054.1:119555401-119557500	2100	2.07246	2.85338e-06	1
deletion	NC_056054.1:120936701-120937900	1200	0.0683014	0.000112127	1
deletion	NC_056054.1:120974001-120975900	1900	0.207061	0.000534806	1
deletion	NC_056054.1:120986001-120994500	8500	0.200565	3.56244e-10	1
deletion	NC_056054.1:120996001-120997100	1100	0.0149021	2.89768e-10	1
duplication	NC_056054.1:121249801-121324400	74600	1.97686	0	1
deletion	NC_056054.1:123879401-123880600	1200	0.129773	0.00916801	1
deletion	NC_056054.1:129262901-129264600	1700	0.110889	3.2812e-09	1
deletion	NC_056054.1:130500701-130501900	1200	0.0683014	3.87755e-05	1
deletion	NC_056054.1:130630601-130631900	1300	0.0126095	1.22594e-10	1
deletion	NC_056054.1:130982401-130983700	1300	0	1.37306e-08	1
deletion	NC_056054.1:132136301-132137800	1500	0.136603	0.00120575	1
deletion	NC_056054.1:132281001-132283900	2900	0.243059	1.31894e-09	1
deletion	NC_056054.1:132745801-132748500	2700	0.203386	5.90269e-11	1
deletion	NC_056054.1:133441101-133442700	1600	0.0870843	3.16753e-08	1
deletion	NC_056054.1:135064701-135069000	4300	0.356438	6.70847e-08	1
duplication	NC_056054.1:138363701-138365900	2200	1.98198	0.000558257	1
deletion	NC_056054.1:139417801-139421300	3500	0.222468	2.77764e-09	1
deletion	NC_056054.1:143409401-143411400	2000	0.245885	0.00988358	1
duplication	NC_056054.1:145302901-145305200	2300	3.43527	0.00933463	1
deletion	NC_056054.1:146458101-146460200	2100	0.160021	3.63749e-07	1
deletion	NC_056054.1:147205001-147207500	2500	0.0295062	6.3749e-11	1
deletion	NC_056054.1:148071501-148073200	1700	0.00964256	9.37485e-11	1
deletion	NC_056054.1:148171901-148173700	1800	0.295973	0.000123052	1
deletion	NC_056054.1:148182401-148184900	2500	0	6.3749e-11	1
deletion	NC_056054.1:149021701-149031800	10100	0.00324601	1.57795e-11	1
deletion	NC_056054.1:150994201-150997300	3100	0.399233	0.00031603	1
deletion	NC_056054.1:151620101-151621600	1500	0.300526	0.000424448	1
deletion	NC_056054.1:151879601-151881300	1700	0.130174	9.74985e-09	1
deletion	NC_056054.1:151889301-151890700	1400	0.140506	0.00194411	1
duplication	NC_056054.1:152795801-152799400	3600	3.97287	0.00209293	1
deletion	NC_056054.1:153042801-153043900	1100	0	2.65297e-06	1
deletion	NC_056054.1:153069501-153071800	2300	0.231631	6.5358e-06	1
deletion	NC_056054.1:155447801-155449800	2000	0.266376	4.78357e-05	1
deletion	NC_056054.1:155607501-155609400	1900	0.276082	0.00122805	1
deletion	NC_056054.1:156628401-156634400	6000	0.125675	2.65621e-11	1
deletion	NC_056054.1:159644301-159645400	1100	0.0372553	1.22398e-06	1
deletion	NC_056054.1:160279701-160281600	1900	0.0776479	8.38803e-11	1
deletion	NC_056054.1:160484501-160488600	4100	0.305857	3.88713e-11	1
deletion	NC_056054.1:160631301-160633400	2100	0.316138	0.00784659	1
deletion	NC_056054.1:160776301-160779800	3500	0.0187341	4.5535e-11	1
deletion	NC_056054.1:160854001-160858800	4800	0.203197	3.32026e-11	1
deletion	NC_056054.1:161187101-161188300	1200	0.198074	0.00512885	1
deletion	NC_056054.1:162336601-162338400	1800	0.132049	4.12103e-05	1
deletion	NC_056054.1:163256601-163257700	1100	0.156472	0.000344637	1
deletion	NC_056054.1:163279101-163309500	30400	0.0434074	5.24252e-12	1
deletion	NC_056054.1:163449101-163451400	2300	0.0962159	6.92924e-11	1
deletion	NC_056054.1:163624801-163627800	3000	0.226761	2.59724e-07	1
duplication	NC_056054.1:164218501-164220500	2000	2.27854	0.00423274	1
deletion	NC_056054.1:166416301-166439200	22900	0.258412	6.9595e-12	1
deletion	NC_056054.1:168233701-168236300	2600	0.0851141	6.12971e-11	1
deletion	NC_056054.1:168717201-168718600	1400	0	1.02454e-09	1
deletion	NC_056054.1:170562901-170564000	1100	0.0894128	0.00201546	1
deletion	NC_056054.1:170890701-170895200	4500	0.129317	3.54161e-11	1
deletion	NC_056054.1:175284801-175286200	1400	0.0117088	1.13838e-10	1
duplication	NC_056054.1:175921301-175925300	4000	2.01216	6.62252e-05	1
deletion	NC_056054.1:178129001-178131200	2200	0	7.24421e-11	1
deletion	NC_056054.1:178148101-178151300	3200	0.0128065	4.98039e-11	1
deletion	NC_056054.1:183854801-183855900	1100	0.0149021	1.246e-08	1
deletion	NC_056054.1:185032901-185034400	1500	0	1.06248e-10	1
deletion	NC_056054.1:185988801-185990800	2000	0.168022	7.96863e-11	1
deletion	NC_056054.1:186726501-186727800	1300	0.233276	0.00599485	1
deletion	NC_056054.1:187071601-187073400	1800	0.00910686	8.85403e-11	1
deletion	NC_056054.1:187904701-187907700	3000	0.289598	9.97523e-06	1
deletion	NC_056054.1:190949301-190951000	1700	0.0337489	9.37485e-11	1
deletion	NC_056054.1:191405901-191407500	1600	0	9.96078e-11	1
deletion	NC_056054.1:197680201-197681300	1100	0.0223532	1.01419e-09	1
deletion	NC_056054.1:200570701-200573100	2400	0.396148	8.87174e-08	1
deletion	NC_056054.1:207343701-207346200	2500	0.055734	6.3749e-11	1
deletion	NC_056054.1:208986701-208989000	2300	0.0178178	6.92924e-11	1
deletion	NC_056054.1:210613201-210617400	4200	0	3.79458e-11	1
deletion	NC_056054.1:211821701-211822800	1100	0.119217	0.00747769	1
deletion	NC_056054.1:212410101-212411800	1700	0.0433915	9.37485e-11	1
deletion	NC_056054.1:212459101-212460800	1700	0.0482128	2.34371e-09	1
deletion	NC_056054.1:213376901-213380100	3200	0.00512261	4.98039e-11	1
deletion	NC_056054.1:213589601-213592100	2500	0.258999	1.71714e-06	1
deletion	NC_056054.1:214369301-214370900	1600	0.112697	7.44857e-06	1
deletion	NC_056054.1:215380301-215392000	11700	0.0322243	1.36216e-11	1
deletion	NC_056054.1:215908501-215910000	1500	0.0382488	5.31242e-09	1
deletion	NC_056054.1:217517401-217535100	17700	0.200968	9.0041e-12	1
duplication	NC_056054.1:217775601-217778300	2700	1.83048	6.39261e-06	1
deletion	NC_056054.1:221039601-221040700	1100	0.0298043	1.43527e-05	1
deletion	NC_056054.1:221119801-221125000	5200	0.075657	3.06486e-11	1
deletion	NC_056054.1:221641601-221648800	7200	0.183276	2.21351e-11	1
deletion	NC_056054.1:223186601-223189700	3100	0.0528785	5.14105e-11	1
deletion	NC_056054.1:223905601-223907100	1500	0.0109282	1.06248e-10	1
deletion	NC_056054.1:224014901-224016100	1200	0.0546411	4.01427e-05	1
deletion	NC_056054.1:224610601-224611700	1100	0.0298043	1.02085e-06	1
deletion	NC_056054.1:224783001-224803100	20100	0.010602	7.92898e-12	1
deletion	NC_056054.1:225092801-225094300	1500	0.136603	9.13608e-06	1
deletion	NC_056054.1:225213601-225214700	1100	0.134119	0.000586558	1
deletion	NC_056054.1:225402801-225404400	1600	0.204904	0.00183312	1
deletion	NC_056054.1:225492001-225499800	7800	0.0388793	2.04324e-11	1
deletion	NC_056054.1:226864801-226866800	2000	0.114746	8.70333e-07	1
deletion	NC_056054.1:226921801-226923300	1500	0.158459	0.00555005	1
deletion	NC_056054.1:228591701-228593400	1700	0.0385702	9.37485e-11	1
deletion	NC_056054.1:228644701-228647000	2300	0	6.92924e-11	1
deletion	NC_056054.1:228953301-228954400	1100	0.149021	0.00124559	1
deletion	NC_056054.1:229178701-229179900	1200	0.177584	0.00219923	1
deletion	NC_056054.1:229574901-229576600	1700	0	9.37485e-11	1
deletion	NC_056054.1:233005901-233007500	1600	0.210027	0.006445	1
deletion	NC_056054.1:233589401-233590700	1300	0.100876	0.00375578	1
deletion	NC_056054.1:233740801-233749100	8300	0.193548	3.8403e-11	1
deletion	NC_056054.1:236391601-236393200	1600	0.158801	1.7716e-05	1
deletion	NC_056054.1:236995601-237035900	40300	0.202769	3.95465e-12	1
deletion	NC_056054.1:237081601-237083300	1700	0.144638	4.55524e-07	1
deletion	NC_056054.1:237108001-237110600	2600	0.0126095	6.12971e-11	1
deletion	NC_056054.1:237307801-237309400	1600	0.13831	1.59373e-09	1
deletion	NC_056054.1:239956001-239959900	3900	0.00840633	4.08647e-11	1
duplication	NC_056054.1:240078101-240080000	1900	2.80827	0.00144169	1
deletion	NC_056054.1:240447801-240450800	3000	0.2131	5.31242e-11	1
deletion	NC_056054.1:242046601-242048100	1500	0.163923	0.00256308	1
deletion	NC_056054.1:242360701-242364400	3700	0.341138	3.44589e-10	1
deletion	NC_056054.1:242389101-242391500	2400	0.0853768	6.64052e-11	1
deletion	NC_056054.1:243484201-243485400	1200	0.143433	0.000107815	1
deletion	NC_056054.1:243647501-243648800	1300	0.0315237	4.85473e-08	1
deletion	NC_056054.1:244492701-244494700	2000	0.155727	1.01704e-06	1
deletion	NC_056054.1:244793901-244795700	1800	0.122943	0.000168537	1
deletion	NC_056054.1:244848201-244856000	7800	0.00315237	2.04324e-11	1
duplication	NC_056054.1:244862501-244866000	3500	5.42352	0.0015072	1
deletion	NC_056054.1:248924301-248926000	1700	0	9.37485e-11	1
deletion	NC_056054.1:250958001-250960800	2800	0.114161	5.69188e-11	1
deletion	NC_056054.1:253617901-253619900	2000	0.00409809	7.96863e-11	1
deletion	NC_056054.1:254282501-254284900	2400	0.303941	3.52253e-06	1
deletion	NC_056054.1:254385301-254386600	1300	0.11979	2.30167e-05	1
duplication	NC_056054.1:255261901-255263500	1600	1.96196	2.16802e-05	1
deletion	NC_056054.1:256525501-256526600	1100	0.0447064	1.3225e-06	1
deletion	NC_056054.1:257161301-257166100	4800	0.268083	6.64052e-11	1
deletion	NC_056054.1:257277301-257286100	8800	0.0214218	1.81105e-11	1
deletion	NC_056054.1:257382901-257384500	1600	0.169046	5.97268e-06	1
deletion	NC_056054.1:257632901-257635100	2200	0.0260787	7.24421e-11	1
deletion	NC_056054.1:257706201-257707600	1400	0.0117088	1.13838e-10	1
deletion	NC_056054.1:258128601-258134200	5600	0.0248812	2.84594e-11	1
deletion	NC_056054.1:258348301-258354900	6600	0.16144	2.41474e-11	1
deletion	NC_056054.1:258882801-258884800	2000	0.262278	0.000137755	1
deletion	NC_056054.1:262742801-262744200	1400	0.0761073	4.92768e-06	1
deletion	NC_056054.1:264298601-264299700	1100	0.0745107	8.40009e-05	1
duplication	NC_056054.1:265195101-265216400	21300	1.69003	0	1
deletion	NC_056054.1:266296301-266298400	2100	0.191244	3.26334e-09	1
deletion	NC_056054.1:272157301-272237800	80500	0.164636	1.97978e-12	1
deletion	NC_056054.1:272241401-272283500	42100	0.363863	3.78557e-12	1
deletion	NC_056054.1:272433301-272435100	1800	0.232225	0.00429627	1
deletion	NC_056054.1:272438401-272440300	1900	0.0560791	8.38803e-11	1
deletion	NC_056054.1:272452801-272458300	5500	0.27718	2.89768e-11	1
duplication	NC_056054.1:272458301-272469000	10700	1.93951	0	1
duplication	NC_056054.1:272494401-272551800	57400	1.69264	0	1
deletion	NC_056054.1:275590201-275591600	1400	0.158069	0.00100271	1
deletion	NC_056054.1:277681501-277683900	2400	0.22198	0.00190147	1
deletion	NC_056054.1:278593301-278617300	24000	0.0891334	6.64052e-12	1
deletion	NC_056055.1:1149901-1151200	1300	0.245885	0.00207139	1
deletion	NC_056055.1:12297801-12299300	1500	0.316919	0.00302095	1
deletion	NC_056055.1:12629301-12630400	1100	0.0149021	1.246e-08	1
deletion	NC_056055.1:13729801-13730900	1100	0	2.65297e-06	1
duplication	NC_056055.1:17263601-17265100	1500	2.85227	2.43457e-06	1
duplication	NC_056055.1:18440201-18442400	2200	3.20768	0.000466163	1
deletion	NC_056055.1:19259301-19261500	2200	0.0521575	7.24421e-11	1
deletion	NC_056055.1:19906701-19908100	1400	0.275157	0.000479914	1
duplication	NC_056055.1:21615301-21620700	5400	2.48769	0.0001562	1
duplication	NC_056055.1:21621701-21629300	7600	2.33699	0.00303709	1
deletion	NC_056055.1:22448101-22451600	3500	0.0702529	4.5535e-11	1
deletion	NC_056055.1:23482901-23484500	1600	0.0512261	6.97255e-10	1
duplication	NC_056055.1:25078401-25082700	4300	3.53007	3.54103e-07	1
duplication	NC_056055.1:25084701-25093800	9100	3.90894	2.10162e-10	1
duplication	NC_056055.1:25097601-25101400	3800	2.71983	0.000152542	1
duplication	NC_056055.1:25114701-25126800	12100	3.11251	4.91473e-07	1
deletion	NC_056055.1:25315801-25319100	3300	0.134119	4.82947e-11	1
duplication	NC_056055.1:42568701-42575300	6600	6.58798	0	1
duplication	NC_056055.1:42575501-42579500	4000	5.85002	0	1
duplication	NC_056055.1:42585001-42637800	52800	4.83031	0	1
duplication	NC_056055.1:42638501-42645800	7300	5.68455	0	1
duplication	NC_056055.1:44793101-44794900	1800	4.69003	0.00563528	1
deletion	NC_056055.1:50533101-50534800	1700	0.197672	0.00091611	1
duplication	NC_056055.1:52669801-52677100	7300	2.1602	0	1
duplication	NC_056055.1:52678201-52679800	1600	2.05929	0.000398085	1
deletion	NC_056055.1:53663501-53665600	2100	0.156118	3.53655e-08	1
duplication	NC_056055.1:53707801-53713800	6000	1.62831	8.07487e-09	1
deletion	NC_056055.1:57160001-57161500	1500	0.169388	4.11761e-05	1
deletion	NC_056055.1:57717901-57721100	3200	0.212588	9.96078e-11	1
deletion	NC_056055.1:61170901-61172700	1800	0.154817	0.000145204	1
deletion	NC_056055.1:63851001-63853000	2000	0.307356	0.00103693	1
deletion	NC_056055.1:70607001-70608600	1600	0.271498	0.00647825	1
duplication	NC_056055.1:72022701-72028000	5300	2.24235	5.41265e-10	1
deletion	NC_056055.1:72577101-72578500	1400	0.105379	6.76195e-07	1
duplication	NC_056055.1:73693901-73696500	2600	1.89773	0.00871675	1
deletion	NC_056055.1:74031301-74033100	1800	0.0546411	3.7789e-07	1
deletion	NC_056055.1:78857901-78859300	1400	0.0819617	3.4791e-06	1
deletion	NC_056055.1:80848401-80850700	2300	0.288648	2.83683e-07	1
deletion	NC_056055.1:81561301-81564100	2800	0.298575	3.03582e-06	1
deletion	NC_056055.1:85753501-85755200	1700	0.130174	5.64747e-05	1
deletion	NC_056055.1:86949401-86952500	3100	0.322559	4.4213e-09	1
deletion	NC_056055.1:88111601-88113100	1500	0.349703	0.000119029	1
deletion	NC_056055.1:88354301-88356300	2000	0	7.96863e-11	1
duplication	NC_056055.1:89561701-89587000	25300	1.73318	0	1
duplication	NC_056055.1:89595501-89597200	1700	1.73566	0.00415094	1
duplication	NC_056055.1:89621901-89626800	4900	1.89181	0	1
duplication	NC_056055.1:89630401-89658000	27600	1.73812	0	1
deletion	NC_056055.1:89663801-89665000	1200	0.095622	5.35255e-05	1
duplication	NC_056055.1:89671201-89741500	70300	1.61324	0	1
duplication	NC_056055.1:90062301-90081500	19200	1.60807	0	1
duplication	NC_056055.1:90085301-90092700	7400	1.83971	6.46105e-10	1
deletion	NC_056055.1:90134901-90146400	11500	0.253725	1.38585e-11	1
duplication	NC_056055.1:90238301-90266900	28600	2.32416	0	1
duplication	NC_056055.1:90277401-90282600	5200	2.07426	0	1
deletion	NC_056055.1:91421101-91422500	1400	0.0702529	4.32583e-08	1
deletion	NC_056055.1:93335501-93337700	2200	0.14157	4.70004e-07	1
deletion	NC_056055.1:94188801-94190500	1700	0.0964256	3.74994e-10	1
deletion	NC_056055.1:94566301-94569700	3400	0.366417	4.68743e-11	1
deletion	NC_056055.1:96655901-96658100	2200	0	7.24421e-11	1
deletion	NC_056055.1:96887301-96930500	43200	0.247403	3.68918e-12	1
deletion	NC_056055.1:96933401-96977600	44200	0.343423	3.60571e-12	1
deletion	NC_056055.1:98426301-98431900	5600	0.121479	2.84594e-11	1
deletion	NC_056055.1:98933701-98938100	4400	0.26265	3.6221e-11	1
deletion	NC_056055.1:99710001-99712200	2200	0.0596085	7.24421e-11	1
deletion	NC_056055.1:100127501-100130600	3100	0.248529	1.60915e-08	1
deletion	NC_056055.1:100448801-100450300	1500	0.049177	4.24993e-10	1
deletion	NC_056055.1:100944801-100949200	4400	0.00186277	3.6221e-11	1
deletion	NC_056055.1:101464801-101466100	1300	0.0189142	1.22594e-10	1
deletion	NC_056055.1:101729001-101730400	1400	0.0995249	1.23628e-06	1
deletion	NC_056055.1:106805201-106806600	1400	0.0409809	4.82671e-08	1
deletion	NC_056055.1:109182901-109184200	1300	0.138704	6.99875e-05	1
deletion	NC_056055.1:109258801-109260300	1500	0.0764976	1.02997e-06	1
deletion	NC_056055.1:110018501-110019600	1100	0.111766	0.000671009	1
deletion	NC_056055.1:110128501-110130000	1500	0.207636	0.000274843	1
deletion	NC_056055.1:110962401-110965500	3100	0.200938	3.08463e-10	1
duplication	NC_056055.1:112766801-112782800	16000	1.70685	0	1
deletion	NC_056055.1:113027501-113029800	2300	0.313593	1.03319e-05	1
deletion	NC_056055.1:115280601-115283100	2500	0.324568	5.06922e-05	1
deletion	NC_056055.1:115866801-115868900	2100	0.257594	3.49838e-06	1
duplication	NC_056055.1:118557201-118566700	9500	2.03696	5.92001e-05	1
deletion	NC_056055.1:120788701-120789900	1200	0.0136603	2.65621e-10	1
deletion	NC_056055.1:121273501-121274700	1200	0.095622	4.68582e-06	1
deletion	NC_056055.1:121584401-121589900	5500	0.34871	2.89768e-11	1
deletion	NC_056055.1:121865401-121869900	4500	0.00182137	3.54161e-11	1
deletion	NC_056055.1:122148401-122150500	2100	0.167826	5.84366e-09	1
deletion	NC_056055.1:122165101-122170800	5700	0.0172551	2.79601e-11	1
deletion	NC_056055.1:122938501-122942300	3800	0.370985	0.000974638	1
deletion	NC_056055.1:123350701-123352000	1300	0.296323	0.00621642	1
duplication	NC_056055.1:124153801-124156000	2200	5.48771	0.00336264	1
deletion	NC_056055.1:126038101-126043200	5100	0.32624	3.12495e-11	1
deletion	NC_056055.1:126221701-126229000	7300	0.212202	2.18319e-11	1
deletion	NC_056055.1:126478701-126479900	1200	0.0341507	2.12497e-09	1
deletion	NC_056055.1:128999601-129001400	1800	0.259545	0.0065216	1
deletion	NC_056055.1:129755301-129759100	3800	0.0452946	4.19401e-11	1
deletion	NC_056055.1:130062101-130063900	1800	0.0136603	8.85403e-11	1
deletion	NC_056055.1:131471601-131474000	2400	0.095622	6.64052e-11	1
deletion	NC_056055.1:141465301-141467200	1900	0.0474515	8.38803e-11	1
deletion	NC_056055.1:142463801-142465800	2000	0.0573732	7.96863e-11	1
deletion	NC_056055.1:143470501-143475400	4900	0.157233	3.2525e-11	1
deletion	NC_056055.1:143554801-143556100	1300	0.100876	2.13961e-05	1
deletion	NC_056055.1:145551901-145553100	1200	0	1.8952e-07	1
deletion	NC_056055.1:146514101-146516700	2600	0.00630475	6.12971e-11	1
deletion	NC_056055.1:146693601-146695200	1600	0.0819617	5.17961e-09	1
deletion	NC_056055.1:155011201-155014600	3400	0.120532	4.68743e-11	1
deletion	NC_056055.1:158390401-158392800	2400	0.153678	9.13072e-08	1
deletion	NC_056055.1:158600301-158603700	3400	0.294098	5.49273e-07	1
deletion	NC_056055.1:168690101-168691700	1600	0.291989	0.000719803	1
deletion	NC_056055.1:168993901-168995400	1500	0.234957	0.00656688	1
deletion	NC_056055.1:171946601-171948200	1600	0.0204904	9.96078e-11	1
deletion	NC_056055.1:172932201-172937700	5500	0.0119217	2.89768e-11	1
deletion	NC_056055.1:173559001-173566400	7400	0.0454112	2.15368e-11	1
deletion	NC_056055.1:175778501-175780700	2200	0.368828	0.00396121	1
deletion	NC_056055.1:179522801-179524500	1700	0.30374	0.00381426	1
deletion	NC_056055.1:180185801-180187600	1800	0.168477	2.37288e-08	1
deletion	NC_056055.1:182132701-182133900	1200	0.0204904	3.05464e-08	1
deletion	NC_056055.1:182303401-182304800	1400	0.181487	0.00136411	1
deletion	NC_056055.1:183157101-183158200	1100	0	2.65297e-06	1
duplication	NC_056055.1:187222001-187225500	3500	3.59461	7.77173e-06	1
deletion	NC_056055.1:187897601-187899800	2200	0.223532	0.000322727	1
deletion	NC_056055.1:191169501-191170700	1200	0.0409809	2.00517e-06	1
deletion	NC_056055.1:191448901-191452100	3200	0.199782	4.98039e-11	1
deletion	NC_056055.1:193040701-193041800	1100	0	2.65297e-06	1
duplication	NC_056055.1:195035701-195040200	4500	1.71573	0	1
deletion	NC_056055.1:195365301-195367600	2300	0.0997795	6.92924e-11	1
deletion	NC_056055.1:195825201-195826500	1300	0.100876	2.13961e-05	1
deletion	NC_056055.1:195846801-195850600	3800	0.0215689	4.19401e-11	1
deletion	NC_056055.1:197823101-197824600	1500	0.256813	0.00568932	1
deletion	NC_056055.1:200332301-200333500	1200	0.129773	0.00138969	1
deletion	NC_056055.1:202984101-202988300	4200	0.0136603	3.79458e-11	1
deletion	NC_056055.1:203101601-203103500	1900	0.211375	0.000416135	1
deletion	NC_056055.1:203442101-203443600	1500	0.00546411	1.06248e-10	1
deletion	NC_056055.1:206557201-206558700	1500	0.0218565	1.06248e-10	1
deletion	NC_056055.1:208489601-208492400	2800	0.386391	0.00391741	1
deletion	NC_056055.1:210334401-210336100	1700	0.0241064	9.37485e-11	1
deletion	NC_056055.1:210442801-210444600	1800	0.259545	0.000313207	1
deletion	NC_056055.1:213949201-213954600	5400	0.0379452	2.95134e-11	1
deletion	NC_056055.1:216239401-216240900	1500	0.229493	0.000864326	1
deletion	NC_056055.1:219484001-219485800	1800	0.0136603	8.85403e-11	1
deletion	NC_056055.1:226451801-226453200	1400	0.029272	3.81356e-08	1
deletion	NC_056055.1:229852401-229859800	7400	0.0155063	2.15368e-11	1
deletion	NC_056055.1:230563801-230573100	9300	0.395708	1.71368e-11	1
deletion	NC_056055.1:237240101-237241300	1200	0.0204904	3.05464e-08	1
deletion	NC_056055.1:246527201-246529400	2200	0.119217	7.24421e-11	1
deletion	NC_056055.1:247839101-247842400	3300	0.129152	4.82947e-11	1
duplication	NC_056055.1:249855901-249876500	20600	2.3184	0	1
duplication	NC_056055.1:249890601-250050700	160100	4.57593	0	1
deletion	NC_056055.1:250050701-250052300	1600	0	9.96078e-11	1
duplication	NC_056055.1:250053101-250091200	38100	23.5024	0	1
duplication	NC_056055.1:250092201-250109000	16800	21.7164	0	1
duplication	NC_056055.1:250109201-250134000	24800	45.1431	0	1
duplication	NC_056055.1:250134501-250149700	15200	27.0749	0	1
duplication	NC_056055.1:250149901-250178400	28500	9.04829	2.47167e-09	1
deletion	NC_056055.1:250193801-250195800	2000	0.27867	0.00313999	1
deletion	NC_056056.1:1-7400	7400	0.108544	2.15368e-11	1
duplication	NC_056056.1:8401-14600	6200	2.73646	0	1
deletion	NC_056056.1:7534901-7546600	11700	0.214361	1.36216e-11	1
duplication	NC_056056.1:7561901-7571600	9700	1.60966	0	1
deletion	NC_056056.1:7580101-7581200	1100	0.0894128	0.00201546	1
deletion	NC_056056.1:13592601-13594000	1400	0.0526897	7.62711e-09	1
duplication	NC_056056.1:15385501-15388200	2700	2.65313	7.37198e-06	1
deletion	NC_056056.1:16061501-16063300	1800	0.0364274	8.85403e-11	1
deletion	NC_056056.1:16786201-16788000	1800	0.0546411	3.27599e-09	1
deletion	NC_056056.1:18218001-18219200	1200	0.0614713	0.000573003	1
deletion	NC_056056.1:20569201-20570600	1400	0	1.02454e-09	1
deletion	NC_056056.1:21623601-21625300	1700	0.0337489	9.37485e-11	1
deletion	NC_056056.1:21940801-21943100	2300	0.0605804	6.92924e-11	1
deletion	NC_056056.1:22822501-22824500	2000	0.118844	3.18745e-10	1
deletion	NC_056056.1:23833801-23836000	2200	0.100589	0.00148947	1
deletion	NC_056056.1:25223501-25226700	3200	0.253569	1.23763e-05	1
deletion	NC_056056.1:30017001-30018300	1300	0.157619	0.000774596	1
deletion	NC_056056.1:33015401-33016800	1400	0.152215	7.13516e-05	1
duplication	NC_056056.1:33928601-33930700	2100	2.04124	6.15676e-05	1
deletion	NC_056056.1:43905601-43906800	1200	0	1.8952e-07	1
deletion	NC_056056.1:46382201-46384300	2100	0.0156118	7.58917e-11	1
deletion	NC_056056.1:46387201-46388900	1700	0.0964256	4.97898e-07	1
deletion	NC_056056.1:47196901-47198600	1700	0.163923	1.57629e-06	1
deletion	NC_056056.1:48583401-48585000	1600	0	9.96078e-11	1
deletion	NC_056056.1:49097601-49099700	2100	0.0195147	7.58917e-11	1
duplication	NC_056056.1:50305601-50308900	3300	2.66748	0.00185832	1
deletion	NC_056056.1:50748001-50750000	2000	0.0163923	7.96863e-11	1
deletion	NC_056056.1:51495301-51498000	2700	0.27017	2.31775e-05	1
deletion	NC_056056.1:51880601-51882300	1700	0.236243	0.00431831	1
deletion	NC_056056.1:52205601-52206900	1300	0.113485	6.89054e-05	1
deletion	NC_056056.1:53799201-53800400	1200	0.0751316	0.00112226	1
deletion	NC_056056.1:54910601-54914400	3800	0.0172551	4.19401e-11	1
deletion	NC_056056.1:54931801-54933200	1400	0.0351265	6.48874e-09	1
deletion	NC_056056.1:54997601-55000300	2700	0.00303562	5.90269e-11	1
deletion	NC_056056.1:55361801-55364100	2300	0.0142542	6.92924e-11	1
deletion	NC_056056.1:62200001-62201200	1200	0.129773	0.00467321	1
deletion	NC_056056.1:64869601-64871200	1600	0.317602	0.00677274	1
deletion	NC_056056.1:66978701-66980200	1500	0.0163923	1.06248e-10	1
deletion	NC_056056.1:67593201-67594700	1500	0.240421	0.000328592	1
deletion	NC_056056.1:68337901-68341400	3500	0.166265	4.5535e-11	1
deletion	NC_056056.1:74732901-74734100	1200	0.286866	0.00726307	1
deletion	NC_056056.1:76392501-76393900	1400	0.158069	1.20091e-05	1
deletion	NC_056056.1:83535801-83537400	1600	0.25613	0.00341701	1
deletion	NC_056056.1:83978901-83986400	7500	0.134417	2.12497e-11	1
deletion	NC_056056.1:88410601-88415000	4400	0.00931383	3.6221e-11	1
duplication	NC_056056.1:88803401-88805900	2500	1.86873	0.00137682	1
deletion	NC_056056.1:89388101-89391200	3100	0.200938	1.02821e-10	1
deletion	NC_056056.1:89774101-89776000	1900	0.26314	4.32468e-05	1
deletion	NC_056056.1:90110401-90111500	1100	0.0149021	1.246e-08	1
deletion	NC_056056.1:90267601-90269000	1400	0.122943	4.54521e-05	1
deletion	NC_056056.1:96917701-96919500	1800	0.118389	1.23248e-07	1
duplication	NC_056056.1:97867601-97870200	2600	4.09178	0.00731558	1
deletion	NC_056056.1:100981401-100983700	2300	0.0463262	6.92924e-11	1
deletion	NC_056056.1:106641301-106643400	2100	0.0936705	1.3061e-07	1
deletion	NC_056056.1:109137201-109138500	1300	0.0315237	6.09906e-07	1
deletion	NC_056056.1:110188201-110189400	1200	0.0819617	4.85535e-05	1
duplication	NC_056056.1:110566101-110569400	3300	1.66655	0.00210331	1
deletion	NC_056056.1:115505901-115509700	3800	0.0992168	4.19401e-11	1
deletion	NC_056056.1:119153701-119157400	3700	0.354429	8.61473e-11	1
deletion	NC_056056.1:120157401-120159600	2200	0	7.24421e-11	1
deletion	NC_056056.1:120469401-120498300	28900	0.00510488	5.51462e-12	1
deletion	NC_056056.1:120554701-120556800	2100	0.160021	0.00179176	1
deletion	NC_056056.1:121252901-121254300	1400	0.0878161	9.96203e-06	1
deletion	NC_056056.1:122969901-122973500	3600	0.236778	1.37237e-09	1
deletion	NC_056056.1:125066501-125068400	1900	0.207061	9.14295e-08	1
deletion	NC_056056.1:125070301-125079000	8700	0.334441	1.83187e-11	1
duplication	NC_056056.1:125179601-125184900	5300	1.98255	0	1
deletion	NC_056056.1:127955101-127957200	2100	0.320041	7.52618e-05	1
deletion	NC_056056.1:129840401-129842100	1700	0.00964256	9.37485e-11	1
duplication	NC_056056.1:135848801-135853300	4500	1.88148	0	1
deletion	NC_056056.1:137921101-137928200	7100	0.139681	2.24468e-11	1
deletion	NC_056056.1:139730201-139731400	1200	0.0341507	2.12497e-09	1
deletion	NC_056056.1:140956001-140958000	2000	0	7.96863e-11	1
deletion	NC_056056.1:145214901-145216400	1500	0.202172	0.00962337	1
deletion	NC_056056.1:148268201-148269800	1600	0.112697	2.72925e-08	1
deletion	NC_056056.1:148490001-148492200	2200	0.305494	6.15613e-07	1
deletion	NC_056056.1:149722301-149725000	2700	0.373381	0.00180949	1
deletion	NC_056056.1:152528601-152536300	7700	0.355522	2.06977e-11	1
deletion	NC_056056.1:152969001-152970600	1600	0.0665939	9.96078e-11	1
deletion	NC_056056.1:156276501-156277700	1200	0.0819617	0.00110237	1
deletion	NC_056056.1:156790601-156791800	1200	0	1.8952e-07	1
deletion	NC_056056.1:157640301-157644500	4200	0.171729	3.79458e-11	1
deletion	NC_056056.1:159146601-159147900	1300	0.0567427	6.12971e-10	1
deletion	NC_056056.1:159164701-159167000	2300	0.27083	0.00014745	1
deletion	NC_056056.1:160266601-160268900	2300	0.374173	0.00257766	1
deletion	NC_056056.1:163877401-163881900	4500	0.00728549	3.54161e-11	1
deletion	NC_056056.1:164224401-164228400	4000	0.319651	3.98431e-11	1
deletion	NC_056056.1:164508201-164510000	1800	0	8.85403e-11	1
deletion	NC_056056.1:164580801-164620500	39700	0.0103226	4.01442e-12	1
deletion	NC_056056.1:164623201-164627300	4100	0.0159925	3.88713e-11	1
deletion	NC_056056.1:164964301-164969300	5000	0.334404	3.18745e-11	1
deletion	NC_056056.1:165024901-165026900	2000	0.270474	9.72411e-07	1
deletion	NC_056056.1:167116601-167118800	2200	0.160198	2.74483e-07	1
deletion	NC_056056.1:167247901-167249100	1200	0.259545	0.000309242	1
deletion	NC_056056.1:168707501-168710200	2700	0.130532	5.90269e-11	1
deletion	NC_056056.1:169653201-169654400	1200	0.163923	0.00240628	1
deletion	NC_056056.1:177861001-177862700	1700	0.168745	4.52618e-07	1
duplication	NC_056056.1:178567201-178572600	5400	2.4285	0.00163659	1
deletion	NC_056056.1:179859301-179866800	7500	0.0404344	2.12497e-11	1
duplication	NC_056056.1:179909901-179914000	4100	1.91311	0.0033524	1
duplication	NC_056056.1:179956501-179965700	9200	1.60984	7.8051e-07	1
duplication	NC_056056.1:180037701-180083400	45700	1.6265	0	1
duplication	NC_056056.1:180085001-180140900	55900	2.03291	0	1
duplication	NC_056056.1:180148001-180220000	72000	1.65494	0	1
deletion	NC_056056.1:180279501-180282500	3000	0.300526	1.18998e-08	1
deletion	NC_056056.1:182625101-182628000	2900	0.209144	5.4956e-11	1
deletion	NC_056056.1:186182501-186186300	3800	0.271768	1.36893e-07	1
deletion	NC_056056.1:188655001-188656800	1800	0.186691	0.000307814	1
deletion	NC_056056.1:192688801-192696300	7500	0.337682	2.12497e-11	1
deletion	NC_056056.1:194706101-194707500	1400	0.181487	0.00235352	1
deletion	NC_056056.1:195683201-195685700	2500	0.262278	0.00101143	1
deletion	NC_056056.1:197686201-197693300	7100	0.29437	9.87661e-10	1
deletion	NC_056056.1:198389001-198391000	2000	0.0655694	7.96863e-11	1
deletion	NC_056056.1:199094301-199095600	1300	0.145009	0.00335855	1
deletion	NC_056056.1:199866501-199868200	1700	0.178387	1.73994e-05	1
duplication	NC_056056.1:204382501-204384600	2100	2.06075	1.24644e-06	1
deletion	NC_056056.1:204803301-204805100	1800	0.200351	4.16887e-05	1
deletion	NC_056056.1:205614701-205631100	16400	0.0174918	9.71784e-12	1
deletion	NC_056056.1:206172701-206173900	1200	0.157093	0.00545751	1
deletion	NC_056056.1:206515901-206517000	1100	0.0223532	7.61946e-07	1
deletion	NC_056056.1:207005901-207008000	2100	0.249788	0.00233979	1
duplication	NC_056056.1:207539601-207545300	5700	1.64211	2.22478e-06	1
duplication	NC_056056.1:207644101-207756000	111900	2.30211	0	1
deletion	NC_056056.1:207768501-207769900	1400	0.204904	0.000851114	1
duplication	NC_056056.1:207777001-207782900	5900	2.98535	0	1
duplication	NC_056056.1:207784001-207787000	3000	2.16379	0.000121848	1
duplication	NC_056056.1:207788101-207801500	13400	2.05699	0	1
duplication	NC_056056.1:207802901-207857500	54600	1.77314	0	1
deletion	NC_056056.1:208118201-208120900	2700	0.0667836	5.90269e-11	1
deletion	NC_056056.1:208129101-208130300	1200	0.0409809	2.00517e-06	1
duplication	NC_056056.1:208185001-208193000	8000	1.89229	0	1
deletion	NC_056056.1:208196601-208200800	4200	0.380537	0.000459499	1
duplication	NC_056056.1:208200801-208264400	63600	2.29325	0	1
duplication	NC_056056.1:208265701-208292400	26700	2.28081	0	1
duplication	NC_056056.1:208293801-208314600	20800	2.15228	0	1
deletion	NC_056056.1:208366901-208374600	7700	0.215016	2.06977e-11	1
duplication	NC_056056.1:208394601-208411400	16800	2.28371	0	1
duplication	NC_056056.1:208420501-208429100	8600	1.91752	0	1
duplication	NC_056056.1:208430001-208446100	16100	1.94315	0	1
duplication	NC_056056.1:208449701-208490800	41100	4.03487	0	1
duplication	NC_056056.1:208491601-208535400	43800	3.59434	0	1
deletion	NC_056056.1:208549901-208551700	1800	0.259545	0.0044714	1
deletion	NC_056056.1:208554201-208558700	4500	0.30599	3.54161e-11	1
duplication	NC_056056.1:208567301-208665000	97700	2.16758	0	1
duplication	NC_056056.1:208666901-208680300	13400	2.03375	0	1
deletion	NC_056056.1:208706301-208726200	19900	0.309313	8.00867e-12	1
deletion	NC_056056.1:208728901-208730900	2000	0.0737655	7.96863e-11	1
duplication	NC_056056.1:208761701-208792300	30600	2.33484	0	1
duplication	NC_056056.1:208812001-208818500	6500	2.5963	0	1
duplication	NC_056056.1:208863801-208868900	5100	1.87708	2.49996e-10	1
duplication	NC_056056.1:208869901-208873000	3100	1.83753	0.000119888	1
duplication	NC_056056.1:208880601-208902300	21700	1.86246	0	1
duplication	NC_056056.1:208905101-208908500	3400	3.1507	1.04665e-05	1
duplication	NC_056056.1:208910801-208912900	2100	2.1193	0.00660238	1
duplication	NC_056056.1:208928201-208932000	3800	1.99296	0.00602683	1
duplication	NC_056056.1:208965801-208971700	5900	2.22686	0	1
duplication	NC_056056.1:208971901-208975200	3300	2.30735	0.000953954	1
duplication	NC_056056.1:208978401-208981900	3500	1.88746	1.88653e-05	1
deletion	NC_056056.1:209697401-209698600	1200	0.157093	0.00781832	1
deletion	NC_056056.1:215486401-215488700	2300	0.345665	0.00450929	1
deletion	NC_056056.1:215514201-215516100	1900	0.00862755	8.38803e-11	1
deletion	NC_056056.1:218961701-219001200	39500	0.0904691	4.03475e-12	1
deletion	NC_056056.1:220171701-220175200	3500	0.170949	4.5535e-11	1
deletion	NC_056056.1:220375801-220377000	1200	0	1.8952e-07	1
deletion	NC_056056.1:224443901-224446200	2300	0.327847	0.000400149	1
deletion	NC_056056.1:225168901-225170600	1700	0.231421	3.58988e-05	1
deletion	NC_056056.1:226041701-226043200	1500	0.27867	0.00194358	1
deletion	NC_056056.1:226068401-226069800	1400	0.298575	0.00957467	1
deletion	NC_056056.1:226072301-226089200	16900	0.184778	9.43033e-12	1
deletion	NC_056057.1:4501-12700	8200	0.124942	1.94357e-11	1
duplication	NC_056057.1:21701-30300	8600	70.2126	1.31501e-07	1
deletion	NC_056057.1:708601-710300	1700	0	9.37485e-11	1
deletion	NC_056057.1:745201-746700	1500	0.180316	0.00491741	1
deletion	NC_056057.1:750901-837200	86300	0.243036	1.84673e-12	1
deletion	NC_056057.1:914301-974400	60100	0.00463677	2.65179e-12	1
deletion	NC_056057.1:1461401-1464800	3400	0.0626766	4.68743e-11	1
deletion	NC_056057.1:1476301-1478400	2100	0.175632	6.83025e-10	1
deletion	NC_056057.1:2661701-2663900	2200	0.1751	3.81842e-07	1
deletion	NC_056057.1:2785501-2788100	2600	0.211209	7.62602e-05	1
deletion	NC_056057.1:2790001-2791100	1100	0.0745107	0.00891238	1
duplication	NC_056057.1:2801701-2805600	3900	1.62873	1.63966e-06	1
deletion	NC_056057.1:3427901-3434000	6100	0.00134363	2.61266e-11	1
deletion	NC_056057.1:3974301-3975900	1600	0.133188	3.85482e-08	1
deletion	NC_056057.1:3986701-3992700	6000	0.140701	2.65621e-11	1
deletion	NC_056057.1:4436701-4444600	7900	0.365197	2.01737e-11	1
deletion	NC_056057.1:4568401-4569800	1400	0.0234176	1.13838e-10	1
deletion	NC_056057.1:5473401-5477900	4500	0.193065	3.54161e-11	1
deletion	NC_056057.1:6691101-6693200	2100	0.156118	5.84518e-07	1
deletion	NC_056057.1:7187201-7189700	2500	0.324568	4.58483e-07	1
deletion	NC_056057.1:7786001-7787900	1900	0.172551	1.23388e-07	1
deletion	NC_056057.1:8730001-8731700	1700	0.173566	0.000146692	1
deletion	NC_056057.1:11199201-11200300	1100	0.126668	0.00295635	1
deletion	NC_056057.1:11216801-11242000	25200	0.316789	6.32431e-12	1
deletion	NC_056057.1:11245001-11256100	11100	0.277636	1.43579e-11	1
deletion	NC_056057.1:13767701-13773300	5600	0.263448	2.84594e-11	1
deletion	NC_056057.1:14707801-14709100	1300	0.145009	0.00969798	1
deletion	NC_056057.1:18311801-18322500	10700	0.186903	1.48946e-11	1
deletion	NC_056057.1:18326801-18328500	1700	0.134996	1.35279e-07	1
deletion	NC_056057.1:18849901-18851100	1200	0.136603	0.00146923	1
deletion	NC_056057.1:19630401-19632000	1600	0.0153678	9.96078e-11	1
deletion	NC_056057.1:20234101-20237700	3600	0.195797	4.42701e-11	1
deletion	NC_056057.1:20615701-20616900	1200	0.163923	0.00545854	1
deletion	NC_056057.1:21753001-21754200	1200	0.0341507	9.43631e-06	1
deletion	NC_056057.1:21851501-21853200	1700	0.2266	0.000248644	1
deletion	NC_056057.1:26996601-26999200	2600	0.0189142	6.12971e-11	1
duplication	NC_056057.1:28356301-28363700	7400	1.61819	0	1
deletion	NC_056057.1:32897901-32900700	2800	0.12587	3.98431e-10	1
deletion	NC_056057.1:33997401-34005800	8400	0.234176	1.89729e-11	1
deletion	NC_056057.1:35536901-35539900	3000	0.27867	2.34612e-06	1
deletion	NC_056057.1:39053601-39055100	1500	0.120211	1.13235e-05	1
deletion	NC_056057.1:39393601-39395500	1900	0.112158	1.8353e-06	1
deletion	NC_056057.1:39397801-39399100	1300	0.113485	0.001489	1
deletion	NC_056057.1:40262001-40263700	1700	0.216957	0.000706011	1
deletion	NC_056057.1:41824501-41826700	2200	0.361377	0.00140117	1
deletion	NC_056057.1:41893801-41895900	2100	0.277109	1.28542e-05	1
deletion	NC_056057.1:43749301-43752500	3200	0.0537874	4.98039e-11	1
deletion	NC_056057.1:44300501-44302800	2300	0.281521	0.000315202	1
duplication	NC_056057.1:49319101-49321200	2100	1.80316	0.00679668	1
deletion	NC_056057.1:54029101-54041200	12100	0.183567	1.31713e-11	1
deletion	NC_056057.1:56255901-56257100	1200	0.150263	0.00122151	1
deletion	NC_056057.1:56580901-56582200	1300	0.100876	0.000144762	1
deletion	NC_056057.1:56624401-56626700	2300	0.238758	8.76646e-05	1
deletion	NC_056057.1:60828901-60831800	2900	0.0763092	5.4956e-11	1
deletion	NC_056057.1:62506801-62507900	1100	0.119217	0.000514241	1
deletion	NC_056057.1:63491001-63492300	1300	0	1.37306e-08	1
deletion	NC_056057.1:64404501-64405800	1300	0	1.37306e-08	1
deletion	NC_056057.1:68672801-68674500	1700	0.106068	2.97745e-07	1
deletion	NC_056057.1:71332701-71334700	2000	0.200806	3.10776e-07	1
deletion	NC_056057.1:71356201-71414800	58600	0.388689	2.71967e-12	1
deletion	NC_056057.1:74777401-74781000	3600	0.0136603	4.42701e-11	1
deletion	NC_056057.1:74816001-74817600	1600	0.297111	0.00974765	1
deletion	NC_056057.1:74886801-74888200	1400	0.216613	0.00186386	1
deletion	NC_056057.1:75782501-75784000	1500	0.169388	0.000434188	1
deletion	NC_056057.1:83919601-83921200	1600	0.0307356	9.96078e-11	1
deletion	NC_056057.1:84155001-84157100	2100	0.296623	0.00149814	1
deletion	NC_056057.1:85360901-85363700	2800	0	5.69188e-11	1
deletion	NC_056057.1:86980901-86983400	2500	0.245885	0.000524765	1
deletion	NC_056057.1:90088001-90091300	3300	0	4.82947e-11	1
deletion	NC_056057.1:91211101-91213500	2400	0.355167	0.00402667	1
deletion	NC_056057.1:93244001-93246500	2500	0.239328	6.88489e-09	1
deletion	NC_056057.1:93394301-93395700	1400	0.333701	0.00105923	1
deletion	NC_056057.1:97733601-97737600	4000	0.305307	2.65236e-07	1
deletion	NC_056057.1:99855701-99858600	2900	0.0904405	5.4956e-11	1
deletion	NC_056057.1:101065101-101066800	1700	0.0578553	2.53121e-09	1
deletion	NC_056057.1:102513301-102519300	6000	0.129773	2.65621e-11	1
deletion	NC_056057.1:103204901-103206400	1500	0.158459	0.000861346	1
deletion	NC_056057.1:108259201-108263200	4000	0.276621	1.11561e-09	1
deletion	NC_056057.1:108422501-108423700	1200	0.129773	0.000862709	1
deletion	NC_056057.1:110394101-110397400	3300	0.273206	4.82947e-11	1
duplication	NC_056057.1:114602301-114608700	6400	1.98629	0	1
duplication	NC_056057.1:114610101-114625000	14900	1.83121	0	1
duplication	NC_056057.1:114632601-114678800	46200	1.82746	0	1
duplication	NC_056057.1:114688801-114703400	14600	2.34826	0	1
duplication	NC_056057.1:114716101-114799200	83100	2.20153	0	1
duplication	NC_056057.1:114801601-114826200	24600	1.99573	0	1
duplication	NC_056057.1:114834501-114836500	2000	3.008	3.21072e-06	1
duplication	NC_056057.1:114855401-114866400	11000	2.27854	0	1
duplication	NC_056057.1:116046601-116049500	2900	1.60815	4.30998e-05	1
deletion	NC_056057.1:116461301-116463100	1800	0.341507	0.00128614	1
duplication	NC_056057.1:121449401-121452700	3300	1.88512	0.000443349	1
deletion	NC_056057.1:121468401-121469800	1400	0.187341	0.00550002	1
duplication	NC_056057.1:121480401-121495200	14800	2.75292	0	1
duplication	NC_056057.1:121495701-121502100	6400	3.43471	4.58196e-09	1
duplication	NC_056057.1:121518101-121540900	22800	4.24907	0	1
deletion	NC_056057.1:121544401-121545500	1100	0.126668	0.00116782	1
duplication	NC_056057.1:121545501-121551000	5500	3.9133	2.23701e-08	1
duplication	NC_056057.1:121561001-121564600	3600	3.96604	1.06682e-06	1
deletion	NC_056057.1:121571701-121578100	6400	0.397002	2.4902e-11	1
duplication	NC_056058.1:11801-48100	36300	83.1521	0	1
deletion	NC_056058.1:1620701-1622300	1600	0.169046	0.000784093	1
deletion	NC_056058.1:2032901-2035200	2300	0.377737	0.000386556	1
deletion	NC_056058.1:2071901-2073200	1300	0.176533	0.00264848	1
deletion	NC_056058.1:2451001-2452400	1400	0.0234176	1.13838e-10	1
deletion	NC_056058.1:3424101-3427100	3000	0.0163923	5.31242e-11	1
deletion	NC_056058.1:4059501-4060800	1300	0.0126095	1.22594e-10	1
deletion	NC_056058.1:5497201-5498500	1300	0.0315237	4.85473e-08	1
deletion	NC_056058.1:6818901-6822600	3700	0.259176	4.30737e-11	1
deletion	NC_056058.1:6951201-6954100	2900	0.141313	5.4956e-11	1
deletion	NC_056058.1:7209801-7211100	1300	0.113485	0.00596062	1
deletion	NC_056058.1:7396801-7398200	1400	0.0234176	1.93524e-09	1
deletion	NC_056058.1:8401701-8409300	7600	0.270689	2.09701e-11	1
deletion	NC_056058.1:8480201-8485000	4800	0.148556	3.32026e-11	1
deletion	NC_056058.1:8754501-8758500	4000	0.0389318	3.98431e-11	1
deletion	NC_056058.1:9422901-9424000	1100	0.163923	0.00900471	1
duplication	NC_056058.1:10716801-10719500	2700	1.98833	0.00155253	1
duplication	NC_056058.1:11428501-11432200	3700	1.7367	0.000147144	1
deletion	NC_056058.1:11805901-11807500	1600	0.204904	0.00183312	1
deletion	NC_056058.1:11892401-11896400	4000	0.338092	3.98431e-11	1
deletion	NC_056058.1:15301701-15303000	1300	0.107181	1.47787e-06	1
duplication	NC_056058.1:15330501-15332400	1900	1.80747	0.000202151	1
deletion	NC_056058.1:21175901-21177000	1100	0.0670596	0.000233598	1
deletion	NC_056058.1:25385301-25386400	1100	0.0149021	1.246e-08	1
deletion	NC_056058.1:25594001-25595200	1200	0	1.8952e-07	1
deletion	NC_056058.1:25845501-25853200	7700	0.13199	2.06977e-11	1
deletion	NC_056058.1:27346101-27347600	1500	0.174852	0.00330669	1
deletion	NC_056058.1:28931701-28935400	3700	0.287974	9.67731e-05	1
deletion	NC_056058.1:30786801-30789500	2700	0.0364274	5.90269e-11	1
duplication	NC_056058.1:31163401-31167700	4300	2.18056	0.00103553	1
deletion	NC_056058.1:31914601-31916600	2000	0.254081	0.000263634	1
deletion	NC_056058.1:32044701-32048000	3300	0.325363	2.62723e-08	1
deletion	NC_056058.1:33248301-33254400	6100	0.327847	2.61266e-11	1
deletion	NC_056058.1:38995501-39000400	4900	0.232504	3.2525e-11	1
deletion	NC_056058.1:39113401-39114800	1400	0.128797	1.46472e-05	1
deletion	NC_056058.1:39203401-39205600	2200	0.126668	7.24421e-10	1
deletion	NC_056058.1:39680801-39683900	3100	0.0423028	5.14105e-11	1
deletion	NC_056058.1:39702101-39704200	2100	0.222468	0.000327977	1
deletion	NC_056058.1:40239601-40242300	2700	0.19428	3.37634e-08	1
deletion	NC_056058.1:45624501-45629000	4500	0.22585	3.54161e-11	1
deletion	NC_056058.1:47242201-47243500	1300	0.050438	6.12971e-08	1
deletion	NC_056058.1:49606101-49616400	10300	0.36843	1.54731e-11	1
duplication	NC_056058.1:50059701-50065800	6100	2.00605	0	1
deletion	NC_056058.1:56278201-56280400	2200	0.387455	0.0020884	1
deletion	NC_056058.1:57307701-57311100	3400	0.291687	3.58541e-07	1
deletion	NC_056058.1:60712301-60713400	1100	0.00745107	1.44884e-10	1
deletion	NC_056058.1:61501101-61509200	8100	0.0202375	1.96756e-11	1
deletion	NC_056058.1:62006001-62007300	1300	0.163923	0.00193109	1
deletion	NC_056058.1:63381901-63383300	1400	0.029272	3.81356e-08	1
deletion	NC_056058.1:73046001-73048400	2400	0.119528	6.64052e-11	1
deletion	NC_056058.1:73456401-73457900	1500	0.0273206	1.06248e-10	1
deletion	NC_056058.1:74632201-74634000	1800	0	8.85403e-11	1
deletion	NC_056058.1:81586701-81589700	3000	0.281402	6.64052e-09	1
deletion	NC_056058.1:81963301-81965100	1800	0.0819617	8.85403e-11	1
deletion	NC_056058.1:82006601-82007900	1300	0.138704	5.21174e-05	1
deletion	NC_056058.1:82722901-82724800	1900	0.241571	1.70794e-05	1
deletion	NC_056058.1:83600501-83601600	1100	0.0372553	3.41564e-06	1
deletion	NC_056058.1:83739801-83741000	1200	0.0341507	1.65216e-07	1
deletion	NC_056058.1:84276301-84277500	1200	0.143433	0.00191102	1
deletion	NC_056058.1:92023701-92024900	1200	0.047811	1.06248e-06	1
deletion	NC_056058.1:98174701-98175900	1200	0.095622	0.00154189	1
deletion	NC_056058.1:98652001-98653700	1700	0.115711	3.49682e-08	1
deletion	NC_056058.1:98655101-98659500	4400	0.385593	2.58343e-06	1
deletion	NC_056058.1:105029801-105030900	1100	0.0223532	7.61946e-07	1
deletion	NC_056058.1:107614901-107617100	2200	0.294317	0.00224829	1
deletion	NC_056058.1:108204601-108220800	16200	0.0258028	9.83781e-12	1
deletion	NC_056059.1:10201-11500	1300	0.113485	0.000636129	1
deletion	NC_056059.1:1395501-1407400	11900	0.333357	1.33926e-11	1
deletion	NC_056059.1:2529401-2532900	3500	0.37234	0.000152057	1
deletion	NC_056059.1:2599301-2603000	3700	0.0354429	4.30737e-11	1
deletion	NC_056059.1:3434701-3436200	1500	0.0273206	1.06248e-10	1
deletion	NC_056059.1:3676901-3679000	2100	0.386391	0.00256825	1
deletion	NC_056059.1:3981701-3986900	5200	0.326271	0.000208848	1
deletion	NC_056059.1:4399101-4401400	2300	0.117597	1.57987e-08	1
duplication	NC_056059.1:5779301-5856000	76700	16.4083	0	1
deletion	NC_056059.1:7935701-7937800	2100	0.187341	1.33262e-05	1
deletion	NC_056059.1:8198201-8205900	7700	0.126668	2.06977e-11	1
deletion	NC_056059.1:8211101-8218400	7300	0.0752251	2.18319e-11	1
deletion	NC_056059.1:8226501-8233400	6900	0.292211	2.30975e-11	1
deletion	NC_056059.1:8265101-8266400	1300	0.0189142	1.22594e-10	1
deletion	NC_056059.1:8367201-8368400	1200	0.00683014	1.3281e-10	1
deletion	NC_056059.1:9127001-9128600	1600	0.122943	6.8331e-08	1
deletion	NC_056059.1:9751801-9753700	1900	0.284709	0.000104254	1
deletion	NC_056059.1:10792001-10794500	2500	0.00327847	6.3749e-11	1
deletion	NC_056059.1:10848201-10850600	2400	0.0443959	6.64052e-11	1
deletion	NC_056059.1:10915001-10916200	1200	0.0887919	0.000672453	1
deletion	NC_056059.1:11625801-11630200	4400	0.109903	3.6221e-11	1
deletion	NC_056059.1:11771901-11773700	1800	0.0683014	8.85403e-11	1
deletion	NC_056059.1:11931401-11935700	4300	0.0895861	3.70634e-11	1
deletion	NC_056059.1:14157301-14158900	1600	0.133188	7.39279e-06	1
deletion	NC_056059.1:19436801-19439400	2600	0.075657	6.12971e-11	1
deletion	NC_056059.1:19760101-19762000	1900	0.19412	3.41057e-07	1
deletion	NC_056059.1:20487101-20491400	4300	0.0686191	3.70634e-11	1
deletion	NC_056059.1:21968601-21973000	4400	0.00186277	3.6221e-11	1
deletion	NC_056059.1:22335701-22337100	1400	0.0585441	5.12269e-08	1
deletion	NC_056059.1:24494201-24496500	2300	0.178178	5.44638e-08	1
deletion	NC_056059.1:26399401-26403800	4400	0.0540202	3.6221e-11	1
duplication	NC_056059.1:27830501-27842400	11900	44.9901	0	1
deletion	NC_056059.1:28298901-28300600	1700	0.110889	6.04491e-07	1
deletion	NC_056059.1:28562101-28563900	1800	0.100175	8.85403e-11	1
deletion	NC_056059.1:34946301-34947500	1200	0.00683014	1.3281e-10	1
deletion	NC_056059.1:37495301-37496600	1300	0.0378285	5.70958e-06	1
deletion	NC_056059.1:42496201-42498600	2400	0.327847	9.30348e-05	1
duplication	NC_056059.1:42660201-42661300	1100	4.71652	4.17301e-05	1
deletion	NC_056059.1:52724401-52728600	4200	0.296623	3.10776e-08	1
deletion	NC_056059.1:57644401-57645900	1500	0.109282	0.000176139	1
deletion	NC_056059.1:59688201-59691900	3700	0.276898	4.30737e-11	1
deletion	NC_056059.1:59736901-59738400	1500	0.0327847	2.76246e-09	1
deletion	NC_056059.1:61807801-61814500	6700	0.0697286	2.37869e-11	1
deletion	NC_056059.1:62234901-62236100	1200	0.0887919	0.000173541	1
deletion	NC_056059.1:62681101-62684400	3300	0.106799	4.82947e-11	1
deletion	NC_056059.1:63478101-63479400	1300	0.138704	0.000156208	1
deletion	NC_056059.1:65087301-65094900	7600	0.11108	2.09701e-11	1
deletion	NC_056059.1:67226801-67228900	2100	0.0546411	7.58917e-11	1
deletion	NC_056059.1:67402001-67403400	1400	0.14636	2.76903e-05	1
deletion	NC_056059.1:70131301-70136800	5500	0.144551	2.89768e-11	1
deletion	NC_056059.1:73920201-73921700	1500	0	1.06248e-10	1
deletion	NC_056059.1:74244401-74245600	1200	0.0341507	9.43631e-06	1
duplication	NC_056059.1:74915801-74918300	2500	2.9539	0.00799258	1
deletion	NC_056059.1:80413101-80417800	4700	0.00697547	3.3909e-11	1
deletion	NC_056059.1:80525101-80527000	1900	0.112158	1.8353e-06	1
deletion	NC_056059.1:82526201-82543800	17600	0.00372553	9.05526e-12	1
deletion	NC_056059.1:83446501-83450700	4200	0.290769	1.17632e-09	1
deletion	NC_056059.1:84691801-84693100	1300	0.113485	0.000186513	1
deletion	NC_056059.1:85139001-85166300	27300	0.280111	5.83782e-12	1
duplication	NC_056059.1:85386501-85394900	8400	1.77876	0	1
duplication	NC_056059.1:85442101-85451600	9500	1.78849	0	1
deletion	NC_056059.1:85675801-85678300	2500	0.373745	0.000540578	1
deletion	NC_056059.1:86417701-86424900	7200	0.0170754	2.21351e-11	1
deletion	NC_056059.1:87950101-87951200	1100	0.0670596	0.000348617	1
deletion	NC_056059.1:88520301-88521400	1100	0.0745107	0.000138057	1
duplication	NC_056059.1:92468901-92471900	3000	1.81135	3.28732e-07	1
deletion	NC_056059.1:93773201-93777500	4300	0.333565	5.30006e-09	1
deletion	NC_056059.1:95254401-95255900	1500	0.125675	1.84861e-06	1
deletion	NC_056059.1:95643901-95645400	1500	0.109282	3.7834e-06	1
deletion	NC_056059.1:100546301-100548700	2400	0.00341507	6.64052e-11	1
deletion	NC_056059.1:101361301-101362400	1100	0	2.65297e-06	1
deletion	NC_056059.1:102874701-102876000	1300	0.100876	0.000342086	1
deletion	NC_056059.1:109203301-109204400	1100	0.0968639	0.00807266	1
deletion	NC_056059.1:110294601-110297400	2800	0.0614713	5.69188e-11	1
deletion	NC_056059.1:110778001-110779100	1100	0.0968639	0.000321732	1
deletion	NC_056059.1:110930601-110932300	1700	0.0385702	1.64997e-08	1
duplication	NC_056059.1:111555401-111562400	7000	2.49983	0	1
deletion	NC_056059.1:111576401-111578100	1700	0.14946	4.67055e-07	1
duplication	NC_056059.1:111586601-111594700	8100	2.14416	0	1
duplication	NC_056059.1:111618401-111626600	8200	2.70474	0	1
duplication	NC_056059.1:111632801-111635200	2400	2.04563	0.000464165	1
duplication	NC_056059.1:111644401-111654100	9700	1.71444	0	1
duplication	NC_056059.1:111654501-111677500	23000	2.06686	0	1
duplication	NC_056059.1:111679201-111711200	32000	2.03444	0	1
duplication	NC_056059.1:111715401-111719600	4200	2.07051	0	1
duplication	NC_056059.1:111730501-111734000	3500	2.14271	2.87781e-08	1
duplication	NC_056059.1:111755301-111787700	32400	1.93091	0	1
deletion	NC_056059.1:111787701-111796200	8500	0.321097	1.87497e-11	1
duplication	NC_056059.1:111798401-111802000	3600	1.90561	2.8386e-07	1
duplication	NC_056059.1:111805301-111822900	17600	1.76823	0	1
deletion	NC_056059.1:113506401-113507800	1400	0.269303	0.000778753	1
deletion	NC_056059.1:113640901-113642200	1300	0.0126095	1.22594e-10	1
deletion	NC_056059.1:115939101-115940200	1100	0.0819617	0.000120055	1
deletion	NC_056059.1:117405801-117407300	1500	0.163923	0.00282258	1
deletion	NC_056059.1:117830201-117831700	1500	0.152995	0.00158236	1
duplication	NC_056059.1:117836501-117838400	1900	3.1016	0.00342587	1
deletion	NC_056059.1:117851001-117853500	2500	0.0524555	6.3749e-11	1
duplication	NC_056059.1:117858701-117866400	7700	1.97453	0	1
deletion	NC_056059.1:118376901-118378700	1800	0.30508	1.81914e-05	1
duplication	NC_056060.1:60301-68400	8100	6.32825	0	1
duplication	NC_056060.1:68601-76100	7500	8.95678	3.62689e-07	1
duplication	NC_056060.1:84801-88500	3700	2.08006	0.00969903	1
deletion	NC_056060.1:522001-523400	1400	0.0585441	3.83849e-06	1
deletion	NC_056060.1:3028401-3031700	3300	0.109282	4.82947e-11	1
deletion	NC_056060.1:3121901-3133700	11800	0.316039	1.35061e-11	1
deletion	NC_056060.1:4287201-4289000	1800	0.377935	0.00131468	1
deletion	NC_056060.1:5737601-5739200	1600	0.276621	0.000999976	1
deletion	NC_056060.1:7720301-7721400	1100	0.111766	0.000958768	1
deletion	NC_056060.1:8146601-8149500	2900	0.364588	3.96862e-05	1
deletion	NC_056060.1:8165701-8168400	2700	0.394631	9.09604e-08	1
deletion	NC_056060.1:11881501-11883100	1600	0.240763	0.000427677	1
deletion	NC_056060.1:16822501-16824200	1700	0.178387	7.83957e-05	1
deletion	NC_056060.1:20147401-20148800	1400	0	1.02454e-09	1
duplication	NC_056060.1:22737301-22781600	44300	2.20316	0	1
duplication	NC_056060.1:22789201-22817200	28000	2.35084	0	1
duplication	NC_056060.1:22920501-22926100	5600	2.14125	0	1
duplication	NC_056060.1:23119501-23123200	3700	2.03575	8.83871e-08	1
duplication	NC_056060.1:23134501-23159700	25200	1.86235	0	1
deletion	NC_056060.1:23240701-23251700	11000	0.324866	1.44884e-11	1
deletion	NC_056060.1:23257501-23260200	2700	0.0607124	5.90269e-11	1
deletion	NC_056060.1:23264001-23284800	20800	0.326271	7.66214e-12	1
deletion	NC_056060.1:23289701-23296500	6800	0.141022	2.34371e-11	1
deletion	NC_056060.1:23301401-23336000	34600	0.361958	4.60614e-12	1
deletion	NC_056060.1:23352201-23354200	2000	0.196708	2.45434e-08	1
deletion	NC_056060.1:23356101-23357400	1300	0.195447	0.00711278	1
duplication	NC_056060.1:23369101-23371700	2600	1.89142	0.00881428	1
duplication	NC_056060.1:23383101-23395200	12100	2.12017	0	1
duplication	NC_056060.1:23395801-23406700	10900	2.09867	0	1
duplication	NC_056060.1:23410201-23415400	5200	1.97654	0.000153127	1
duplication	NC_056060.1:23415601-23422300	6700	2.09798	4.85254e-09	1
duplication	NC_056060.1:23423101-23426600	3500	2.02328	0.000138808	1
duplication	NC_056060.1:23438401-23503600	65200	1.90963	0	1
duplication	NC_056060.1:23513401-23516900	3500	2.19892	2.64158e-06	1
duplication	NC_056060.1:23517301-23523600	6300	2.50048	0	1
deletion	NC_056060.1:23589201-23590700	1500	0.131139	1.49279e-06	1
deletion	NC_056060.1:23593101-23598700	5600	0.3981	8.68011e-09	1
deletion	NC_056060.1:23601701-23604000	2300	0.238758	5.21287e-07	1
deletion	NC_056060.1:23616901-23618300	1400	0.210759	0.000107989	1
deletion	NC_056060.1:23623501-23627000	3500	0.177974	4.5535e-11	1
deletion	NC_056060.1:23632301-23634400	2100	0.187341	7.58917e-11	1
deletion	NC_056060.1:23645201-23647200	2000	0.180316	2.54199e-08	1
duplication	NC_056060.1:23650601-23659200	8600	2.0519	3.70634e-10	1
duplication	NC_056060.1:23672701-23685300	12600	2.08157	0	1
duplication	NC_056060.1:23707101-23713900	6800	1.8357	1.03123e-09	1
duplication	NC_056060.1:23737001-23739100	2100	2.02563	0.00442096	1
duplication	NC_056060.1:23745301-23748600	3300	2.10617	1.91599e-05	1
deletion	NC_056060.1:23748801-23765100	16300	0.382656	9.77745e-12	1
deletion	NC_056060.1:23840001-23841500	1500	0.163923	2.3187e-05	1
deletion	NC_056060.1:23848201-23849300	1100	0	2.65297e-06	1
duplication	NC_056060.1:23881101-23882700	1600	1.98245	0.00442778	1
duplication	NC_056060.1:23885101-23890300	5200	2.18302	0	1
deletion	NC_056060.1:23923501-23924700	1200	0.0273206	4.31634e-08	1
deletion	NC_056060.1:24740601-24743300	2700	0.00607124	5.90269e-11	1
duplication	NC_056060.1:24844501-24851700	7200	1.88057	0	1
duplication	NC_056060.1:24904401-24911200	6800	1.68986	0	1
deletion	NC_056060.1:24920401-24927500	7100	0.398265	2.24468e-11	1
deletion	NC_056060.1:25418001-25420600	2600	0.208057	1.76536e-08	1
deletion	NC_056060.1:25531401-25532800	1400	0.158069	0.000398792	1
deletion	NC_056060.1:25545801-25547100	1300	0.025219	1.22594e-10	1
deletion	NC_056060.1:25853901-25855800	1900	0.163923	3.85094e-07	1
deletion	NC_056060.1:25964801-25968900	4100	0.193909	3.88713e-11	1
deletion	NC_056060.1:26091701-26102100	10400	0.01655	1.53243e-11	1
deletion	NC_056060.1:26299001-26302700	3700	0.00664554	4.30737e-11	1
duplication	NC_056060.1:31527601-31532200	4600	1.99381	0	1
deletion	NC_056060.1:32705801-32707000	1200	0	1.8952e-07	1
deletion	NC_056060.1:32721401-32723200	1800	0.132049	3.83822e-07	1
deletion	NC_056060.1:37119201-37123100	3900	0.266901	1.83891e-09	1
deletion	NC_056060.1:37157501-37159100	1600	0.00512261	9.96078e-11	1
deletion	NC_056060.1:37202701-37204600	1900	0.163923	1.18045e-06	1
deletion	NC_056060.1:37366301-37367400	1100	0	2.65297e-06	1
deletion	NC_056060.1:39068901-39071200	2300	0.0605804	6.92924e-11	1
deletion	NC_056060.1:39103301-39104500	1200	0.143433	0.00432313	1
deletion	NC_056060.1:42217501-42218800	1300	0.0819617	0.000317128	1
duplication	NC_056060.1:44053001-44054700	1700	2.20332	0.00183176	1
deletion	NC_056060.1:46195201-46198300	3100	0.0846056	5.14105e-11	1
duplication	NC_056060.1:49115301-49140300	25000	2.12773	0	1
duplication	NC_056060.1:52140701-52143900	3200	2.57411	0.000143194	1
duplication	NC_056060.1:60166401-60168200	1800	2.60911	0.000213698	1
duplication	NC_056060.1:61614101-61616400	2300	2.6299	0.00154975	1
deletion	NC_056060.1:62156701-62158000	1300	0.151314	0.000512423	1
duplication	NC_056060.1:63944301-63947800	3500	2.57828	0.00398096	1
deletion	NC_056060.1:71213901-71215300	1400	0.0409809	3.3211e-06	1
deletion	NC_056060.1:72015701-72017300	1600	0.0102452	9.96078e-11	1
deletion	NC_056060.1:72481401-72484000	2600	0.110333	6.12971e-11	1
deletion	NC_056060.1:73160601-73164100	3500	0.206075	4.5535e-11	1
deletion	NC_056060.1:73451501-73453000	1500	0.0218565	1.06248e-10	1
deletion	NC_056060.1:76776401-76778400	2000	0.319651	0.00026705	1
deletion	NC_056060.1:76779801-76780900	1100	0.119217	0.00203548	1
deletion	NC_056060.1:80127901-80134400	6500	0.0945712	2.45188e-11	1
deletion	NC_056060.1:85006701-85059200	52500	0.278045	3.03567e-12	1
deletion	NC_056060.1:93063701-93064800	1100	0.0745107	0.000681389	1
deletion	NC_056060.1:93766301-93767500	1200	0.177584	0.00103644	1
deletion	NC_056060.1:95614901-95617400	2500	0.0885187	6.7064e-08	1
deletion	NC_056060.1:96679201-96681200	2000	0.229493	7.10418e-05	1
deletion	NC_056060.1:96731101-96734600	3500	0.180316	4.5535e-11	1
deletion	NC_056060.1:97163001-97165200	2200	0.122943	7.24421e-11	1
duplication	NC_056060.1:98859801-98861100	1300	2.22558	0.00161789	1
deletion	NC_056060.1:99909901-99913300	3400	0.26517	4.68743e-11	1
deletion	NC_056060.1:101090301-101092500	2200	0.279415	4.34931e-05	1
deletion	NC_056060.1:101142501-101144900	2400	0	6.64052e-11	1
duplication	NC_056060.1:101258001-101263900	5900	2.84365	0	1
deletion	NC_056060.1:101268901-101274500	5600	0.339556	7.21535e-05	1
duplication	NC_056061.1:192001-195600	3600	2.3268	3.87806e-08	1
deletion	NC_056061.1:1502801-1504400	1600	0.220272	0.000234925	1
deletion	NC_056061.1:3243601-3247200	3600	0.218565	4.42701e-11	1
deletion	NC_056061.1:3410201-3411400	1200	0	1.8952e-07	1
deletion	NC_056061.1:4109301-4110500	1200	0.102452	6.50483e-05	1
deletion	NC_056061.1:4928901-4930500	1600	0.312479	0.000350908	1
deletion	NC_056061.1:5400801-5407000	6200	0.354286	2.57052e-11	1
deletion	NC_056061.1:7870201-7872800	2600	0.0472856	6.12971e-11	1
deletion	NC_056061.1:8882001-8883300	1300	0.226971	0.0091501	1
duplication	NC_056061.1:10689601-10691800	2200	7.90185	0.00014851	1
duplication	NC_056061.1:10692201-10699600	7400	6.09175	0	1
duplication	NC_056061.1:10701501-10705500	4000	5.78855	3.43266e-05	1
deletion	NC_056061.1:10860501-10862100	1600	0.0563487	6.97255e-10	1
deletion	NC_056061.1:11738701-11741000	2300	0.217377	3.13202e-08	1
deletion	NC_056061.1:13572601-13574200	1600	0	9.96078e-11	1
deletion	NC_056061.1:16509401-16511300	1900	0.232944	0.00064679	1
deletion	NC_056061.1:16542501-16545000	2500	0.206544	0.000284616	1
deletion	NC_056061.1:17188901-17191200	2300	0.0962159	6.92924e-11	1
deletion	NC_056061.1:18913701-18916100	2400	0.170754	0.00345465	1
deletion	NC_056061.1:21646201-21648600	2400	0.0819617	6.64052e-11	1
deletion	NC_056061.1:22410601-22414100	3500	0.0210759	4.5535e-11	1
deletion	NC_056061.1:24948001-24950300	2300	0.21025	2.09263e-08	1
deletion	NC_056061.1:30299101-30300200	1100	0.119217	0.000514241	1
deletion	NC_056061.1:33396601-33398000	1400	0.234176	0.00657266	1
deletion	NC_056061.1:33584301-33589500	5200	0.245885	3.06486e-11	1
deletion	NC_056061.1:34610601-34612300	1700	0.120532	2.92495e-08	1
deletion	NC_056061.1:39413401-39414500	1100	0.0447064	1.77984e-05	1
deletion	NC_056061.1:41115801-41116900	1100	0.201179	0.00926233	1
deletion	NC_056061.1:41516601-41520300	3700	0.0819617	4.30737e-11	1
deletion	NC_056061.1:43506401-43510400	4000	0.372926	8.72166e-08	1
deletion	NC_056061.1:44009701-44011100	1400	0.0117088	1.13838e-10	1
deletion	NC_056061.1:49264501-49268600	4100	0.32185	3.88713e-11	1
deletion	NC_056061.1:50354601-50357200	2600	0.258495	1.10531e-06	1
deletion	NC_056061.1:50565501-50569500	4000	0.0512261	3.98431e-11	1
deletion	NC_056061.1:54277201-54279600	2400	0.24247	0.000246187	1
deletion	NC_056061.1:56079501-56082200	2700	0.349096	4.06919e-06	1
deletion	NC_056061.1:65187501-65190800	3300	0.270722	1.44884e-10	1
deletion	NC_056061.1:66570501-66573100	2600	0.334152	7.5561e-07	1
deletion	NC_056061.1:69513801-69515700	1900	0.271768	0.00189691	1
deletion	NC_056061.1:69901001-69908600	7600	0.349416	2.09701e-11	1
deletion	NC_056061.1:74083601-74085300	1700	0.0433915	9.37485e-11	1
deletion	NC_056061.1:74086401-74088600	2200	0.219806	7.19748e-06	1
deletion	NC_056061.1:74099401-74102000	2600	0.230123	3.56749e-08	1
duplication	NC_056061.1:74105701-74243200	137500	3.67618	0	1
duplication	NC_056061.1:74243701-74705900	462200	2.53374	0	1
deletion	NC_056061.1:74706801-74709800	3000	0.109282	5.31242e-11	1
duplication	NC_056061.1:74713201-74715500	2300	2.7475	0.00312224	1
deletion	NC_056061.1:74720201-74724300	4100	0.14993	3.88713e-11	1
deletion	NC_056061.1:74727201-74732100	4900	0.352937	2.60254e-05	1
deletion	NC_056061.1:74742401-74811100	68700	0.163923	2.31983e-12	1
deletion	NC_056061.1:74818701-74972800	154100	0.139351	1.03421e-12	1
deletion	NC_056061.1:74979201-74982900	3700	0.139556	4.30737e-11	1
duplication	NC_056061.1:74991401-75010900	19500	2.13647	0	1
deletion	NC_056061.1:75014201-75015700	1500	0.158459	0.000964881	1
duplication	NC_056061.1:75037301-75066500	29200	2.03473	0	1
deletion	NC_056061.1:76792001-76794400	2400	0.119528	1.27568e-05	1
deletion	NC_056061.1:77918801-77921200	2400	0.2493	2.43774e-07	1
deletion	NC_056061.1:78286801-78288100	1300	0.100876	4.93148e-06	1
deletion	NC_056061.1:78518601-78520300	1700	0.178387	9.72819e-06	1
deletion	NC_056061.1:78997001-79001500	4500	0.280491	0.000507676	1
deletion	NC_056061.1:79909701-79912100	2400	0.0546411	6.64052e-11	1
deletion	NC_056061.1:83265001-83269900	4900	0.302757	1.18716e-08	1
deletion	NC_056061.1:85143101-85149600	6500	0.302628	0.00238034	1
deletion	NC_056061.1:85439401-85441700	2300	0.21025	5.68198e-09	1
deletion	NC_056061.1:85842701-85846200	3500	0.189683	4.5535e-11	1
deletion	NC_056061.1:88933601-88935800	2200	0	7.24421e-11	1
deletion	NC_056061.1:90250901-90252000	1100	0	2.65297e-06	1
deletion	NC_056061.1:91187901-91190100	2200	0.152747	7.24421e-11	1
deletion	NC_056061.1:91602501-91604100	1600	0.153678	1.47108e-05	1
deletion	NC_056062.1:1901-19500	17600	0.220738	9.05526e-12	1
deletion	NC_056062.1:22701-24000	1300	0.189142	0.00636469	1
deletion	NC_056062.1:26901-28500	1600	0.286866	0.00810728	1
deletion	NC_056062.1:206001-216100	10100	0	1.57795e-11	1
deletion	NC_056062.1:217701-237900	20200	0.269419	7.88973e-12	1
deletion	NC_056062.1:238101-265100	27000	0.334222	5.90269e-12	1
duplication	NC_056062.1:277401-280200	2800	6.10029	0.00542979	1
deletion	NC_056062.1:2240601-2242900	2300	0.295775	6.80751e-05	1
deletion	NC_056062.1:3916701-3920800	4100	0.34184	2.37115e-09	1
deletion	NC_056062.1:4295501-4298100	2600	0.154466	6.12971e-11	1
deletion	NC_056062.1:4832701-4835500	2800	0.263448	1.59373e-08	1
deletion	NC_056062.1:4865201-4867200	2000	0.209002	5.22925e-06	1
deletion	NC_056062.1:5032901-5034200	1300	0.0126095	1.22594e-10	1
deletion	NC_056062.1:5976901-5978000	1100	0.00745107	1.44884e-10	1
deletion	NC_056062.1:6041501-6042600	1100	0.156472	0.00169304	1
deletion	NC_056062.1:6579801-6584800	5000	0.263917	5.78841e-08	1
deletion	NC_056062.1:7313201-7316900	3700	0.0332277	4.30737e-11	1
deletion	NC_056062.1:7569101-7613800	44700	0.0232867	3.56538e-12	1
deletion	NC_056062.1:7897901-7900000	2100	0.0312235	7.58917e-11	1
deletion	NC_056062.1:10527801-10530200	2400	0.21515	5.35824e-07	1
deletion	NC_056062.1:11418401-11420800	2400	0.358583	8.41741e-05	1
deletion	NC_056062.1:11682001-11683300	1300	0.145009	7.13571e-05	1
deletion	NC_056062.1:12254101-12255300	1200	0.0819617	4.85535e-05	1
duplication	NC_056062.1:12255701-12262100	6400	2.04136	0	1
deletion	NC_056062.1:12302701-12304500	1800	0.0136603	8.85403e-11	1
deletion	NC_056062.1:13900501-13903200	2700	0.333918	0.000409609	1
deletion	NC_056062.1:15984701-15985800	1100	0.0745107	0.00128748	1
deletion	NC_056062.1:17116001-17119000	3000	0.360632	3.53339e-06	1
deletion	NC_056062.1:17886501-17889200	2700	0.121425	5.90269e-11	1
deletion	NC_056062.1:18377601-18379300	1700	0.0241064	9.37485e-11	1
deletion	NC_056062.1:19672101-19675800	3700	0.312341	4.30737e-11	1
deletion	NC_056062.1:19912501-19914000	1500	0.234957	0.00656688	1
deletion	NC_056062.1:20428801-20432600	3800	0.13157	4.19401e-11	1
deletion	NC_056062.1:20481601-20483100	1500	0.0109282	1.06248e-10	1
deletion	NC_056062.1:22627401-22629200	1800	0.0182137	8.85403e-11	1
deletion	NC_056062.1:22945301-22946400	1100	0.149021	0.00241508	1
deletion	NC_056062.1:22970401-22971800	1400	0	1.02454e-09	1
deletion	NC_056062.1:25891901-25895400	3500	0.0679111	4.5535e-11	1
deletion	NC_056062.1:26866901-26876000	9100	0.344059	1.75135e-11	1
deletion	NC_056062.1:30471801-30474300	2500	0.0655694	6.3749e-11	1
deletion	NC_056062.1:30480701-30482900	2200	0.00745107	7.24421e-11	1
deletion	NC_056062.1:33099301-33100700	1400	0.0819617	3.4791e-06	1
deletion	NC_056062.1:34770701-34771900	1200	0.0751316	0.000265199	1
deletion	NC_056062.1:35425401-35429200	3800	0.235101	4.19401e-11	1
deletion	NC_056062.1:38299701-38301200	1500	0.158459	0.000861346	1
deletion	NC_056062.1:39260501-39261900	1400	0.0468353	7.62711e-09	1
deletion	NC_056062.1:40267401-40273400	6000	0.379756	2.65621e-11	1
deletion	NC_056062.1:42809101-42810800	1700	0.00964256	9.37485e-11	1
deletion	NC_056062.1:50413401-50416100	2700	0.109282	5.90269e-11	1
deletion	NC_056062.1:53688701-53692700	4000	0.272523	3.98431e-11	1
deletion	NC_056062.1:54586601-54589700	3100	0.333135	4.74056e-07	1
deletion	NC_056062.1:54645801-54680400	34600	0.323583	4.60614e-12	1
deletion	NC_056062.1:54683801-54687000	3200	0.135749	4.98039e-11	1
deletion	NC_056062.1:54691501-54693900	2400	0.0785466	6.64052e-11	1
deletion	NC_056062.1:59121501-59126800	5300	0.145366	3.00703e-11	1
deletion	NC_056062.1:62748201-62749600	1400	0.0351265	2.95978e-09	1
deletion	NC_056062.1:64188801-64190000	1200	0.129773	1.03323e-05	1
deletion	NC_056062.1:65876501-65877700	1200	0.047811	1.06248e-06	1
deletion	NC_056062.1:67041001-67043000	2000	0.135237	2.78902e-09	1
deletion	NC_056062.1:67115501-67116700	1200	0.0204904	7.96863e-10	1
deletion	NC_056062.1:68205901-68208300	2400	0.163923	6.64052e-11	1
deletion	NC_056062.1:74160701-74164300	3600	0.015937	4.42701e-11	1
deletion	NC_056062.1:74280001-74285400	5400	0.390077	7.37836e-10	1
duplication	NC_056062.1:75853801-75857600	3800	1.65002	5.03282e-10	1
deletion	NC_056062.1:80673201-80674400	1200	0.0273206	4.31634e-08	1
deletion	NC_056062.1:81670801-81672000	1200	0.0751316	1.45972e-06	1
deletion	NC_056062.1:83680401-83683000	2600	0.226971	5.33325e-05	1
deletion	NC_056062.1:83693301-83694500	1200	0.163923	0.000274165	1
deletion	NC_056062.1:85043401-85044600	1200	0.0409809	7.36362e-05	1
deletion	NC_056062.1:87608201-87609600	1400	0.216613	0.00425717	1
deletion	NC_056062.1:87899201-87901400	2200	0.186277	2.17326e-10	1
deletion	NC_056062.1:88311001-88313300	2300	0.249449	7.29164e-07	1
duplication	NC_056062.1:90071101-90095500	24400	1.79577	0	1
duplication	NC_056062.1:90109301-90113600	4300	2.04332	1.29427e-05	1
duplication	NC_056062.1:90114201-90119800	5600	2.27151	4.78118e-09	1
duplication	NC_056062.1:90120801-90143500	22700	1.79016	0	1
deletion	NC_056062.1:90176501-90184900	8400	0.305405	1.89729e-11	1
deletion	NC_056062.1:90199101-90200800	1700	0.250706	0.000487658	1
deletion	NC_056062.1:91590901-91593100	2200	0.1751	1.42762e-06	1
deletion	NC_056062.1:92395201-92397000	1800	0.277759	0.00494432	1
deletion	NC_056062.1:92799301-92800400	1100	0.00745107	1.44884e-10	1
deletion	NC_056062.1:93215301-93216900	1600	0	9.96078e-11	1
deletion	NC_056062.1:93392401-93399700	7300	0.35367	2.18319e-11	1
deletion	NC_056062.1:93459001-93465200	6200	0.0396589	2.57052e-11	1
deletion	NC_056062.1:94103701-94104800	1100	0.0819617	0.000120055	1
deletion	NC_056062.1:94439701-94441200	1500	0.202172	6.43302e-06	1
deletion	NC_056062.1:95164501-95179700	15200	0.04853	1.0485e-11	1
duplication	NC_056063.1:26501-31700	5200	11.9964	0.00917356	1
duplication	NC_056063.1:184901-193300	8400	1.92708	0	1
deletion	NC_056063.1:1266101-1268600	2500	0.314733	5.43224e-06	1
deletion	NC_056063.1:1302001-1321300	19300	0.0352478	8.25764e-12	1
deletion	NC_056063.1:1761001-1767700	6700	0.0134564	2.37869e-11	1
deletion	NC_056063.1:3188101-3191700	3600	0.29825	1.02822e-06	1
deletion	NC_056063.1:3310401-3313100	2700	0.191244	2.70622e-05	1
deletion	NC_056063.1:4078301-4079400	1100	0.0670596	0.00132477	1
deletion	NC_056063.1:4102401-4103700	1300	0.00630475	1.22594e-10	1
deletion	NC_056063.1:4196901-4200000	3100	0.359574	1.87134e-08	1
deletion	NC_056063.1:4550201-4551500	1300	0.245885	0.00207139	1
deletion	NC_056063.1:5710201-5717400	7200	0.30508	2.21351e-11	1
deletion	NC_056063.1:5857501-5859500	2000	0.122943	6.92019e-06	1
deletion	NC_056063.1:6557901-6559100	1200	0.191244	0.00560738	1
deletion	NC_056063.1:8150101-8151400	1300	0.0693522	1.71632e-08	1
deletion	NC_056063.1:9725801-9728300	2500	0.0393416	6.3749e-11	1
deletion	NC_056063.1:11018401-11020200	1800	0.17303	7.65873e-08	1
deletion	NC_056063.1:14620601-14622200	1600	0.128065	1.35004e-05	1
deletion	NC_056063.1:17262101-17265200	3100	0.330491	2.57952e-06	1
deletion	NC_056063.1:17862701-17864300	1600	0.0614713	1.99216e-10	1
deletion	NC_056063.1:17955801-17958200	2400	0.116112	6.64052e-11	1
duplication	NC_056063.1:18232701-18234200	1500	1.79223	0.00461764	1
deletion	NC_056063.1:21094701-21095800	1100	0.201179	0.0070549	1
deletion	NC_056063.1:23940001-23961600	21600	0.152919	7.37836e-12	1
deletion	NC_056063.1:23962001-23994700	32700	0.212048	4.87378e-12	1
deletion	NC_056063.1:24034801-24040200	5400	0.314187	2.95134e-11	1
deletion	NC_056063.1:30379501-30381600	2100	0.0273206	7.58917e-11	1
duplication	NC_056063.1:37050901-37053900	3000	1.65836	0.000495117	1
deletion	NC_056063.1:40092801-40096500	3700	0.0155063	4.30737e-11	1
deletion	NC_056063.1:40722401-40724000	1600	0.225395	0.00300796	1
deletion	NC_056063.1:41213601-41216300	2700	0.139638	5.90269e-11	1
deletion	NC_056063.1:42406601-42408200	1600	0.261253	0.00237287	1
deletion	NC_056063.1:43723301-43728200	4900	0.115415	3.2525e-11	1
deletion	NC_056063.1:43947101-43948300	1200	0.0273206	1.02264e-08	1
deletion	NC_056063.1:44857401-44861900	4500	0.00546411	3.54161e-11	1
duplication	NC_056063.1:48072501-48074300	1800	3.08722	2.23109e-05	1
deletion	NC_056063.1:48684101-48685300	1200	0.109282	0.00105297	1
deletion	NC_056063.1:48833601-48836000	2400	0.266376	0.00966561	1
deletion	NC_056063.1:49852801-49855500	2700	0.063748	5.90269e-11	1
deletion	NC_056063.1:51647301-51648700	1400	0.286866	2.95095e-05	1
deletion	NC_056063.1:52176801-52178600	1800	0.232225	0.00810545	1
deletion	NC_056063.1:56093501-56095000	1500	0.0163923	1.06248e-10	1
deletion	NC_056063.1:57888901-57891000	2100	0.0273206	7.58917e-11	1
deletion	NC_056063.1:57949001-57950900	1900	0.00431377	8.38803e-11	1
deletion	NC_056063.1:58636901-58638900	2000	0.233591	8.90502e-06	1
deletion	NC_056063.1:59785901-59787700	1800	0.0910686	8.85403e-11	1
deletion	NC_056063.1:60497301-60499100	1800	0.268652	0.00860575	1
deletion	NC_056063.1:60868501-60870500	2000	0.196708	0.000632122	1
deletion	NC_056063.1:61222601-61226500	3900	0.0840633	4.08647e-11	1
deletion	NC_056063.1:62260501-62267000	6500	0.121051	2.45188e-11	1
deletion	NC_056063.1:62392101-62393200	1100	0.0149021	2.89768e-10	1
deletion	NC_056063.1:62473001-62474600	1600	0.338092	0.00833301	1
deletion	NC_056063.1:62832401-62838400	6000	0.101086	2.65621e-11	1
deletion	NC_056063.1:63404801-63407000	2200	0.130394	1.44884e-10	1
deletion	NC_056063.1:65007501-65009200	1700	0.178387	2.15331e-06	1
deletion	NC_056063.1:65611001-65614100	3100	0.0211514	5.14105e-11	1
deletion	NC_056063.1:67185001-67190300	5300	0.0170109	3.00703e-11	1
deletion	NC_056063.1:67421601-67424000	2400	0.0239055	6.64052e-11	1
deletion	NC_056063.1:70443801-70450900	7100	0.386721	2.24468e-11	1
duplication	NC_056063.1:70709401-70739300	29900	2.01752	0	1
duplication	NC_056063.1:70767101-70771000	3900	2.63118	0.000117568	1
duplication	NC_056063.1:70865201-70870600	5400	2.02628	3.82232e-05	1
duplication	NC_056063.1:70908901-70914000	5100	1.66977	0.000196194	1
duplication	NC_056063.1:71074701-71079900	5200	2.19878	8.26935e-06	1
duplication	NC_056063.1:71128401-71132300	3900	2.83083	6.80485e-05	1
deletion	NC_056063.1:71134901-71139000	4100	0.129939	3.88713e-11	1
duplication	NC_056063.1:71144801-71149500	4700	3.70397	1.39434e-07	1
deletion	NC_056063.1:71150701-71154200	3500	0.210759	4.09815e-10	1
deletion	NC_056063.1:71163801-71168500	4700	0.102888	3.3909e-11	1
deletion	NC_056063.1:71176301-71181800	5500	0.125178	1.18805e-07	1
duplication	NC_056063.1:71181801-71187800	6000	2.57633	1.22186e-09	1
deletion	NC_056063.1:71188401-71189500	1100	0.0372553	1.64782e-05	1
duplication	NC_056063.1:71189501-71192500	3000	2.52169	6.19539e-05	1
duplication	NC_056063.1:71206701-71210200	3500	2.02094	0.00541355	1
deletion	NC_056063.1:71233401-71237200	3800	0.0647066	4.19401e-11	1
deletion	NC_056063.1:71244001-71245900	1900	0.0301964	8.38803e-11	1
deletion	NC_056063.1:71253501-71257800	4300	0.238261	3.70634e-11	1
deletion	NC_056063.1:71263801-71265400	1600	0.0870843	1.11162e-07	1
deletion	NC_056063.1:71268401-71280200	11800	0.172259	1.35061e-11	1
deletion	NC_056063.1:71312001-71318600	6600	0.199937	2.41474e-11	1
deletion	NC_056063.1:71323101-71327300	4200	0.228322	3.79458e-11	1
deletion	NC_056063.1:71330401-71336500	6100	0.275445	3.39646e-10	1
deletion	NC_056063.1:71341201-71418000	76800	0.216537	2.07516e-12	1
deletion	NC_056063.1:71426001-71428500	2500	0.0360632	6.3749e-11	1
deletion	NC_056063.1:71430101-71431200	1100	0.0447064	3.34578e-05	1
deletion	NC_056063.1:71444301-71470900	26600	0.374374	5.99145e-12	1
duplication	NC_056063.1:71530801-71535700	4900	2.70306	0	1
duplication	NC_056063.1:71535901-71539800	3900	2.63749	0.000239406	1
duplication	NC_056063.1:71542101-71552600	10500	2.57672	0	1
duplication	NC_056063.1:71553301-71555800	2500	2.45557	0.000419163	1
deletion	NC_056063.1:71557401-71559900	2500	0.0131139	6.3749e-11	1
duplication	NC_056063.1:71560701-71571600	10900	2.70398	0	1
deletion	NC_056063.1:71571601-71573400	1800	0.150263	2.98104e-05	1
duplication	NC_056063.1:71573401-71586300	12900	2.65708	0	1
deletion	NC_056063.1:71587201-71588800	1600	0.0819617	5.17961e-09	1
duplication	NC_056063.1:71588801-71596800	8000	3.25593	0	1
duplication	NC_056063.1:71604401-71609000	4600	3.75242	0	1
duplication	NC_056063.1:71613101-71620800	7700	3.9182	0	1
duplication	NC_056063.1:71621901-71651200	29300	2.44403	0	1
deletion	NC_056063.1:71653301-71656100	2800	0.351265	3.38063e-06	1
duplication	NC_056063.1:71656201-71672700	16500	1.93032	0	1
deletion	NC_056063.1:71676401-71678400	2000	0.151629	4.78118e-10	1
duplication	NC_056063.1:71753501-71757900	4400	3.47592	1.08663e-09	1
deletion	NC_056063.1:71767401-71770100	2700	0.130532	2.36107e-10	1
duplication	NC_056063.1:71788401-71794400	6000	2.87959	2.54465e-08	1
deletion	NC_056063.1:71802501-71803700	1200	0.047811	7.8474e-05	1
deletion	NC_056063.1:71807001-71811000	4000	0.0758146	3.98431e-11	1
deletion	NC_056063.1:71814601-71815800	1200	0.0683014	0.00020548	1
duplication	NC_056063.1:71820301-71826100	5800	1.87381	6.04516e-10	1
deletion	NC_056063.1:71845201-71849000	3800	0.0841186	4.19401e-11	1
duplication	NC_056063.1:71861501-71863500	2000	3.4178	3.79785e-07	1
duplication	NC_056063.1:71864701-71870500	5800	2.95627	0	1
deletion	NC_056063.1:71870501-71873900	3400	0.132585	4.68743e-11	1
duplication	NC_056063.1:71878501-71881700	3200	2.34103	4.94368e-05	1
deletion	NC_056063.1:71891201-71893100	1900	0.396867	0.00553538	1
deletion	NC_056063.1:71900601-71905200	4600	0.229849	3.46462e-11	1
duplication	NC_056063.1:71918101-71921200	3100	3.38158	3.59873e-08	1
duplication	NC_056063.1:71923301-71952800	29500	3.59298	0	1
duplication	NC_056063.1:71954301-71975600	21300	3.80756	0	1
duplication	NC_056063.1:71983501-72037400	53900	2.52758	0	1
duplication	NC_056063.1:72039601-72165400	125800	1.87196	0	1
duplication	NC_056063.1:72166801-72200700	33900	1.86747	0	1
duplication	NC_056063.1:72206901-72222600	15700	2.18739	0	1
deletion	NC_056063.1:72800001-72802800	2800	0.201977	1.13838e-10	1
deletion	NC_056063.1:74242301-74244200	1900	0.094903	4.51402e-06	1
deletion	NC_056063.1:74244501-74246700	2200	0.14157	2.60067e-08	1
deletion	NC_056063.1:74475501-74476900	1400	0.117088	1.60668e-05	1
deletion	NC_056063.1:75940401-75941500	1100	0.0819617	0.00121481	1
deletion	NC_056063.1:76712701-76716700	4000	0.0327847	3.98431e-11	1
deletion	NC_056063.1:79121101-79124000	2900	0.18936	5.4956e-11	1
deletion	NC_056063.1:79429801-79431000	1200	0	1.8952e-07	1
deletion	NC_056063.1:79710301-79717700	7400	0.0963604	2.15368e-11	1
deletion	NC_056063.1:80057901-80064500	6600	0.360135	2.41474e-11	1
deletion	NC_056063.1:85183101-85185800	2700	0.19428	5.90269e-11	1
deletion	NC_056063.1:86443601-86459500	15900	0.176295	1.00234e-11	1
deletion	NC_056064.1:1901-3400	1500	0.131139	0.000125068	1
deletion	NC_056064.1:178601-181900	3300	0.16144	4.82947e-11	1
deletion	NC_056064.1:206401-207700	1300	0.050438	9.17973e-06	1
deletion	NC_056064.1:221301-223400	2100	0	7.58917e-11	1
deletion	NC_056064.1:276301-278000	1700	0.342311	0.00317167	1
deletion	NC_056064.1:284801-286600	1800	0.314187	0.00312622	1
deletion	NC_056064.1:763001-768700	5700	0.310592	2.79601e-11	1
deletion	NC_056064.1:771901-787000	15100	0.155782	1.05545e-11	1
deletion	NC_056064.1:791701-793900	2200	0.28314	0.00266726	1
deletion	NC_056064.1:804701-806500	1800	0.127496	1.65172e-06	1
deletion	NC_056064.1:845501-847300	1800	0.0910686	8.85403e-11	1
deletion	NC_056064.1:852701-854600	1900	0.038824	8.38803e-11	1
duplication	NC_056064.1:865101-888200	23100	168.91	0	1
duplication	NC_056064.1:897101-904800	7700	54.3225	0.000575393	1
duplication	NC_056064.1:905001-924200	19200	181.002	0	1
deletion	NC_056064.1:1030101-1037500	7400	0.378796	2.15368e-11	1
deletion	NC_056064.1:1042301-1045700	3400	0.130174	4.68743e-11	1
deletion	NC_056064.1:1057101-1064500	7400	0.382119	2.15368e-11	1
deletion	NC_056064.1:1732001-1733700	1700	0.371238	0.00971986	1
deletion	NC_056064.1:1901901-1906600	4700	0.0139509	3.3909e-11	1
deletion	NC_056064.1:1912101-1914100	2000	0.303258	0.00205971	1
deletion	NC_056064.1:1990101-1993000	2900	0.0989193	5.4956e-11	1
deletion	NC_056064.1:2749701-2753600	3900	0	4.08647e-11	1
deletion	NC_056064.1:2911501-2913600	2100	0.202953	1.91247e-08	1
deletion	NC_056064.1:3860901-3862300	1400	0.181487	0.000540104	1
deletion	NC_056064.1:4106701-4108800	2100	0.230273	2.71515e-05	1
deletion	NC_056064.1:13069501-13071700	2200	0.0372553	7.24421e-11	1
deletion	NC_056064.1:17295101-17297600	2500	0.203265	7.64988e-10	1
deletion	NC_056064.1:17614201-17615800	1600	0.0870843	2.71352e-06	1
duplication	NC_056064.1:18990101-18992100	2000	1.97938	0.000269891	1
deletion	NC_056064.1:19130001-19132000	2000	0.196708	1.04371e-05	1
deletion	NC_056064.1:23074701-23075900	1200	0.129773	0.00321688	1
deletion	NC_056064.1:23760001-23761100	1100	0.0298043	1.02085e-06	1
duplication	NC_056064.1:23910301-23913100	2800	2.26566	0.0015555	1
deletion	NC_056064.1:23952301-23954900	2600	0.220666	4.2908e-10	1
deletion	NC_056064.1:24610701-24611800	1100	0.111766	0.000958768	1
deletion	NC_056064.1:25047901-25049100	1200	0.0887919	4.25147e-05	1
deletion	NC_056064.1:26191601-26193900	2300	0.0213813	6.92924e-11	1
deletion	NC_056064.1:29754401-29755600	1200	0.191244	6.10053e-05	1
deletion	NC_056064.1:29837101-29838300	1200	0.225395	0.00690498	1
duplication	NC_056064.1:31873501-31875500	2000	1.75398	0.00438151	1
deletion	NC_056064.1:35173501-35181900	8400	0.029272	1.89729e-11	1
deletion	NC_056064.1:41147601-41149000	1400	0.187341	1.86056e-05	1
deletion	NC_056064.1:41152501-41168500	16000	0.252545	9.96078e-12	1
duplication	NC_056064.1:41174401-41185300	10900	1.93024	0	1
deletion	NC_056064.1:41202401-41203800	1400	0.193195	0.0068586	1
deletion	NC_056064.1:42791701-42794700	3000	0	5.31242e-11	1
duplication	NC_056064.1:42988101-42997900	9800	1.90519	0	1
duplication	NC_056064.1:43007901-43010500	2600	1.97969	0.00162717	1
deletion	NC_056064.1:43017501-43020300	2800	0.225395	4.65795e-06	1
deletion	NC_056064.1:43041101-43042500	1400	0.245885	0.000256325	1
deletion	NC_056064.1:48558901-48561400	2500	0.0688478	6.3749e-11	1
deletion	NC_056064.1:49905701-49907200	1500	0.0710335	8.07062e-07	1
deletion	NC_056064.1:49967801-49990100	22300	0.0834319	7.14675e-12	1
duplication	NC_056064.1:49993001-50053400	60400	2.82497	0	1
deletion	NC_056064.1:55942201-55944700	2500	0.199987	3.56994e-09	1
deletion	NC_056064.1:57159001-57161600	2600	0.37198	4.97159e-05	1
deletion	NC_056064.1:60152901-60155500	2600	0.0630475	6.12971e-11	1
deletion	NC_056064.1:61221501-61234600	13100	0.111993	1.21658e-11	1
deletion	NC_056064.1:62084101-62085300	1200	0.0614713	0.000113695	1
deletion	NC_056064.1:62236501-62237700	1200	0.109282	0.000154855	1
deletion	NC_056064.1:62274401-62275600	1200	0.225395	0.00212465	1
duplication	NC_056065.1:4801-220600	215800	30.2829	0	1
duplication	NC_056065.1:220801-238900	18100	10.9122	0	1
duplication	NC_056065.1:239501-296900	57400	13.0222	0	1
duplication	NC_056065.1:297101-302400	5300	38.5808	0.00351067	1
deletion	NC_056065.1:322101-323200	1100	0.0596085	9.89796e-05	1
duplication	NC_056065.1:331001-342900	11900	8.98824	5.72402e-08	1
duplication	NC_056065.1:345501-350400	4900	9.74006	1.66918e-07	1
duplication	NC_056065.1:458901-470500	11600	1.6781	7.14429e-10	1
duplication	NC_056065.1:1195901-1199700	3800	1.82041	1.59951e-06	1
deletion	NC_056065.1:1342901-1344300	1400	0.175632	5.99696e-07	1
deletion	NC_056065.1:1347901-1351900	4000	0.196708	3.98431e-11	1
deletion	NC_056065.1:2580201-2581300	1100	0.0372553	0.000141125	1
deletion	NC_056065.1:5336201-5337300	1100	0.0223532	7.61946e-07	1
duplication	NC_056065.1:5608301-5817800	209500	1.92264	0	1
duplication	NC_056065.1:6360301-6367400	7100	1.70273	4.48937e-11	1
duplication	NC_056065.1:6381901-6394600	12700	1.87867	0	1
duplication	NC_056065.1:6404201-6408300	4100	1.79316	2.55525e-06	1
duplication	NC_056065.1:6415801-6424300	8500	2.07122	0	1
deletion	NC_056065.1:6514301-6528300	14000	0.0216613	1.13838e-11	1
duplication	NC_056065.1:6561201-6605600	44400	1.93312	0	1
duplication	NC_056065.1:6664501-6670000	5500	2.00434	0	1
deletion	NC_056065.1:6942801-6944500	1700	0.366417	0.000823463	1
deletion	NC_056065.1:7015501-7018600	3100	0.0819617	5.14105e-11	1
deletion	NC_056065.1:7304501-7307400	2900	0.308063	4.41838e-05	1
deletion	NC_056065.1:7509901-7564900	55000	0.0217571	2.89768e-12	1
deletion	NC_056065.1:7745001-7749000	4000	0.110648	3.98431e-11	1
deletion	NC_056065.1:7845601-7847300	1700	0.212136	0.00208008	1
deletion	NC_056065.1:8056201-8057400	1200	0.150263	0.00195065	1
deletion	NC_056065.1:8570701-8575300	4600	0.256576	3.46462e-11	1
deletion	NC_056065.1:8741301-8742500	1200	0.0204904	3.05464e-08	1
deletion	NC_056065.1:9060501-9063600	3100	0.203582	2.18597e-07	1
deletion	NC_056065.1:9165901-9167700	1800	0.0273206	8.85403e-11	1
deletion	NC_056065.1:9454001-9456200	2200	0.0856873	7.24421e-11	1
deletion	NC_056065.1:9876201-9877600	1400	0.0175632	1.13838e-10	1
deletion	NC_056065.1:10072601-10073700	1100	0.00745107	1.44884e-10	1
deletion	NC_056065.1:11192701-11194400	1700	0.0289277	9.37485e-11	1
deletion	NC_056065.1:12540701-12541800	1100	0.104315	0.000390614	1
deletion	NC_056065.1:13290801-13293500	2700	0.127496	5.90269e-11	1
deletion	NC_056065.1:13630601-13632300	1700	0.163923	0.000296107	1
deletion	NC_056065.1:13818301-13820900	2600	0	6.12971e-11	1
deletion	NC_056065.1:14426901-14465000	38100	0.365063	4.18301e-12	1
deletion	NC_056065.1:14861501-14862800	1300	0.214361	6.03766e-05	1
deletion	NC_056065.1:15260101-15261400	1300	0	1.37306e-08	1
deletion	NC_056065.1:15431501-15433900	2400	0.348337	2.58298e-05	1
deletion	NC_056065.1:16312001-16315400	3400	0.195262	4.68743e-11	1
deletion	NC_056065.1:16432401-16434100	1700	0.101247	9.4686e-09	1
deletion	NC_056065.1:17155101-17156300	1200	0.109282	0.00598182	1
deletion	NC_056065.1:18894901-18896000	1100	0.0521575	8.68146e-06	1
deletion	NC_056065.1:24252701-24260400	7700	0.158601	2.06977e-11	1
deletion	NC_056065.1:24377001-24378400	1400	0.0878161	0.000123659	1
deletion	NC_056065.1:25009401-25011000	1600	0.169046	0.000136118	1
duplication	NC_056065.1:27774801-27779400	4600	1.83167	0	1
deletion	NC_056065.1:28590901-28592200	1300	0.0441332	1.25537e-07	1
deletion	NC_056065.1:30533701-30536100	2400	0.321017	0.000313415	1
deletion	NC_056065.1:32308101-32310700	2600	0.230123	2.32929e-08	1
deletion	NC_056065.1:37293401-37294800	1400	0.210759	0.00038339	1
deletion	NC_056065.1:37793301-37797400	4100	0.157926	3.88713e-11	1
deletion	NC_056065.1:39578801-39580500	1700	0.0482128	2.45621e-08	1
deletion	NC_056065.1:43473401-43475200	1800	0.177584	7.3306e-06	1
deletion	NC_056065.1:47530901-47532100	1200	0.0683014	0.000455188	1
deletion	NC_056065.1:52607901-52611900	4000	0.114746	3.98431e-11	1
duplication	NC_056065.1:53536801-53544500	7700	6.71235	0	1
deletion	NC_056065.1:53603101-53605300	2200	0.167649	1.33366e-07	1
deletion	NC_056065.1:53824301-53834000	9700	0.250955	1.64302e-11	1
duplication	NC_056065.1:53928301-53932700	4400	1.941	5.79536e-09	1
deletion	NC_056065.1:58319501-58321400	1900	0.327847	0.000147963	1
deletion	NC_056065.1:60625501-60626900	1400	0.0175632	1.13838e-10	1
deletion	NC_056065.1:60847101-60849300	2200	0.0335298	7.24421e-11	1
deletion	NC_056065.1:61766301-61767400	1100	0.0298043	1.02085e-06	1
deletion	NC_056065.1:61799401-61801100	1700	0	9.37485e-11	1
deletion	NC_056065.1:61987601-61990400	2800	0.102452	5.69188e-11	1
duplication	NC_056065.1:62913301-62916600	3300	1.89257	0.000194566	1
deletion	NC_056065.1:63832501-63834500	2000	0.127041	7.4156e-07	1
duplication	NC_056065.1:70557001-70559000	2000	3.24978	0.00138819	1
deletion	NC_056065.1:78143801-78145500	1700	0.130174	1.7997e-05	1
deletion	NC_056065.1:78443301-78444700	1400	0	1.02454e-09	1
deletion	NC_056065.1:79220401-79221800	1400	0.304429	0.00575015	1
duplication	NC_056065.1:79321101-79323100	2000	2.5777	8.50619e-06	1
deletion	NC_056065.1:80388101-80390600	2500	0.377024	0.00105477	1
deletion	NC_056065.1:80393901-80403700	9800	0.275157	1.62625e-11	1
deletion	NC_056066.1:1-1200	1200	0.0341507	9.43631e-06	1
duplication	NC_056066.1:1201-6200	5000	6.04714	1.27498e-10	1
deletion	NC_056066.1:2473201-2474300	1100	0	2.65297e-06	1
deletion	NC_056066.1:2572401-2576100	3700	0.135126	4.30737e-11	1
deletion	NC_056066.1:3054701-3059400	4700	0.0732424	3.3909e-11	1
deletion	NC_056066.1:3070701-3072000	1300	0.37198	0.0063489	1
deletion	NC_056066.1:5768401-5770000	1600	0.23564	0.00857204	1
deletion	NC_056066.1:6238401-6246700	8300	0.367347	1.40171e-09	1
deletion	NC_056066.1:11177301-11178500	1200	0.163923	0.00117977	1
deletion	NC_056066.1:11415601-11417000	1400	0	1.02454e-09	1
deletion	NC_056066.1:11834901-11836600	1700	0.154281	3.0337e-07	1
deletion	NC_056066.1:17717701-17719300	1600	0.158801	1.7716e-05	1
deletion	NC_056066.1:19792101-19798300	6200	0.297442	1.4652e-08	1
deletion	NC_056066.1:27142201-27144000	1800	0.168477	0.000248936	1
deletion	NC_056066.1:31101101-31102300	1200	0.0614713	1.75249e-05	1
deletion	NC_056066.1:37246301-37268800	22500	0.0834188	7.08322e-12	1
duplication	NC_056066.1:37326101-37357100	31000	2.00542	0	1
duplication	NC_056066.1:37370501-37375800	5300	1.60831	0.000115092	1
deletion	NC_056066.1:38910501-38912300	1800	0.136603	6.02959e-08	1
deletion	NC_056066.1:40745101-40747800	2700	0.0819617	5.90269e-11	1
deletion	NC_056066.1:45838401-45840900	2500	0.104911	6.3749e-11	1
deletion	NC_056066.1:47011401-47013500	2100	0.0975735	2.27675e-10	1
deletion	NC_056066.1:47266201-47267500	1300	0.220666	0.00636747	1
deletion	NC_056066.1:47269501-47272500	3000	0.27867	1.04973e-07	1
deletion	NC_056066.1:47948401-47949700	1300	0.0189142	1.22594e-09	1
deletion	NC_056066.1:52053701-52059700	6000	0.154361	2.65621e-11	1
deletion	NC_056066.1:53144601-53145800	1200	0.0614713	0.000113695	1
deletion	NC_056066.1:54791201-54792500	1300	0.11979	1.96997e-06	1
deletion	NC_056066.1:62492501-62494500	2000	0.0983541	1.26932e-06	1
duplication	NC_056066.1:63173101-63178600	5500	3.28443	0	1
duplication	NC_056066.1:63677401-63778300	100900	1.60341	0	1
deletion	NC_056066.1:68732001-68733400	1400	0.0526897	5.22514e-08	1
deletion	NC_056066.1:71151401-71153300	1900	0.241571	3.33852e-06	1
duplication	NC_056066.1:73964501-73966100	1600	2.11051	0.00588969	1
duplication	NC_056066.1:73979801-73981500	1700	2.21779	5.70494e-05	1
duplication	NC_056066.1:73997501-74003000	5500	1.81508	2.226e-07	1
duplication	NC_056066.1:81581401-81583100	1700	2.45403	0.00360514	1
deletion	NC_056066.1:81826401-81832400	6000	0.319651	2.65621e-11	1
deletion	NC_056066.1:83507901-83510500	2600	0.230123	6.12971e-11	1
deletion	NC_056067.1:1-2300	2300	0.0498897	6.92924e-11	1
deletion	NC_056067.1:54201-55700	1500	0.0874258	6.17025e-05	1
deletion	NC_056067.1:61601-63000	1400	0.0936705	4.49658e-07	1
deletion	NC_056067.1:3040201-3043600	3400	0	4.68743e-11	1
deletion	NC_056067.1:4733701-4735000	1300	0.0441332	6.17054e-06	1
deletion	NC_056067.1:7811601-7813400	1800	0.113836	1.27498e-08	1
deletion	NC_056067.1:9278301-9280700	2400	0.341507	0.000387446	1
deletion	NC_056067.1:9993101-9994800	1700	0.120532	1.87497e-09	1
deletion	NC_056067.1:15565201-15570100	4900	0.215777	3.2525e-11	1
duplication	NC_056067.1:24268301-24356900	88600	1.86764	0	1
deletion	NC_056067.1:26335001-26336400	1400	0.0702529	5.35036e-09	1
deletion	NC_056067.1:27796401-27797900	1500	0.0382488	1.69997e-09	1
deletion	NC_056067.1:27861701-27952400	90700	0.332184	1.75714e-12	1
deletion	NC_056067.1:30338301-30339600	1300	0.138704	0.00717774	1
deletion	NC_056067.1:30427701-30430200	2500	0.242607	1.70382e-06	1
deletion	NC_056067.1:30626701-30628700	2000	0.237689	6.89157e-05	1
deletion	NC_056067.1:32885401-32887900	2500	0.118025	6.3749e-11	1
deletion	NC_056067.1:32923601-32926300	2700	0.115354	2.00691e-09	1
deletion	NC_056067.1:33279701-33280800	1100	0.0819617	0.00281828	1
deletion	NC_056067.1:42169401-42170700	1300	0.157619	0.000332203	1
deletion	NC_056067.1:42627701-42629000	1300	0	1.37306e-08	1
deletion	NC_056067.1:46331001-46332400	1400	0.158069	8.87272e-06	1
deletion	NC_056067.1:47017401-47018600	1200	0.0683014	1.25904e-07	1
duplication	NC_056067.1:47932101-47933600	1500	2.6501	2.45931e-05	1
deletion	NC_056067.1:48258001-48259200	1200	0.129773	1.03323e-05	1
deletion	NC_056067.1:48638101-48639500	1400	0.204904	0.00211496	1
deletion	NC_056067.1:48645901-48672900	27000	0.270474	5.90269e-12	1
duplication	NC_056067.1:48686201-48700400	14200	1.63404	0	1
duplication	NC_056067.1:48703001-48705200	2200	2.18689	3.94525e-05	1
duplication	NC_056067.1:50220001-50311500	91500	3.10012	0	1
duplication	NC_056067.1:50312201-50314400	2200	2.42905	4.00749e-07	1
duplication	NC_056067.1:50314701-50329400	14700	2.31444	0	1
deletion	NC_056067.1:51290301-51297600	7300	0.342443	2.18319e-11	1
deletion	NC_056067.1:51298001-51314800	16800	0.222955	9.48646e-12	1
deletion	NC_056067.1:51359901-51361000	1100	0.163923	0.00701707	1
deletion	NC_056067.1:56360601-56362700	2100	0.234176	8.52263e-08	1
deletion	NC_056067.1:57045801-57048600	2800	0.348337	2.63723e-05	1
deletion	NC_056067.1:57726501-57729000	2500	0.206544	9.94484e-09	1
duplication	NC_056067.1:57740501-57746400	5900	1.69619	0	1
duplication	NC_056067.1:58201901-58206800	4900	2.95397	1.9515e-10	1
duplication	NC_056067.1:58213201-58217400	4200	1.86756	0.00039134	1
duplication	NC_056067.1:58218101-58221900	3800	2.20865	1.67761e-10	1
duplication	NC_056067.1:58222101-58225300	3200	2.37433	3.18745e-09	1
deletion	NC_056067.1:58229801-58233200	3400	0.351953	1.7914e-05	1
duplication	NC_056067.1:58869401-58874900	5500	1.70331	0.000588438	1
duplication	NC_056067.1:58883001-58889800	6800	1.61272	7.18583e-07	1
deletion	NC_056067.1:58947801-58956700	8900	0.0810408	1.7907e-11	1
deletion	NC_056067.1:59551601-59553300	1700	0.2266	0.00061746	1
duplication	NC_056067.1:59556201-59558300	2100	2.31054	0.000556363	1
deletion	NC_056067.1:59568801-59570200	1400	0.204904	0.000193226	1
deletion	NC_056067.1:59571901-59576600	4700	0.395858	7.29044e-09	1
duplication	NC_056067.1:59617601-59623000	5400	2.68349	0	1
deletion	NC_056067.1:59623001-59624700	1700	0.0916043	3.10964e-06	1
duplication	NC_056067.1:59624701-59627900	3200	2.63046	0	1
deletion	NC_056067.1:59627901-59630000	2100	0.19905	1.99588e-06	1
duplication	NC_056067.1:59630001-59634700	4700	2.00545	4.27932e-06	1
duplication	NC_056067.1:59636801-59645400	8600	2.7724	0	1
duplication	NC_056067.1:59645801-59667100	21300	2.25529	0	1
duplication	NC_056067.1:59667701-59687000	19300	2.24736	0	1
duplication	NC_056067.1:59868801-59873100	4300	2.14435	0.00100993	1
duplication	NC_056067.1:60349501-60353700	4200	1.67436	0.00115327	1
duplication	NC_056067.1:60403201-60407600	4400	1.93728	0.00272333	1
duplication	NC_056067.1:60546701-60551000	4300	1.73073	7.41268e-09	1
deletion	NC_056067.1:61403001-61452400	49400	0.258495	3.22616e-12	1
deletion	NC_056067.1:61456801-61494000	37200	0.315509	4.28421e-12	1
deletion	NC_056067.1:61569701-61581300	11600	0.0021197	1.3739e-11	1
duplication	NC_056067.1:61626001-61654500	28500	1.91503	0	1
duplication	NC_056067.1:61654901-61676400	21500	1.85386	0	1
duplication	NC_056067.1:61676901-61721700	44800	1.9519	0	1
duplication	NC_056067.1:61762201-61774900	12700	2.77444	0	1
duplication	NC_056067.1:62023601-62031100	7500	2.48945	0	1
duplication	NC_056067.1:62034001-62064500	30500	1.74834	0	1
duplication	NC_056067.1:62227201-62241000	13800	1.63389	0	1
deletion	NC_056067.1:62765201-62766500	1300	0.208057	0.00197153	1
duplication	NC_056067.1:63435401-63439100	3700	1.66139	8.55649e-06	1
deletion	NC_056067.1:63623901-63629700	5800	0.267082	2.7478e-11	1
duplication	NC_056067.1:63640801-63665800	25000	1.85791	0	1
duplication	NC_056067.1:63850401-63863700	13300	1.73044	0	1
duplication	NC_056067.1:63864201-63917100	52900	1.76163	0	1
duplication	NC_056067.1:64051501-64058000	6500	2.98088	0	1
duplication	NC_056067.1:64065801-64072100	6300	2.98835	0	1
duplication	NC_056067.1:64351301-64353000	1700	2.20332	0.000552963	1
deletion	NC_056067.1:64549001-64550300	1300	0.145009	0.00129065	1
deletion	NC_056067.1:65132501-65136900	4400	0.24216	3.6221e-11	1
deletion	NC_056067.1:66508501-66516700	8200	0.290864	1.94357e-11	1
duplication	NC_056068.1:1-9500	9500	60.3299	6.7735e-07	1
deletion	NC_056068.1:201101-202300	1200	0.307356	0.00105911	1
deletion	NC_056068.1:778501-781400	2900	0.180881	5.4956e-11	1
deletion	NC_056068.1:2337101-2339900	2800	0.0029272	5.69188e-11	1
deletion	NC_056068.1:2697801-2699100	1300	0.195447	0.00027891	1
deletion	NC_056068.1:2780001-2781200	1200	0.0341507	9.09486e-07	1
deletion	NC_056068.1:2802601-2803800	1200	0.191244	0.00825995	1
deletion	NC_056068.1:3600601-3607300	6700	0.365769	9.66606e-07	1
deletion	NC_056068.1:3672401-3673900	1500	0.229493	3.49185e-06	1
deletion	NC_056068.1:4561501-4565300	3800	0.278238	4.19401e-11	1
duplication	NC_056068.1:4752501-4757900	5400	1.99896	0	1
deletion	NC_056068.1:4878701-4881600	2900	0.084788	5.4956e-11	1
deletion	NC_056068.1:5687601-5689600	2000	0.0778636	7.96863e-11	1
deletion	NC_056068.1:5949901-5951400	1500	0	1.06248e-10	1
deletion	NC_056068.1:6343701-6345300	1600	0.00512261	9.96078e-11	1
deletion	NC_056068.1:6698801-6700000	1200	0.0683014	0.000455188	1
deletion	NC_056068.1:6881401-6882500	1100	0	2.65297e-06	1
deletion	NC_056068.1:8087001-8088200	1200	0	1.8952e-07	1
deletion	NC_056068.1:8244301-8245700	1400	0.029272	2.50443e-09	1
deletion	NC_056068.1:8895801-8897200	1400	0.19905	0.00220969	1
deletion	NC_056068.1:8965001-8967000	2000	0	7.96863e-11	1
deletion	NC_056068.1:9909301-9911500	2200	0	7.24421e-11	1
deletion	NC_056068.1:10267901-10270900	3000	0.0355167	5.31242e-11	1
deletion	NC_056068.1:10296001-10297400	1400	0.181487	0.00684004	1
deletion	NC_056068.1:10471201-10477100	5900	0.0166702	2.70123e-11	1
deletion	NC_056068.1:11173301-11174700	1400	0.0351265	1.13838e-10	1
deletion	NC_056068.1:11196101-11197600	1500	0.0163923	1.06248e-10	1
deletion	NC_056068.1:11577701-11582800	5100	0.115711	3.12495e-11	1
deletion	NC_056068.1:11900801-11903200	2400	0.153678	6.64052e-11	1
deletion	NC_056068.1:12110501-12112000	1500	0.0546411	1.03061e-08	1
deletion	NC_056068.1:12470601-12471800	1200	0.0819617	0.00166323	1
deletion	NC_056068.1:12751601-12753000	1400	0.0761073	9.44851e-09	1
deletion	NC_056068.1:12774201-12778600	4400	0.247748	7.24421e-11	1
deletion	NC_056068.1:13042401-13045100	2700	0.254992	4.30896e-09	1
deletion	NC_056068.1:13048101-13049300	1200	0.204904	0.00694394	1
deletion	NC_056068.1:13129001-13131400	2400	0.239055	2.13672e-05	1
deletion	NC_056068.1:13306501-13312700	6200	0.0224734	2.57052e-11	1
deletion	NC_056068.1:15396401-15397700	1300	0.0819617	2.18953e-05	1
deletion	NC_056068.1:15439301-15446900	7600	0.00754911	2.09701e-11	1
deletion	NC_056068.1:15862001-15865700	3700	0.157278	4.30737e-11	1
deletion	NC_056068.1:16086001-16089200	3200	0.00768391	4.98039e-11	1
deletion	NC_056068.1:16185701-16186800	1100	0.0596085	8.11336e-06	1
deletion	NC_056068.1:16264201-16267600	3400	0.142228	4.68743e-11	1
deletion	NC_056068.1:16425801-16427600	1800	0	8.85403e-11	1
deletion	NC_056068.1:17760801-17761900	1100	0.0670596	0.00473088	1
deletion	NC_056068.1:17859301-17862900	3600	0.250439	4.42701e-11	1
deletion	NC_056068.1:18692201-18694100	1900	0.0258826	8.38803e-11	1
deletion	NC_056068.1:18959001-18965200	6200	0	2.57052e-11	1
deletion	NC_056068.1:19344301-19347000	2700	0.206422	5.90269e-09	1
deletion	NC_056068.1:20073701-20075300	1600	0	9.96078e-11	1
deletion	NC_056068.1:20598001-20599200	1200	0.0341507	2.12497e-09	1
deletion	NC_056068.1:22253901-22255100	1200	0.0683014	1.25904e-07	1
deletion	NC_056068.1:26161701-26163300	1600	0.0512261	9.96078e-11	1
duplication	NC_056068.1:30209801-30214500	4700	1.61482	6.78181e-10	1
deletion	NC_056068.1:31417001-31421300	4300	0.0762435	3.70634e-11	1
deletion	NC_056068.1:44490501-44491800	1300	0.050438	2.94226e-09	1
duplication	NC_056068.1:45601501-45604300	2800	2.90671	7.96863e-09	1
deletion	NC_056068.1:45703401-45704500	1100	0.156472	0.0072213	1
deletion	NC_056068.1:45764501-45782200	17700	0.264408	9.0041e-12	1
duplication	NC_056068.1:45834001-45847100	13100	2.11161	0	1
duplication	NC_056068.1:45858901-45871000	12100	2.14591	0	1
duplication	NC_056068.1:45871801-45879000	7200	1.83048	1.3281e-09	1
duplication	NC_056068.1:45881801-45916700	34900	2.26534	0	1
duplication	NC_056068.1:45956201-45962200	6000	1.79086	2.30028e-08	1
duplication	NC_056068.1:46021201-46057400	36200	2.12308	0	1
duplication	NC_056068.1:46069001-46088900	19900	2.27845	0	1
duplication	NC_056068.1:46089101-46119400	30300	3.24087	0	1
deletion	NC_056068.1:46739901-46741600	1700	0.18803	4.9968e-08	1
deletion	NC_056068.1:47114201-47116800	2600	0.00315237	6.12971e-11	1
duplication	NC_056068.1:47332801-47359900	27100	1.99551	0	1
duplication	NC_056068.1:47373601-47391000	17400	1.81211	0	1
duplication	NC_056068.1:47400201-47402300	2100	2.42763	0.000366785	1
duplication	NC_056068.1:47429201-47431900	2700	2.10672	2.34684e-05	1
deletion	NC_056068.1:47801801-47803300	1500	0.0710335	5.59929e-08	1
deletion	NC_056068.1:47921401-47923800	2400	0.194659	6.64052e-11	1
deletion	NC_056068.1:49196301-49197800	1500	0.125675	5.35743e-05	1
duplication	NC_056068.1:49329601-49332700	3100	2.13365	2.4677e-08	1
duplication	NC_056068.1:49678701-49682600	3900	9.9552	2.50092e-08	1
deletion	NC_056068.1:50123901-50170000	46100	0.0938737	3.4571e-12	1
deletion	NC_056068.1:50172801-50181800	9000	0.217654	1.77081e-11	1
deletion	NC_056068.1:50191601-50194600	3000	0.196708	1.06248e-10	1
deletion	NC_056068.1:51461201-51462700	1500	0.120211	2.87795e-06	1
deletion	NC_056068.1:52825601-52827800	2200	0.260787	5.40854e-05	1
deletion	NC_056068.1:55462001-55464700	2700	0.267134	7.51471e-07	1
deletion	NC_056068.1:55770101-55771500	1400	0.0468353	1.95657e-05	1
deletion	NC_056068.1:58787701-58789200	1500	0.158459	0.00202442	1
duplication	NC_056068.1:59590901-59595800	4900	2.77499	0.000139138	1
deletion	NC_056068.1:60397601-60400400	2800	0.0673257	5.69188e-11	1
deletion	NC_056068.1:61433701-61435700	2000	0.139335	7.96863e-11	1
deletion	NC_056068.1:65410001-65411900	1900	0.0862755	1.09044e-09	1
deletion	NC_056068.1:65592501-65593900	1400	0.0175632	1.13838e-10	1
deletion	NC_056068.1:66907101-67061600	154500	0.193737	1.03154e-12	1
deletion	NC_056068.1:67809601-67810700	1100	0.104315	0.000160152	1
deletion	NC_056068.1:68159601-68160700	1100	0.0447064	0.00091797	1
deletion	NC_056068.1:73090701-73091900	1200	0.122943	0.000474794	1
deletion	NC_056068.1:75911501-75912800	1300	0	1.37306e-08	1
deletion	NC_056068.1:76195201-76196800	1600	0.210027	2.38902e-05	1
deletion	NC_056068.1:76873701-76874800	1100	0.156472	0.00119133	1
deletion	NC_056068.1:76979001-76988900	9900	0.348544	1.60982e-11	1
deletion	NC_056068.1:77250701-77258500	7800	0.312085	4.08647e-11	1
deletion	NC_056068.1:77270501-77276200	5700	0.0345102	2.79601e-11	1
deletion	NC_056068.1:77279201-77282600	3400	0.245885	3.12792e-07	1
deletion	NC_056068.1:77482901-77492700	9800	0.279339	1.62625e-11	1
deletion	NC_056068.1:77493501-77546400	52900	0.109386	3.01271e-12	1
deletion	NC_056068.1:77571301-77650200	78900	0.206203	2.01993e-12	1
duplication	NC_056068.1:77650201-77654200	4000	1.93225	3.18745e-10	1
deletion	NC_056068.1:77654201-77656900	2700	0.0516055	5.90269e-11	1
duplication	NC_056068.1:77656901-77704600	47700	1.90986	0	1
duplication	NC_056068.1:77705301-77710300	5000	2.01298	0	1
deletion	NC_056068.1:77710301-77716700	6400	0.029455	2.4902e-11	1
duplication	NC_056068.1:77726801-77730500	3700	1.88733	1.65757e-05	1
duplication	NC_056068.1:77731701-77742500	10800	1.99364	0	1
duplication	NC_056068.1:77871901-77882500	10600	1.83409	0	1
duplication	NC_056068.1:77900701-77904100	3400	1.82485	1.21873e-08	1
duplication	NC_056068.1:77904601-77906500	1900	2.37689	0.000152938	1
duplication	NC_056068.1:78030501-78038400	7900	1.90379	0	1
duplication	NC_056068.1:78044301-78054100	9800	2.16948	0	1
deletion	NC_056068.1:78072201-78103800	31600	0.261707	5.04343e-12	1
deletion	NC_056068.1:78140701-78142200	1500	0.224029	0.000123614	1
deletion	NC_056068.1:78476201-78478600	2400	0.109282	2.45699e-09	1
duplication	NC_056068.1:78710901-78729200	18300	1.64282	0	1
duplication	NC_056068.1:78760201-78786300	26100	1.81383	0	1
duplication	NC_056068.1:78788101-78814900	26800	1.79857	0	1
duplication	NC_056068.1:78862001-78864800	2800	1.84707	6.86053e-06	1
duplication	NC_056068.1:78882801-78906300	23500	1.88686	0	1
duplication	NC_056068.1:78924701-78929300	4600	1.85127	4.15754e-10	1
deletion	NC_056068.1:79314101-79315200	1100	0.0521575	1.28744e-06	1
duplication	NC_056068.1:79423001-79437300	14300	1.64726	0	1
deletion	NC_056068.1:80174201-80176300	2100	0.160021	1.66962e-09	1
deletion	NC_056069.1:1-2600	2600	0.176533	1.09415e-07	1
deletion	NC_056069.1:292901-296200	3300	0.0869291	4.82947e-11	1
deletion	NC_056069.1:1974301-1976500	2200	0.171375	0.00336498	1
deletion	NC_056069.1:2407501-2408900	1400	0.228322	0.00154919	1
deletion	NC_056069.1:8131401-8136300	4900	0.163923	3.2525e-11	1
deletion	NC_056069.1:13362901-13364500	1600	0.153678	0.00230968	1
deletion	NC_056069.1:15228501-15230100	1600	0.0461035	9.96078e-11	1
deletion	NC_056069.1:16428601-16429900	1300	0.23958	0.00852394	1
duplication	NC_056069.1:17421801-17426000	4200	2.08222	1.66962e-09	1
deletion	NC_056069.1:22407401-22409800	2400	0.269791	0.000339025	1
deletion	NC_056069.1:22854601-22855900	1300	0	1.37306e-08	1
deletion	NC_056069.1:26801801-26804200	2400	0.314187	2.56082e-05	1
deletion	NC_056069.1:31750601-31751700	1100	0.0819617	0.000120055	1
duplication	NC_056069.1:31782801-31785100	2300	7.23045	0.000105055	1
duplication	NC_056069.1:31787601-31791400	3800	4.32672	0.00215528	1
duplication	NC_056069.1:31798201-31801300	3100	3.54551	0.00551815	1
duplication	NC_056069.1:31822501-31826400	3900	3.9825	5.95347e-05	1
deletion	NC_056069.1:33559001-33561300	2300	0.249449	1.85945e-05	1
deletion	NC_056069.1:34468901-34472400	3500	0.110063	4.5535e-11	1
deletion	NC_056069.1:34837901-34839000	1100	0	2.65297e-06	1
deletion	NC_056069.1:36276901-36278400	1500	0.0273206	2.33746e-09	1
deletion	NC_056069.1:40135201-40139600	4400	0.389318	1.00332e-08	1
deletion	NC_056069.1:44067201-44068600	1400	0.175632	9.57761e-06	1
deletion	NC_056069.1:45412601-45413700	1100	0.0149021	1.246e-08	1
deletion	NC_056069.1:45650501-45652200	1700	0.0337489	9.37485e-11	1
deletion	NC_056069.1:46219801-46221800	2000	0.290964	0.000640145	1
deletion	NC_056069.1:46501801-46503000	1200	0.0273206	7.6791e-07	1
deletion	NC_056069.1:46687401-46688700	1300	0	1.37306e-08	1
deletion	NC_056069.1:46900901-46902100	1200	0.0683014	3.5208e-07	1
deletion	NC_056069.1:47110401-47116000	5600	0.29272	2.84594e-11	1
deletion	NC_056069.1:48014001-48040800	26800	0.173404	5.94674e-12	1
deletion	NC_056069.1:48732001-48734300	2300	0.064144	6.92924e-11	1
deletion	NC_056069.1:49958001-49964600	6600	0.0173858	2.41474e-11	1
deletion	NC_056069.1:50165101-50166200	1100	0.0372553	0.000141125	1
deletion	NC_056069.1:50270201-50271400	1200	0.136603	5.65321e-06	1
deletion	NC_056069.1:50461101-50462800	1700	0.221779	0.004349	1
deletion	NC_056069.1:52511201-52513100	1900	0.163923	4.46914e-07	1
deletion	NC_056069.1:52537901-52539500	1600	0.00512261	9.96078e-11	1
deletion	NC_056069.1:52596101-52597900	1800	0.0591946	8.85403e-11	1
deletion	NC_056069.1:57679501-57682700	3200	0.151117	2.54159e-06	1
deletion	NC_056069.1:59532401-59534900	2500	0.232771	0.00162718	1
deletion	NC_056069.1:60267201-60268400	1200	0.00683014	1.3281e-10	1
deletion	NC_056069.1:60735801-60737300	1500	0.344239	3.25747e-06	1
deletion	NC_056069.1:64943201-64946000	2800	0.105379	5.69188e-11	1
deletion	NC_056069.1:65322401-65325600	3200	0.21515	4.98039e-11	1
deletion	NC_056069.1:66028601-66030200	1600	0.0717165	9.96078e-11	1
deletion	NC_056069.1:66893201-66894900	1700	0.00482128	9.37485e-11	1
deletion	NC_056069.1:67555901-67557800	1900	0.379612	0.00213964	1
deletion	NC_056069.1:70326701-70327800	1100	0.104315	0.000255271	1
duplication	NC_056069.1:71111001-71113300	2300	1.61073	5.69112e-06	1
duplication	NC_056070.1:1-9300	9300	9.78782	1.57659e-09	1
duplication	NC_056070.1:94201-118800	24600	2.75904	0	1
duplication	NC_056070.1:119401-139500	20100	5.71163	0	1
duplication	NC_056070.1:141401-156900	15500	2.08183	0	1
duplication	NC_056070.1:161701-192500	30800	1.95271	0	1
deletion	NC_056070.1:1556101-1567000	10900	0	1.46213e-11	1
deletion	NC_056070.1:2367001-2370600	3600	0.289143	2.17534e-05	1
duplication	NC_056070.1:2509001-2516400	7400	3.83559	0	1
deletion	NC_056070.1:2644901-2647300	2400	0.157093	1.99216e-10	1
deletion	NC_056070.1:3155601-3157300	1700	0.178387	7.83957e-05	1
deletion	NC_056070.1:3314501-3316500	2000	0.0778636	7.96863e-11	1
deletion	NC_056070.1:3390401-3395100	4700	0.347029	3.3909e-11	1
deletion	NC_056070.1:3427801-3429100	1300	0.0693522	2.40966e-05	1
deletion	NC_056070.1:4009001-4010200	1200	0.136603	2.8181e-06	1
deletion	NC_056070.1:6909101-6911500	2400	0.00341507	6.64052e-11	1
deletion	NC_056070.1:8744901-8747500	2600	0.249038	2.45188e-09	1
deletion	NC_056070.1:11662701-11677400	14700	0.337325	1.08417e-11	1
duplication	NC_056070.1:14109801-14112400	2600	3.86166	0.00432267	1
deletion	NC_056070.1:14160001-14169300	9300	0.339304	1.71368e-11	1
deletion	NC_056070.1:15496401-15497700	1300	0.176533	4.86822e-06	1
deletion	NC_056070.1:16009701-16012400	2700	0.160888	5.90269e-11	1
deletion	NC_056070.1:16310201-16314300	4100	0.0639701	3.88713e-11	1
deletion	NC_056070.1:17453201-17454800	1600	0.133188	0.000142958	1
deletion	NC_056070.1:21680201-21681300	1100	0.0521575	3.41347e-07	1
deletion	NC_056070.1:22042201-22043800	1600	0.025613	9.96078e-11	1
deletion	NC_056070.1:22171501-22173100	1600	0.00512261	9.96078e-11	1
deletion	NC_056070.1:22796601-22800500	3900	0.187041	4.08647e-11	1
deletion	NC_056070.1:22928101-22937000	8900	0.206286	1.7907e-11	1
deletion	NC_056070.1:22938501-22952000	13500	0.058891	1.18054e-11	1
deletion	NC_056070.1:22954601-22971300	16700	0.0574223	9.54326e-12	1
deletion	NC_056070.1:23875901-23877800	1900	0.215689	0.00305347	1
deletion	NC_056070.1:24733301-24735200	1900	0.0301964	8.38803e-11	1
deletion	NC_056070.1:25327901-25329600	1700	0.139817	1.39973e-05	1
deletion	NC_056070.1:25927701-25931200	3500	0.311455	9.20945e-07	1
deletion	NC_056070.1:28176401-28179100	2700	0.267134	3.60064e-09	1
deletion	NC_056070.1:28302701-28304300	1600	0.179291	1.7236e-05	1
deletion	NC_056070.1:28958001-28959500	1500	0	1.06248e-10	1
deletion	NC_056070.1:29127301-29129700	2400	0.0273206	6.64052e-11	1
deletion	NC_056070.1:30903201-30905600	2400	0.112697	6.64052e-11	1
deletion	NC_056070.1:31214001-31215100	1100	0.0968639	0.000128895	1
deletion	NC_056070.1:31342901-31344700	1800	0.063748	1.78851e-08	1
deletion	NC_056070.1:34006901-34009000	2100	0.0975735	7.58917e-11	1
deletion	NC_056070.1:38305101-38315100	10000	0.0163923	1.59373e-11	1
deletion	NC_056070.1:38539701-38546100	6400	0.204904	2.4902e-11	1
deletion	NC_056070.1:39020001-39027100	7100	0.0115439	2.24468e-11	1
deletion	NC_056070.1:40573801-40575300	1500	0.0874258	1.57694e-06	1
deletion	NC_056070.1:41027001-41028100	1100	0.0149021	2.89768e-10	1
deletion	NC_056070.1:41891201-41892900	1700	0.231421	0.00802221	1
deletion	NC_056070.1:42102801-42105600	2800	0.029272	5.69188e-11	1
deletion	NC_056070.1:47107601-47109200	1600	0.312479	7.03181e-05	1
deletion	NC_056070.1:49109301-49110800	1500	0.103818	1.47668e-05	1
duplication	NC_056070.1:52848601-52850900	2300	3.4317	0.00559192	1
duplication	NC_056070.1:61524901-61531800	6900	2.0039	0	1
duplication	NC_056070.1:61540601-61544300	3700	1.8098	2.94813e-06	1
duplication	NC_056070.1:61553601-61556200	2600	1.95132	0.00054881	1
duplication	NC_056070.1:62389701-62396200	6500	1.61402	4.90377e-11	1
deletion	NC_056070.1:65060501-65061600	1100	0.0447064	6.23002e-08	1
deletion	NC_056070.1:66212701-66216900	4200	0.18539	3.79458e-11	1
deletion	NC_056070.1:70142601-70144800	2200	0	7.24421e-11	1
duplication	NC_056070.1:70586801-70590000	3200	2.07466	5.39376e-06	1
deletion	NC_056070.1:70592701-70600800	8100	0.122437	1.96756e-11	1
deletion	NC_056070.1:70609101-70610400	1300	0.182838	0.00486103	1
deletion	NC_056070.1:70614201-70617200	3000	0.161191	5.31242e-11	1
deletion	NC_056070.1:70651801-70654600	2800	0.260521	7.34252e-09	1
deletion	NC_056070.1:70657501-70660800	3300	0.342749	5.5679e-07	1
duplication	NC_056070.1:70671501-70695300	23800	2.35382	0	1
deletion	NC_056070.1:70754701-70766800	12100	0.236402	1.31713e-11	1
duplication	NC_056070.1:70779601-70786200	6600	1.90996	2.96047e-08	1
duplication	NC_056070.1:70792901-70797800	4900	1.9353	2.56258e-06	1
deletion	NC_056070.1:70871601-70875900	4300	0.255416	3.70634e-11	1
deletion	NC_056070.1:70909701-70912400	2700	0.0941042	5.90269e-11	1
deletion	NC_056070.1:70915101-70975100	60000	0.352709	2.65621e-12	1
deletion	NC_056070.1:71107601-71140100	32500	0.345248	4.90377e-12	1
deletion	NC_056070.1:72723701-72725100	1400	0.0761073	3.68799e-06	1
deletion	NC_056070.1:73049901-73051200	1300	0.0693522	0.000113415	1
deletion	NC_056071.1:38801-43700	4900	0.220795	3.2525e-11	1
deletion	NC_056071.1:85601-111600	26000	0.288442	6.12971e-12	1
deletion	NC_056071.1:173101-175000	1900	0.172551	2.81942e-05	1
deletion	NC_056071.1:1310201-1312200	2000	0.184414	2.5248e-05	1
deletion	NC_056071.1:1992601-1994600	2000	0.0860598	7.96863e-11	1
deletion	NC_056071.1:2933401-2949000	15600	0.0262698	1.02162e-11	1
deletion	NC_056071.1:3976201-3979300	3100	0.29612	6.16926e-10	1
deletion	NC_056071.1:4562801-4564000	1200	0.170754	0.000348619	1
deletion	NC_056071.1:7934701-7936400	1700	0.0433915	9.37485e-11	1
deletion	NC_056071.1:8346101-8348300	2200	0.0484319	7.24421e-11	1
deletion	NC_056071.1:14394801-14396300	1500	0	1.06248e-10	1
deletion	NC_056071.1:15085901-15088500	2600	0.126095	6.12971e-11	1
deletion	NC_056071.1:16169001-16173900	4900	0.274321	3.2525e-11	1
duplication	NC_056071.1:16563801-16566000	2200	3.02886	0.000134267	1
deletion	NC_056071.1:19110201-19111900	1700	0.183209	9.55363e-06	1
deletion	NC_056071.1:19113701-19187400	73700	0.13145	2.16245e-12	1
deletion	NC_056071.1:19188001-19207100	19100	0.332996	8.34411e-12	1
duplication	NC_056071.1:19487401-19494700	7300	1.83235	1.65922e-09	1
duplication	NC_056071.1:19495901-19498000	2100	3.25895	2.87478e-07	1
deletion	NC_056071.1:19529601-19531500	1900	0.0862755	6.54266e-09	1
deletion	NC_056071.1:19537301-19542000	4700	0.193569	3.3909e-11	1
deletion	NC_056071.1:19578301-19590700	12400	0.290832	1.28526e-11	1
deletion	NC_056071.1:21580801-21583200	2400	0.0102452	6.64052e-11	1
deletion	NC_056071.1:22105001-22106300	1300	0.100876	2.13961e-05	1
deletion	NC_056071.1:22632601-22633900	1300	0	1.37306e-08	1
duplication	NC_056071.1:22676001-22731400	55400	8.70111	0	1
duplication	NC_056071.1:22736901-22773500	36600	14.8819	0	1
deletion	NC_056071.1:22776301-22780900	4600	0.0427626	3.46462e-11	1
duplication	NC_056071.1:22780901-22827100	46200	8.08866	0	1
deletion	NC_056071.1:28025901-28028000	2100	0.163923	9.107e-10	1
duplication	NC_056071.1:32674001-32679400	5400	1.88816	0	1
deletion	NC_056071.1:33684901-33687100	2200	0.219806	1.37495e-07	1
deletion	NC_056071.1:34229901-34231700	1800	0.0455343	8.85403e-11	1
deletion	NC_056071.1:35097801-35099700	1900	0.116472	3.35521e-10	1
deletion	NC_056071.1:41660401-41663600	3200	0.189536	4.75428e-07	1
deletion	NC_056071.1:41665401-41666600	1200	0.102452	0.000924801	1
deletion	NC_056071.1:45570301-45574300	4000	0.10655	3.98431e-11	1
duplication	NC_056071.1:45784801-45789300	4500	2.56267	0	1
deletion	NC_056071.1:45883301-45884600	1300	0.163923	0.00193109	1
deletion	NC_056071.1:46488201-46491100	2900	0.347631	0.00124098	1
deletion	NC_056071.1:46629001-46630800	1800	0.223118	0.000129088	1
deletion	NC_056071.1:47461001-47464000	3000	0.27867	0.0019055	1
deletion	NC_056071.1:48030901-48032000	1100	0.0223532	2.68036e-08	1
deletion	NC_056071.1:48904301-48905800	1500	0.103818	6.77869e-05	1
deletion	NC_056071.1:49261801-49265400	3600	0.102452	4.42701e-11	1
deletion	NC_056071.1:49284801-49286200	1400	0.00585441	1.13838e-10	1
deletion	NC_056071.1:49714801-49723000	8200	0.100953	1.94357e-11	1
deletion	NC_056071.1:50218401-50220300	1900	0.332161	0.000812956	1
deletion	NC_056071.1:50286401-50287800	1400	0.181487	1.16084e-05	1
deletion	NC_056071.1:51153001-51154500	1500	0.289598	0.00116316	1
deletion	NC_056071.1:51523401-51525900	2500	0.049177	6.3749e-11	1
deletion	NC_056071.1:51574801-51576000	1200	0.047811	1.92974e-07	1
deletion	NC_056071.1:51634201-51636300	2100	0.202953	5.67746e-07	1
deletion	NC_056071.1:51749001-51755100	6100	0.0134363	2.61266e-11	1
deletion	NC_056071.1:52149701-52150800	1100	0.0447064	3.6192e-07	1
deletion	NC_056071.1:52231701-52233200	1500	0.0273206	1.06248e-10	1
deletion	NC_056071.1:52714001-52715200	1200	0.0409809	7.36362e-05	1
duplication	NC_056071.1:56512901-56514700	1800	2.14011	0.00265648	1
deletion	NC_056071.1:56563801-56566300	2500	0.252442	1.49936e-05	1
deletion	NC_056071.1:60500201-60501300	1100	0.119217	0.00203548	1
deletion	NC_056071.1:62871901-62873100	1200	0.047811	2.11036e-06	1
deletion	NC_056071.1:63408801-63415500	6700	0.322954	2.37869e-11	1
deletion	NC_056071.1:67670601-67673600	3000	0.0737655	5.31242e-11	1
deletion	NC_056072.1:1-16600	16600	0.130349	9.60075e-12	1
duplication	NC_056072.1:69601-86600	17000	13.0917	1.18581e-06	1
duplication	NC_056072.1:134401-146300	11900	3.92383	0	1
duplication	NC_056072.1:147001-154200	7200	4.27795	0	1
duplication	NC_056072.1:155501-159400	3900	3.28688	4.60911e-05	1
deletion	NC_056072.1:672401-674000	1600	0.194659	0.00389554	1
deletion	NC_056072.1:674501-676400	1900	0.327847	0.000118696	1
deletion	NC_056072.1:1336101-1337300	1200	0.0819617	1.11972e-06	1
deletion	NC_056072.1:2863701-2864800	1100	0	2.65297e-06	1
deletion	NC_056072.1:3805101-3806900	1800	0.218565	0.000625957	1
deletion	NC_056072.1:7302101-7303600	1500	0.251349	0.00149542	1
deletion	NC_056072.1:8784701-8786100	1400	0.0761073	7.39232e-05	1
deletion	NC_056072.1:8928101-8936000	7900	0.103749	2.01737e-11	1
duplication	NC_056072.1:11880501-11884000	3500	2.18955	0	1
deletion	NC_056072.1:13203301-13206100	2800	0.377609	0.00165055	1
deletion	NC_056072.1:17236101-17237400	1300	0	1.37306e-08	1
deletion	NC_056072.1:18276701-18277800	1100	0.00745107	1.44884e-10	1
deletion	NC_056072.1:18912401-18915000	2600	0.170228	1.56001e-07	1
deletion	NC_056072.1:18957801-18959700	1900	0.245885	0.000378028	1
deletion	NC_056072.1:19035101-19038300	3200	0.0717165	4.98039e-11	1
deletion	NC_056072.1:19310301-19311400	1100	0.0968639	0.00516524	1
deletion	NC_056072.1:20137101-20140300	3200	0.335531	2.65524e-05	1
deletion	NC_056072.1:20567701-20583100	15400	0.0409809	1.03489e-11	1
deletion	NC_056072.1:20760101-20762300	2200	0.230983	0.00039201	1
deletion	NC_056072.1:21426701-21428600	1900	0	8.38803e-11	1
deletion	NC_056072.1:23752201-23753800	1600	0	9.96078e-11	1
deletion	NC_056072.1:24140001-24144000	4000	0.204904	3.98431e-11	1
deletion	NC_056072.1:24283101-24284700	1600	0.122943	3.39663e-08	1
deletion	NC_056072.1:24623001-24625200	2200	0.122943	1.44884e-10	1
deletion	NC_056072.1:25457401-25458700	1300	0.189142	0.000141773	1
deletion	NC_056072.1:26785201-26787900	2700	0.191244	5.60702e-06	1
deletion	NC_056072.1:27325001-27326600	1600	0.281743	0.00956724	1
deletion	NC_056072.1:39231601-39232800	1200	0.00683014	1.3281e-10	1
deletion	NC_056072.1:40892401-40896000	3600	0.375658	9.86781e-08	1
deletion	NC_056072.1:41671201-41673500	2300	0.263703	0.00369732	1
deletion	NC_056072.1:42429101-42430300	1200	0	1.8952e-07	1
deletion	NC_056072.1:46784501-46785700	1200	0.0887919	0.000126235	1
duplication	NC_056072.1:51634701-51643200	8500	2.36532	0	1
deletion	NC_056072.1:59697301-59698500	1200	0	1.8952e-07	1
deletion	NC_056072.1:60437101-60438600	1500	0.218565	0.00399503	1
deletion	NC_056073.1:1201-4200	3000	0.202172	5.92579e-06	1
deletion	NC_056073.1:9001-10300	1300	0.176533	0.00657012	1
deletion	NC_056073.1:19401-20600	1200	0.0409809	1.01308e-06	1
duplication	NC_056073.1:24901-31600	6700	7.62733	0.00010185	1
deletion	NC_056073.1:692701-694700	2000	0.143433	4.78118e-10	1
deletion	NC_056073.1:1211001-1212100	1100	0.342749	0.00724282	1
deletion	NC_056073.1:1817401-1819300	1900	0.0301964	8.38803e-11	1
deletion	NC_056073.1:2249001-2255500	6500	0.137443	2.45188e-11	1
deletion	NC_056073.1:2257201-2264100	6900	0.229255	2.30975e-11	1
deletion	NC_056073.1:2360301-2362300	2000	0.159825	0.000618919	1
deletion	NC_056073.1:2882001-2883400	1400	0.304429	0.00575015	1
deletion	NC_056073.1:5604201-5605400	1200	0.047811	6.3749e-08	1
deletion	NC_056073.1:6150501-6153100	2600	0.365675	6.0588e-05	1
duplication	NC_056073.1:9703301-9705800	2500	1.7048	9.53394e-05	1
deletion	NC_056073.1:12696401-12697700	1300	0.0882665	4.75004e-06	1
deletion	NC_056073.1:16259801-16262400	2600	0.0851141	6.12971e-11	1
deletion	NC_056073.1:21384901-21386700	1800	0.327847	1.83243e-06	1
deletion	NC_056073.1:25261601-25262900	1300	0.050438	6.49186e-06	1
deletion	NC_056073.1:25264801-25270100	5300	0.338672	3.00703e-11	1
deletion	NC_056073.1:25281201-25284700	3500	0.236518	2.49076e-08	1
duplication	NC_056073.1:25545201-25570000	24800	2.37425	0	1
deletion	NC_056073.1:25573001-25574100	1100	0.104315	0.00747481	1
deletion	NC_056073.1:25575501-25644000	68500	0.180316	2.32661e-12	1
deletion	NC_056073.1:25647901-25651200	3300	0.146538	1.06248e-09	1
duplication	NC_056073.1:25681201-25685500	4300	1.80506	3.11332e-09	1
duplication	NC_056073.1:25713401-25716400	3000	1.78403	0.00493302	1
duplication	NC_056073.1:25727901-25740400	12500	1.61432	0	1
duplication	NC_056073.1:25888401-25890700	2300	2.68336	1.66302e-09	1
deletion	NC_056073.1:25915001-25935900	20900	0.216865	7.62548e-12	1
deletion	NC_056073.1:25942601-25979100	36500	0.107785	4.36637e-12	1
deletion	NC_056073.1:26008501-26010600	2100	0.351265	1.40703e-07	1
deletion	NC_056073.1:26186201-26187400	1200	0.0751316	0.000265199	1
duplication	NC_056073.1:26276301-26280500	4200	1.71534	1.09099e-05	1
duplication	NC_056073.1:26964301-26966800	2500	1.7966	6.87671e-05	1
deletion	NC_056073.1:26999701-27032600	32900	0.363222	4.84415e-12	1
duplication	NC_056073.1:27121901-27124000	2100	2.24029	0.0052283	1
deletion	NC_056073.1:27131501-27137400	5900	0.219491	2.70123e-11	1
deletion	NC_056073.1:27137701-27138800	1100	0.149021	0.00563787	1
duplication	NC_056073.1:27140401-27145900	5500	2.01328	1.63696e-06	1
duplication	NC_056073.1:27151301-27155300	4000	2.21911	1.59373e-10	1
duplication	NC_056073.1:27158101-27162400	4300	1.87178	2.68561e-07	1
duplication	NC_056073.1:27162701-27187300	24600	2.48084	0	1
deletion	NC_056073.1:27188601-27190700	2100	0.175632	4.54212e-07	1
duplication	NC_056073.1:27190701-27198500	7800	2.30649	0	1
duplication	NC_056073.1:27644501-27665600	21100	1.79888	0	1
duplication	NC_056073.1:27692301-27695600	3300	2.02421	0.000414035	1
duplication	NC_056073.1:27710801-27713300	2500	2.25231	0.0087006	1
duplication	NC_056073.1:27717001-27719500	2500	1.80316	4.79997e-05	1
deletion	NC_056073.1:27729301-27730400	1100	0.0372553	1.22398e-06	1
duplication	NC_056073.1:27731001-27736200	5200	2.50456	4.47469e-09	1
duplication	NC_056073.1:27736801-27739700	2900	3.38587	1.47697e-05	1
duplication	NC_056073.1:28063801-28066100	2300	3.54217	0	1
deletion	NC_056073.1:28095901-28098900	3000	0.30599	2.33003e-07	1
deletion	NC_056073.1:28105901-28159300	53400	0.154868	2.9845e-12	1
deletion	NC_056073.1:28603801-28607600	3800	0.399024	5.03282e-10	1
deletion	NC_056073.1:28796201-28800600	4400	0.298043	3.6221e-11	1
duplication	NC_056073.1:29670001-29676000	6000	1.95752	0	1
deletion	NC_056073.1:29752701-29753800	1100	0.0968639	0.00406287	1
deletion	NC_056073.1:29928001-29929700	1700	0.298919	0.00182851	1
duplication	NC_056073.1:30315901-30321500	5600	1.71241	5.69188e-10	1
duplication	NC_056073.1:31118701-31122100	3400	2.67099	0.000171449	1
duplication	NC_056073.1:32144601-32146400	1800	2.70018	8.6178e-06	1
deletion	NC_056073.1:32682701-32684200	1500	0.0764976	1.02997e-06	1
deletion	NC_056073.1:38327301-38329400	2100	0.202953	8.70477e-08	1
duplication	NC_056073.1:50146801-50148700	1900	1.60904	0.000427837	1
deletion	NC_056073.1:50693001-50694600	1600	0.0870843	6.096e-08	1
deletion	NC_056073.1:51253501-51255200	1700	0.101247	9.37485e-11	1
duplication	NC_056074.1:168501-172100	3600	1.69388	0.00814006	1
deletion	NC_056074.1:321101-325100	4000	0.395465	6.58458e-05	1
deletion	NC_056074.1:904701-907900	3200	0.317602	4.46243e-08	1
deletion	NC_056074.1:1161901-1167100	5200	0.356218	3.06486e-11	1
deletion	NC_056074.1:1812101-1815400	3300	0.181309	4.82947e-11	1
deletion	NC_056074.1:2824601-2825900	1300	0.245885	0.00871559	1
deletion	NC_056074.1:3419901-3423800	3900	0.37198	2.7788e-09	1
deletion	NC_056074.1:3506301-3508400	2100	0	7.58917e-11	1
deletion	NC_056074.1:4129001-4131600	2600	0.230123	8.32887e-06	1
deletion	NC_056074.1:4152201-4154300	2100	0.1327	1.98077e-08	1
deletion	NC_056074.1:4886301-4887500	1200	0.122943	0.00517175	1
deletion	NC_056074.1:4894101-4897600	3500	0.2131	4.5535e-11	1
deletion	NC_056074.1:5037801-5055800	18000	0.0264099	8.85403e-12	1
deletion	NC_056074.1:5075001-5076400	1400	0.0643985	4.81533e-08	1
deletion	NC_056074.1:5118001-5122300	4300	0.181078	3.70634e-11	1
deletion	NC_056074.1:5204801-5206600	1800	0.0728549	8.85403e-11	1
deletion	NC_056074.1:5914701-5916900	2200	0.149021	7.24421e-11	1
deletion	NC_056074.1:6052801-6056000	3200	0.145994	4.98039e-11	1
deletion	NC_056074.1:6221501-6223400	1900	0.0819617	8.38803e-11	1
deletion	NC_056074.1:7734901-7736600	1700	0.163923	4.66362e-05	1
deletion	NC_056074.1:10236801-10239000	2200	0.286866	0.00761356	1
deletion	NC_056074.1:12527001-12532300	5300	0.0634043	3.00703e-11	1
deletion	NC_056074.1:12617301-12618800	1500	0.0601053	1.00936e-08	1
deletion	NC_056074.1:17896601-17898100	1500	0.234957	0.00196676	1
deletion	NC_056074.1:18755101-18756600	1500	0.202172	0.000683169	1
deletion	NC_056074.1:19125601-19127000	1400	0.0468353	3.41513e-09	1
deletion	NC_056074.1:20248901-20251600	2700	0.333918	1.68817e-08	1
deletion	NC_056074.1:20968101-20970200	2100	0.0156118	7.58917e-11	1
deletion	NC_056074.1:21055001-21061700	6700	0.373109	3.47408e-07	1
deletion	NC_056074.1:24241401-24251700	10300	0.313523	1.54731e-11	1
deletion	NC_056074.1:24406601-24436100	29500	0.015281	5.40246e-12	1
deletion	NC_056074.1:25111501-25113000	1500	0.234957	1.13674e-05	1
deletion	NC_056074.1:27223301-27225900	2600	0.302628	1.90021e-09	1
duplication	NC_056074.1:28285901-28288900	3000	3.02985	0.000417053	1
deletion	NC_056074.1:29756801-29761500	4700	0.172643	3.3909e-11	1
deletion	NC_056074.1:32160401-32163200	2800	0.0234176	5.69188e-11	1
deletion	NC_056074.1:33670401-33671600	1200	0.170754	0.00184337	1
deletion	NC_056074.1:34989201-35058300	69100	0.309106	2.3064e-12	1
deletion	NC_056074.1:35092501-35096400	3900	0.300526	4.08647e-11	1
deletion	NC_056074.1:35489001-35490500	1500	0.0109282	1.06248e-10	1
deletion	NC_056074.1:36064501-36066700	2200	0.149021	7.24421e-11	1
duplication	NC_056074.1:42027001-42030700	3700	1.71012	5.7891e-08	1
deletion	NC_056074.1:44567601-44569100	1500	0	1.06248e-10	1
duplication	NC_056074.1:44901201-44905500	4300	2.11576	8.39856e-07	1
duplication	NC_056074.1:44910101-44935500	25400	1.79057	0	1
duplication	NC_056074.1:44936701-44965800	29100	2.36196	0	1
deletion	NC_056074.1:46133501-46135200	1700	0.337489	0.00143886	1
duplication	NC_056074.1:46209601-46211900	2300	2.62278	0.00127599	1
deletion	NC_056074.1:46496901-46498100	1200	0.204904	0.0029143	1
deletion	NC_056074.1:46790701-46792500	1800	0.341507	0.000857616	1
duplication	NC_056074.1:47340401-47343400	3000	2.13374	8.47862e-08	1
deletion	NC_056075.1:961701-964800	3100	0.116333	5.14105e-11	1
deletion	NC_056075.1:1020201-1021500	1300	0.214361	2.83343e-05	1
deletion	NC_056075.1:1025501-1028700	3200	0.379073	5.58971e-05	1
deletion	NC_056075.1:1710501-1711600	1100	0	2.65297e-06	1
deletion	NC_056075.1:1721501-1747000	25500	0.327204	6.2499e-12	1
deletion	NC_056075.1:1751201-1755200	4000	0.262278	3.98431e-11	1
deletion	NC_056075.1:5422401-5423900	1500	0.0273206	1.06248e-10	1
deletion	NC_056075.1:5835101-5838300	3200	0.184414	1.14126e-06	1
deletion	NC_056075.1:8120001-8121800	1800	0.0819617	2.71819e-08	1
deletion	NC_056075.1:9019801-9023300	3500	0.381707	4.5535e-11	1
deletion	NC_056075.1:10086701-10090800	4100	0.185913	3.88713e-11	1
duplication	NC_056075.1:10152901-10179700	26800	1.60987	0	1
deletion	NC_056075.1:11515101-11517000	1900	0.232944	5.88113e-05	1
deletion	NC_056075.1:11518301-11519400	1100	0.14157	0.00241106	1
deletion	NC_056075.1:11718601-11719800	1200	0.136603	0.00090977	1
deletion	NC_056075.1:11906101-11907900	1800	0.0910686	2.02757e-08	1
deletion	NC_056075.1:15154601-15155800	1200	0.109282	5.171e-05	1
[truncated: 596 more rows]

## Sheet: BD_2
Supplementary Table S3. Information of the detected CNV in BD2
CNV type	Chr: start-end	CNV size (bp)	Normalized read-depth	p-val1	q0
deletion	NC_056054.1:1-16800	16800	0.261863	9.48646e-12	1
duplication	NC_056054.1:73701-82500	8800	1.99482	0.000455474	1
duplication	NC_056054.1:82701-88000	5300	3.17677	1.20281e-10	1
deletion	NC_056054.1:287201-289000	1800	0.232541	0.000297032	1
deletion	NC_056054.1:1652301-1661800	9500	0.177141	1.67761e-11	1
deletion	NC_056054.1:1666401-1674800	8400	0.293896	1.89729e-11	1
deletion	NC_056054.1:5631701-5633300	1600	0.218897	0.00819715	1
deletion	NC_056054.1:7941201-7951300	10100	0.0380598	1.57795e-11	1
deletion	NC_056054.1:8558301-8559600	1300	0	2.24347e-08	1
deletion	NC_056054.1:9570801-9572900	2100	0.0854231	7.58917e-11	1
deletion	NC_056054.1:16911101-16913200	2100	0.14644	1.24235e-07	1
deletion	NC_056054.1:18797601-18799600	2000	0.2221	8.92486e-09	1
deletion	NC_056054.1:24199701-24201100	1400	0.00610165	1.13838e-10	1
duplication	NC_056054.1:24821301-24824600	3300	2.76202	0	1
duplication	NC_056054.1:29046301-29050600	4300	2.04022	8.3022e-09	1
duplication	NC_056054.1:29053801-29058700	4900	2.04667	2.602e-10	1
duplication	NC_056054.1:29061801-29063900	2100	2.02575	0.00461307	1
duplication	NC_056054.1:29092601-29096400	3800	1.63653	0.00338163	1
deletion	NC_056054.1:31970501-31971800	1300	0.0854231	6.16232e-06	1
duplication	NC_056054.1:33481601-33490100	8500	2.16171	0	1
deletion	NC_056054.1:34328701-34392800	64100	0.19057	2.48631e-12	1
deletion	NC_056054.1:34394801-34445900	51100	0.215982	3.11884e-12	1
duplication	NC_056054.1:35662701-35666600	3900	3.58996	0.000146838	1
deletion	NC_056054.1:35943701-35944900	1200	0.0213558	4.86086e-08	1
deletion	NC_056054.1:39395201-39396500	1300	0	2.24347e-08	1
deletion	NC_056054.1:42052501-42055800	3300	0.222618	2.89822e-05	1
deletion	NC_056054.1:44608801-44610900	2100	0.126101	7.2856e-09	1
deletion	NC_056054.1:45083901-45085100	1200	0.0640674	1.7735e-05	1
deletion	NC_056054.1:45347401-45348500	1100	0.139783	0.00196953	1
deletion	NC_056054.1:47491401-47492900	1500	0	1.06248e-10	1
deletion	NC_056054.1:49712101-49717300	5200	0.34005	1.19836e-08	1
deletion	NC_056054.1:49868901-49870500	1600	0.128135	1.31731e-06	1
deletion	NC_056054.1:50487801-50489000	1200	0.0925417	2.81943e-06	1
duplication	NC_056054.1:51736301-51747200	10900	2.09012	0	1
duplication	NC_056054.1:51748301-51829000	80700	1.88577	0	1
duplication	NC_056054.1:51836501-51844900	8400	2.00846	0	1
duplication	NC_056054.1:51876501-51914300	37800	1.73558	0	1
deletion	NC_056054.1:51948901-51952500	3600	0.147118	4.42701e-11	1
duplication	NC_056054.1:51998001-52003600	5600	2.13405	0	1
duplication	NC_056054.1:52004301-52007700	3400	1.84414	1.45123e-07	1
deletion	NC_056054.1:55238501-55240600	2100	0.301015	9.36893e-05	1
deletion	NC_056054.1:55433001-55438100	5100	0.22612	3.12495e-11	1
deletion	NC_056054.1:56275501-56277700	2200	0.39217	0.00706908	1
deletion	NC_056054.1:57859201-57863200	4000	0.318201	2.04395e-08	1
deletion	NC_056054.1:57868401-57869700	1300	0	2.24347e-08	1
deletion	NC_056054.1:57877601-57879300	1700	0.0150747	9.37485e-11	1
deletion	NC_056054.1:58882901-58884200	1300	0.151133	9.35257e-05	1
deletion	NC_056054.1:63696601-63697800	1200	0.0996603	0.000182199	1
duplication	NC_056054.1:66073501-66075600	2100	2.22507	0.000262334	1
duplication	NC_056054.1:66309601-66311400	1800	1.7749	0.00188205	1
duplication	NC_056054.1:66356101-66430900	74800	1.92933	0	1
deletion	NC_056054.1:66701701-66704000	2300	0.0928512	6.92924e-11	1
deletion	NC_056054.1:66708201-66710300	2100	0.187117	0.000134663	1
deletion	NC_056054.1:68487801-68489700	1900	0.112399	1.28756e-07	1
deletion	NC_056054.1:68750101-68751300	1200	0	2.97894e-07	1
deletion	NC_056054.1:72394001-72396000	2000	0.298981	0.000644302	1
deletion	NC_056054.1:73241401-73242500	1100	0.0543602	0.00686076	1
duplication	NC_056054.1:73691001-73694100	3100	1.77184	0.000392528	1
duplication	NC_056054.1:76532601-76536100	3500	2.18683	2.67782e-06	1
deletion	NC_056054.1:78095501-78097300	1800	0.242032	0.000413557	1
deletion	NC_056054.1:78480601-78482000	1400	0.018305	1.13838e-10	1
deletion	NC_056054.1:79087201-79098900	11700	0.397181	1.36216e-11	1
deletion	NC_056054.1:80086001-80087100	1100	0.186378	0.000319615	1
deletion	NC_056054.1:80133601-80135200	1600	0.128135	3.3559e-05	1
duplication	NC_056054.1:82009001-82011100	2100	4.42166	0.00108522	1
deletion	NC_056054.1:83135801-83137200	1400	0.0122033	1.13838e-10	1
deletion	NC_056054.1:85726001-85727200	1200	0.0854231	0.000114895	1
duplication	NC_056054.1:86991101-86994400	3300	2.00615	0.000437062	1
deletion	NC_056054.1:87030701-87033900	3200	0.269617	3.38667e-09	1
deletion	NC_056054.1:91943401-91944800	1400	0.00610165	1.13838e-10	1
deletion	NC_056054.1:94886901-94889300	2400	0.0035593	6.64052e-11	1
deletion	NC_056054.1:97758701-97760000	1300	0.013142	1.22594e-10	1
duplication	NC_056054.1:97845101-97907600	62500	9.06087	0	1
deletion	NC_056054.1:97907901-97909300	1400	0.0610165	6.71744e-06	1
deletion	NC_056054.1:97912201-97914700	2500	0.198182	5.93261e-06	1
duplication	NC_056054.1:97914701-97918000	3300	4.42906	0.00740922	1
duplication	NC_056054.1:97918601-97926900	8300	7.85893	0	1
duplication	NC_056054.1:97927101-97931900	4800	8.62062	0	1
deletion	NC_056054.1:97931901-97935800	3900	0.38769	9.1157e-07	1
duplication	NC_056054.1:97939701-97943900	4200	4.84268	0.00125769	1
duplication	NC_056054.1:97944101-97959500	15400	5.30178	0	1
duplication	NC_056054.1:97959701-97965500	5800	4.713	5.4956e-11	1
duplication	NC_056054.1:98044101-98070500	26400	2.65297	0	1
duplication	NC_056054.1:98077501-98080000	2500	5.0263	0.00282072	1
deletion	NC_056054.1:99405601-99407400	1800	0.208812	0.000281282	1
deletion	NC_056054.1:99691901-99693700	1800	0.365421	0.0099466	1
duplication	NC_056054.1:99745201-99748300	3100	1.81318	1.45767e-05	1
deletion	NC_056054.1:102548501-102551600	3100	0.294848	3.91234e-08	1
duplication	NC_056054.1:103278401-103340000	61600	1.74937	0	1
duplication	NC_056054.1:103340401-103360800	20400	2.66403	0	1
duplication	NC_056054.1:103361201-103390200	29000	1.65868	0	1
deletion	NC_056054.1:103436501-103438500	2000	0.337421	0.0063874	1
deletion	NC_056054.1:103444501-103446500	2000	0.316066	0.00960093	1
deletion	NC_056054.1:103449301-103459000	9700	0.161159	1.64302e-11	1
duplication	NC_056054.1:103502901-103504400	1500	2.28934	0.00418726	1
duplication	NC_056054.1:103509301-103529800	20500	1.65804	0	1
duplication	NC_056054.1:103531601-103533200	1600	2.06083	0.000349843	1
deletion	NC_056054.1:105634201-105638100	3900	0.0569488	4.08647e-11	1
deletion	NC_056054.1:107296901-107299500	2600	0.183988	2.00442e-08	1
deletion	NC_056054.1:109616601-109619300	2700	0.180338	1.47567e-09	1
deletion	NC_056054.1:110500901-110503200	2300	0.0408545	6.92924e-11	1
duplication	NC_056054.1:111788101-111854700	66600	2.12865	0	1
deletion	NC_056054.1:112844201-112846000	1800	0.0996603	2.5355e-05	1
deletion	NC_056054.1:112849601-112850900	1300	0.0919942	6.5968e-07	1
duplication	NC_056054.1:112862701-112866000	3300	9.37843	0.00103004	1
deletion	NC_056054.1:112873101-112874500	1400	0.0244066	1.13838e-10	1
duplication	NC_056054.1:112874501-112879500	5000	8.98139	2.54996e-09	1
duplication	NC_056054.1:112885101-112890400	5300	5.9216	3.43798e-05	1
deletion	NC_056054.1:114780601-114782600	2000	0.298981	0.000695238	1
deletion	NC_056054.1:115201601-115209000	7400	0.24588	2.15368e-11	1
deletion	NC_056054.1:115429601-115430800	1200	0	2.97894e-07	1
deletion	NC_056054.1:115617301-115619000	1700	0.0954729	2.06247e-09	1
deletion	NC_056054.1:119133101-119146800	13700	0.0729526	1.1633e-11	1
deletion	NC_056054.1:119361101-119362400	1300	0	2.24347e-08	1
duplication	NC_056054.1:119555301-119557500	2200	1.89872	1.20529e-06	1
deletion	NC_056054.1:120936701-120937800	1100	0.031063	6.72262e-08	1
deletion	NC_056054.1:120972501-120976000	3500	0.273354	7.11712e-08	1
deletion	NC_056054.1:121169701-121173000	3300	0.0362401	4.82947e-11	1
duplication	NC_056054.1:121251801-121319400	67600	2.10323	0	1
deletion	NC_056054.1:125179001-125181400	2400	0.259829	3.27444e-07	1
deletion	NC_056054.1:125736201-125737900	1700	0.22612	0.000168529	1
deletion	NC_056054.1:128031001-128032200	1200	0.0783046	0.000174346	1
deletion	NC_056054.1:128038901-128041200	2300	0.297124	0.00434777	1
deletion	NC_056054.1:129263001-129264600	1600	0.20288	4.45322e-05	1
deletion	NC_056054.1:132136301-132137800	1500	0.0854231	0.003987	1
deletion	NC_056054.1:133441101-133442700	1600	0.0587284	9.96078e-11	1
deletion	NC_056054.1:135064701-135068100	3400	0.198483	4.68743e-11	1
deletion	NC_056054.1:136310701-136312200	1500	0.0170846	1.06248e-10	1
deletion	NC_056054.1:138077801-138080800	3000	0.310371	5.3657e-06	1
deletion	NC_056054.1:138093301-138095300	2000	0.320337	0.00148648	1
deletion	NC_056054.1:139417801-139420500	2700	0.0632764	5.90269e-11	1
deletion	NC_056054.1:143409501-143410900	1400	0.00610165	1.13838e-10	1
duplication	NC_056054.1:145302001-145305100	3100	3.18821	0.000253381	1
deletion	NC_056054.1:146458301-146460200	1900	0.125887	1.50146e-08	1
deletion	NC_056054.1:148584101-148585600	1500	0.227795	0.000197576	1
deletion	NC_056054.1:151108001-151109300	1300	0	2.24347e-08	1
deletion	NC_056054.1:151220801-151222700	1900	0.134879	1.39048e-06	1
deletion	NC_056054.1:152507501-152510300	2800	0.0549149	5.69188e-11	1
deletion	NC_056054.1:156628501-156634400	5900	0.0810796	2.70123e-11	1
deletion	NC_056054.1:163538901-163540700	1800	0.161355	1.50518e-08	1
deletion	NC_056054.1:163556801-163561100	4300	0.15098	3.70634e-11	1
deletion	NC_056054.1:166328701-166330000	1300	0.019713	1.96151e-09	1
deletion	NC_056054.1:166415501-166439900	24400	0.277625	6.53166e-12	1
deletion	NC_056054.1:172052901-172054000	1100	0.0931889	0.00235762	1
deletion	NC_056054.1:183854801-183856000	1200	0.0640674	4.34708e-05	1
deletion	NC_056054.1:185988901-185991000	2100	0.191185	2.91045e-07	1
deletion	NC_056054.1:207343501-207346000	2500	0.0512539	6.3749e-11	1
deletion	NC_056054.1:208986701-208989000	2300	0.0259983	6.92924e-11	1
deletion	NC_056054.1:210613201-210617400	4200	0	3.79458e-11	1
deletion	NC_056054.1:212410001-212411800	1800	0.142372	4.17025e-08	1
deletion	NC_056054.1:212459101-212460800	1700	0.0200996	9.37485e-11	1
deletion	NC_056054.1:213376901-213380100	3200	0.00533895	4.98039e-11	1
deletion	NC_056054.1:213589601-213592100	2500	0.259686	1.67022e-08	1
deletion	NC_056054.1:215380401-215392000	11600	0.0331383	1.3739e-11	1
deletion	NC_056054.1:215908501-215910000	1500	0.0341693	6.3749e-10	1
deletion	NC_056054.1:217517301-217535100	17800	0.247151	8.95351e-12	1
deletion	NC_056054.1:221119801-221125000	5200	0.0936369	3.06486e-11	1
deletion	NC_056054.1:221641601-221651000	9400	0.354415	5.08636e-11	1
deletion	NC_056054.1:222014201-222015600	1400	0.0549149	5.13407e-08	1
deletion	NC_056054.1:223185301-223189700	4400	0.246562	7.24421e-11	1
deletion	NC_056054.1:223905601-223907100	1500	0	1.06248e-10	1
deletion	NC_056054.1:224014901-224016100	1200	0.0427116	1.6619e-05	1
deletion	NC_056054.1:224610501-224611700	1200	0.0427116	2.98292e-07	1
deletion	NC_056054.1:224783001-224803100	20100	0.0135997	7.92898e-12	1
deletion	NC_056054.1:225092801-225094300	1500	0.148067	0.00023182	1
deletion	NC_056054.1:225402801-225405000	2200	0.217441	1.03405e-05	1
deletion	NC_056054.1:225492101-225499800	7700	0.019969	2.06977e-11	1
deletion	NC_056054.1:226863501-226866600	3100	0.0220447	5.14105e-11	1
deletion	NC_056054.1:226919001-226923300	4300	0.393344	0.00014696	1
deletion	NC_056054.1:228591701-228593400	1700	0.0954729	6.3684e-05	1
deletion	NC_056054.1:228644701-228647000	2300	0	6.92924e-11	1
deletion	NC_056054.1:229122301-229126500	4200	0.331523	1.0766e-06	1
deletion	NC_056054.1:229574901-229576600	1700	0	9.37485e-11	1
deletion	NC_056054.1:233005901-233007500	1600	0.170846	0.00054198	1
deletion	NC_056054.1:233589501-233590600	1100	0	4.00257e-06	1
deletion	NC_056054.1:233740801-233749000	8200	0.327108	0.0017078	1
deletion	NC_056054.1:235687401-235688800	1400	0.0915248	2.40539e-07	1
deletion	NC_056054.1:236391701-236393400	1700	0.170846	8.01644e-07	1
deletion	NC_056054.1:236995801-237033300	37500	0.181097	4.24993e-12	1
deletion	NC_056054.1:237081701-237083300	1600	0.0320337	9.96078e-11	1
deletion	NC_056054.1:237108001-237110600	2600	0.0229985	6.12971e-11	1
deletion	NC_056054.1:239956001-239959900	3900	0.00876135	4.08647e-11	1
deletion	NC_056054.1:242046601-242048700	2100	0.207456	6.71414e-07	1
deletion	NC_056054.1:242360701-242364900	4200	0.349828	3.79458e-11	1
deletion	NC_056054.1:242389201-242392300	3100	0.275559	0.00859555	1
deletion	NC_056054.1:243647501-243648800	1300	0.019713	1.22594e-10	1
deletion	NC_056054.1:244492701-244495700	3000	0.193626	7.32051e-08	1
deletion	NC_056054.1:244793201-244795800	2600	0.233271	1.5502e-07	1
deletion	NC_056054.1:244847901-244856000	8100	0.0200375	1.96756e-11	1
deletion	NC_056054.1:248924301-248926000	1700	0	9.37485e-11	1
deletion	NC_056054.1:253617901-253619900	2000	0.00427116	7.96863e-11	1
deletion	NC_056054.1:254282501-254284900	2400	0.249151	2.89952e-06	1
deletion	NC_056054.1:254385301-254386500	1200	0.135253	0.0014369	1
deletion	NC_056054.1:257161601-257164600	3000	0.0569488	5.31242e-11	1
deletion	NC_056054.1:257180101-257181600	1500	0.125287	0.000398787	1
deletion	NC_056054.1:257277201-257286100	8900	0.0297541	1.7907e-11	1
deletion	NC_056054.1:257632901-257635100	2200	0.0155315	7.24421e-11	1
deletion	NC_056054.1:257706201-257707600	1400	0.00610165	1.13838e-10	1
deletion	NC_056054.1:258128501-258134300	5800	0.0574397	2.7478e-11	1
deletion	NC_056054.1:258348201-258354900	6700	0.211645	2.37869e-11	1
deletion	NC_056054.1:258882201-258884000	1800	0.166101	0.000139225	1
deletion	NC_056054.1:261207501-261208800	1300	0.0657101	7.64608e-06	1
deletion	NC_056054.1:262742201-262743800	1600	0.208219	0.000577187	1
deletion	NC_056054.1:264298501-264299600	1100	0.100955	0.00211452	1
deletion	NC_056054.1:266296301-266298000	1700	0.241195	9.82016e-07	1
duplication	NC_056054.1:271105101-271115900	10800	2.25976	2.0207e-05	1
deletion	NC_056054.1:272144001-272145600	1600	0.240253	0.000283335	1
duplication	NC_056054.1:272150001-272154600	4600	2.06687	4.11671e-05	1
deletion	NC_056054.1:272157001-272166500	9500	0.284144	1.67761e-11	1
duplication	NC_056054.1:272166501-272171100	4600	2.77997	3.6542e-06	1
deletion	NC_056054.1:272173901-272186200	12300	0.0722277	1.29571e-11	1
deletion	NC_056054.1:272186501-272218000	31500	0.119592	5.05944e-12	1
duplication	NC_056054.1:272237501-272246000	8500	2.73957	0	1
duplication	NC_056054.1:272252701-272257000	4300	2.0879	9.23585e-05	1
duplication	NC_056054.1:272274901-272294000	19100	2.86279	0	1
duplication	NC_056054.1:272302301-272310100	7800	2.02278	0	1
duplication	NC_056054.1:272319901-272324800	4900	2.41974	3.09983e-06	1
duplication	NC_056054.1:272335201-272343800	8600	3.00272	0	1
duplication	NC_056054.1:272367901-272428400	60500	2.33622	0	1
duplication	NC_056054.1:272428801-272436000	7200	2.8593	0	1
duplication	NC_056054.1:272436201-272438400	2200	2.76072	1.38727e-05	1
duplication	NC_056054.1:272440001-272456500	16500	2.98153	0	1
duplication	NC_056054.1:272458301-272467100	8800	4.08575	0	1
duplication	NC_056054.1:272507401-272523200	15800	3.70726	0	1
duplication	NC_056054.1:272525901-272534300	8400	3.09964	0	1
duplication	NC_056054.1:272534601-272546000	11400	2.5537	0	1
duplication	NC_056054.1:272548001-272552400	4400	2.71801	0.00469855	1
deletion	NC_056054.1:273028201-273037400	9200	0.188488	1.73231e-11	1
deletion	NC_056054.1:277681801-277683100	1300	0.0788521	9.12897e-05	1
deletion	NC_056054.1:278593301-278617300	24000	0.109626	6.64052e-12	1
deletion	NC_056055.1:1-1800	1800	0.227795	2.52416e-05	1
deletion	NC_056055.1:939901-941300	1400	0.280676	0.00276123	1
deletion	NC_056055.1:8019001-8021100	2100	0.211524	3.47887e-07	1
deletion	NC_056055.1:10002801-10005900	3100	0.349959	0.000443565	1
deletion	NC_056055.1:12629301-12630400	1100	0.0621259	1.25632e-05	1
deletion	NC_056055.1:12984201-12985400	1200	0	2.97894e-07	1
deletion	NC_056055.1:13729801-13730900	1100	0	4.00257e-06	1
deletion	NC_056055.1:19259201-19262300	3100	0.248003	5.8608e-09	1
deletion	NC_056055.1:19301801-19303300	1500	0.091118	1.28943e-06	1
duplication	NC_056055.1:21619601-21630800	11200	2.20346	1.36984e-06	1
deletion	NC_056055.1:21719701-21721000	1300	0.0788521	2.08308e-05	1
deletion	NC_056055.1:21791201-21794300	3100	0.37476	4.50356e-08	1
deletion	NC_056055.1:22289001-22290200	1200	0.035593	1.50348e-05	1
deletion	NC_056055.1:22448001-22451800	3800	0.098911	4.19401e-11	1
deletion	NC_056055.1:23067801-23069800	2000	0.363048	0.00343041	1
deletion	NC_056055.1:23483001-23484500	1500	0.0227795	1.06248e-10	1
duplication	NC_056055.1:25079601-25093000	13400	3.88548	0	1
duplication	NC_056055.1:25098301-25101400	3100	2.76936	0.00085605	1
duplication	NC_056055.1:25108201-25128200	20000	2.53878	1.91247e-10	1
deletion	NC_056055.1:25315801-25319100	3300	0.111309	4.82947e-11	1
deletion	NC_056055.1:29457101-29458900	1800	0.00949146	8.85403e-11	1
deletion	NC_056055.1:29467801-29471000	3200	0.0560589	4.98039e-11	1
deletion	NC_056055.1:29612101-29613600	1500	0.170846	6.72493e-05	1
deletion	NC_056055.1:34792401-34794700	2300	0.0259983	6.92924e-11	1
deletion	NC_056055.1:35337701-35339700	2000	0.264812	0.00138188	1
deletion	NC_056055.1:36120601-36127600	7000	0.0353896	2.27675e-11	1
deletion	NC_056055.1:36634801-36636100	1300	0.013142	1.22594e-10	1
duplication	NC_056055.1:42568701-42579600	10900	5.98119	0	1
duplication	NC_056055.1:42585001-42638700	53700	5.6699	0	1
duplication	NC_056055.1:42639301-42645800	6500	6.34628	0	1
deletion	NC_056055.1:46503701-46505700	2000	0.192202	6.15975e-08	1
deletion	NC_056055.1:50533301-50534900	1600	0.128135	6.11692e-07	1
duplication	NC_056055.1:52663901-52679800	15900	2.03243	0	1
duplication	NC_056055.1:53545401-53549100	3700	1.64844	0.000751071	1
deletion	NC_056055.1:57717901-57721100	3200	0.248261	5.97647e-10	1
deletion	NC_056055.1:61170901-61172700	1800	0.118643	4.94409e-07	1
deletion	NC_056055.1:63851601-63853000	1400	0.115931	1.42297e-08	1
duplication	NC_056055.1:72022401-72026200	3800	2.6099	0.00119258	1
deletion	NC_056055.1:72577101-72578500	1400	0.10983	0.00011113	1
duplication	NC_056055.1:73693901-73696000	2100	1.84677	0.00418469	1
deletion	NC_056055.1:74031301-74033500	2200	0.194144	0.00314115	1
deletion	NC_056055.1:78857901-78859200	1300	0.0328551	8.5816e-10	1
deletion	NC_056055.1:80848401-80850600	2200	0.0931889	7.24421e-11	1
deletion	NC_056055.1:81562201-81563900	1700	0.100498	3.93744e-09	1
duplication	NC_056055.1:89450901-89452600	1700	1.80896	0.000901789	1
duplication	NC_056055.1:89558201-89587100	28900	2.11637	0	1
duplication	NC_056055.1:89590601-89592800	2200	2.20935	0.000107771	1
duplication	NC_056055.1:89621801-89658900	37100	2.04923	0	1
duplication	NC_056055.1:89668601-89746700	78100	2.01559	0	1
duplication	NC_056055.1:89789301-89792000	2700	2.02168	8.76077e-07	1
duplication	NC_056055.1:90034901-90039100	4200	1.81219	1.51783e-10	1
duplication	NC_056055.1:90090101-90092700	2600	2.97338	9.80754e-10	1
deletion	NC_056055.1:90135001-90143300	8300	0.180109	1.92015e-11	1
duplication	NC_056055.1:90238301-90265800	27500	2.20671	0	1
duplication	NC_056055.1:90277401-90282800	5400	2.05807	0	1
deletion	NC_056055.1:91421101-91422600	1500	0.0626436	3.18745e-09	1
deletion	NC_056055.1:91773301-91775200	1900	0.242782	7.66968e-06	1
duplication	NC_056055.1:92654801-92657800	3000	4.25692	0.00149113	1
deletion	NC_056055.1:93335501-93338500	3000	0.162304	5.31242e-11	1
deletion	NC_056055.1:94187801-94190100	2300	0.211701	9.0773e-09	1
deletion	NC_056055.1:96655901-96658200	2300	0.00371405	6.92924e-11	1
deletion	NC_056055.1:96884301-96975600	91300	0.353482	1.74559e-12	1
deletion	NC_056055.1:98323101-98324500	1400	0.115931	3.10071e-06	1
deletion	NC_056055.1:98426401-98431900	5500	0.136677	2.89768e-11	1
deletion	NC_056055.1:98935201-98938200	3000	0.247727	2.29622e-05	1
deletion	NC_056055.1:99710001-99712200	2200	0.0698917	7.24421e-11	1
deletion	NC_056055.1:99845301-99846400	1100	0.0698917	4.26032e-06	1
deletion	NC_056055.1:100062301-100065100	2800	0.14644	5.69188e-09	1
deletion	NC_056055.1:100127501-100130600	3100	0.311381	4.84333e-06	1
deletion	NC_056055.1:100448901-100450300	1400	0.018305	1.13838e-10	1
deletion	NC_056055.1:100475301-100476600	1300	0.210272	0.00146409	1
deletion	NC_056055.1:100944501-100949200	4700	0.0872407	3.3909e-11	1
deletion	NC_056055.1:101102301-101105600	3300	0.359813	0.00132351	1
deletion	NC_056055.1:101464801-101466100	1300	0.0394261	1.14209e-06	1
deletion	NC_056055.1:101728901-101730500	1600	0.176185	9.36588e-05	1
duplication	NC_056055.1:103820101-103821800	1700	2.39185	0.00353608	1
deletion	NC_056055.1:103822701-103824800	2100	0.0813554	7.58917e-11	1
deletion	NC_056055.1:106805201-106806600	1400	0.103728	5.13348e-05	1
deletion	NC_056055.1:107722801-107724900	2100	0	7.58917e-11	1
deletion	NC_056055.1:108131201-108134000	2800	0.265422	2.81179e-08	1
deletion	NC_056055.1:109258701-109260300	1600	0.0800842	3.66557e-08	1
deletion	NC_056055.1:109296901-109300500	3600	0.317964	3.56817e-08	1
deletion	NC_056055.1:110963201-110965500	2300	0.159704	1.86951e-07	1
duplication	NC_056055.1:112775601-112777500	1900	1.98272	3.68219e-05	1
duplication	NC_056055.1:112800501-112803500	3000	2.389	5.2456e-05	1
deletion	NC_056055.1:112935501-112938700	3200	0.165507	4.98039e-11	1
deletion	NC_056055.1:112939201-112940500	1300	0.124849	0.00585028	1
deletion	NC_056055.1:112942901-112951200	8300	0.169817	1.92015e-11	1
deletion	NC_056055.1:112954301-112956800	2500	0.0683385	6.3749e-10	1
deletion	NC_056055.1:112974601-112976600	2000	0.328879	0.00130044	1
deletion	NC_056055.1:115867001-115870700	3700	0.385559	2.24629e-07	1
deletion	NC_056055.1:116031801-116033000	1200	0.142372	0.00466717	1
duplication	NC_056055.1:118559201-118566700	7500	2.33718	6.94065e-06	1
deletion	NC_056055.1:120788701-120789900	1200	0.0142372	5.31242e-10	1
deletion	NC_056055.1:121273501-121274700	1200	0.0996603	1.3824e-05	1
deletion	NC_056055.1:121586301-121589200	2900	0.0765863	5.4956e-11	1
deletion	NC_056055.1:121864601-121869900	5300	0	3.00703e-11	1
deletion	NC_056055.1:122148301-122150800	2500	0.242602	2.01574e-07	1
deletion	NC_056055.1:122165201-122170700	5500	0.0124252	2.89768e-11	1
deletion	NC_056055.1:122938501-122941700	3200	0.25093	1.5997e-07	1
deletion	NC_056055.1:123350701-123352200	1500	0.301828	0.00447573	1
duplication	NC_056055.1:123472801-123475800	3000	5.31332	0.00681416	1
deletion	NC_056055.1:125645901-125647100	1200	0.185083	0.00885453	1
deletion	NC_056055.1:126038901-126044200	5300	0.365869	1.47856e-07	1
deletion	NC_056055.1:126223501-126229500	6000	0.197897	2.65621e-11	1
deletion	NC_056055.1:126478701-126479900	1200	0.0142372	1.3281e-10	1
deletion	NC_056055.1:128999601-129001300	1700	0.195971	6.34158e-05	1
deletion	NC_056055.1:129755401-129761800	6400	0.136143	2.4902e-11	1
deletion	NC_056055.1:130062101-130063800	1700	0	9.37485e-11	1
deletion	NC_056055.1:131471701-131474400	2700	0.10757	5.90269e-11	1
deletion	NC_056055.1:141465401-141467200	1800	0.0237287	8.85403e-11	1
deletion	NC_056055.1:143469701-143473400	3700	0.152376	4.30737e-11	1
deletion	NC_056055.1:143473601-143475400	1800	0.151863	2.3554e-05	1
deletion	NC_056055.1:143554801-143556100	1300	0.0657101	7.14847e-07	1
deletion	NC_056055.1:145551901-145553100	1200	0.0640674	0.000725776	1
deletion	NC_056055.1:146514101-146516700	2600	0	6.12971e-11	1
deletion	NC_056055.1:146693501-146695400	1900	0.139375	4.22757e-07	1
deletion	NC_056055.1:154273101-154274600	1500	0	1.06248e-10	1
deletion	NC_056055.1:154563301-154564600	1300	0.026284	6.58331e-08	1
deletion	NC_056055.1:155011201-155014400	3200	0.0774147	4.98039e-11	1
deletion	NC_056055.1:155018401-155020700	2300	0.0185702	6.92924e-11	1
deletion	NC_056055.1:156013201-156014900	1700	0.281394	0.00859106	1
deletion	NC_056055.1:156074301-156075800	1500	0.239185	0.00153098	1
deletion	NC_056055.1:156315601-156318500	2900	0.394714	0.00200522	1
deletion	NC_056055.1:158390401-158392800	2400	0.217117	3.95244e-06	1
deletion	NC_056055.1:158600501-158603600	3100	0.173602	5.14105e-11	1
deletion	NC_056055.1:167786601-167787800	1200	0.0569488	3.39291e-06	1
deletion	NC_056055.1:168443101-168445200	2100	0	7.58917e-11	1
deletion	NC_056055.1:171617201-171621600	4400	0.335868	2.27352e-06	1
deletion	NC_056055.1:171946601-171948100	1500	0.0170846	1.06248e-10	1
deletion	NC_056055.1:172932201-172937700	5500	0.00931889	2.89768e-11	1
deletion	NC_056055.1:173559001-173566500	7500	0.0683385	2.12497e-11	1
deletion	NC_056055.1:176631001-176634600	3600	0.0142372	4.42701e-11	1
deletion	NC_056055.1:178413301-178414400	1100	0.10872	0.00935991	1
deletion	NC_056055.1:178863501-178865200	1700	0.135672	4.35499e-06	1
deletion	NC_056055.1:179358101-179361600	3500	0.168406	4.5535e-11	1
deletion	NC_056055.1:179522801-179524500	1700	0.190946	5.42026e-06	1
deletion	NC_056055.1:179960301-179964500	4200	0.305083	3.79458e-11	1
deletion	NC_056055.1:180185801-180187300	1500	0.125287	1.4896e-07	1
deletion	NC_056055.1:180851101-180852700	1600	0.00533895	9.96078e-11	1
deletion	NC_056055.1:182132801-182133900	1100	0.0155315	1.88349e-08	1
deletion	NC_056055.1:183157101-183158300	1200	0.0142372	5.31242e-10	1
deletion	NC_056055.1:187073901-187076100	2200	0.112603	2.17326e-10	1
duplication	NC_056055.1:187222001-187224400	2400	3.13218	0.00517345	1
deletion	NC_056055.1:187897701-187899000	1300	0.0788521	1.47207e-05	1
deletion	NC_056055.1:188354901-188356100	1200	0.113898	0.00268489	1
deletion	NC_056055.1:189030001-189031200	1200	0.0071186	1.3281e-10	1
deletion	NC_056055.1:189052901-189054700	1800	0.156609	1.2226e-05	1
deletion	NC_056055.1:191169601-191170700	1100	0.0155315	2.89768e-10	1
deletion	NC_056055.1:191448901-191450500	1600	0.266947	0.000146375	1
deletion	NC_056055.1:191450701-191451900	1200	0.142372	0.00245363	1
deletion	NC_056055.1:191495201-191496300	1100	0.10872	0.00935991	1
deletion	NC_056055.1:192076101-192079200	3100	0	5.14105e-11	1
deletion	NC_056055.1:193040701-193041800	1100	0	4.00257e-06	1
deletion	NC_056055.1:194618101-194619900	1800	0.365421	0.00585753	1
deletion	NC_056055.1:194716301-194717900	1600	0.208219	2.39129e-05	1
deletion	NC_056055.1:195300001-195301400	1400	0.341693	0.000890905	1
deletion	NC_056055.1:195365301-195367600	2300	0.0557107	6.92924e-11	1
deletion	NC_056055.1:195823301-195826900	3600	0.244405	4.42701e-11	1
deletion	NC_056055.1:195827201-195830000	2800	0.22271	3.41513e-10	1
deletion	NC_056055.1:196495301-196496400	1100	0.155315	0.00282788	1
deletion	NC_056055.1:200332301-200333500	1200	0.071186	2.85861e-06	1
deletion	NC_056055.1:203442201-203443600	1400	0	1.70756e-09	1
deletion	NC_056055.1:204093101-204094700	1600	0.208219	0.00174242	1
deletion	NC_056055.1:206557201-206558700	1500	0.0683385	5.63116e-09	1
deletion	NC_056055.1:210442801-210444800	2000	0.175117	8.28498e-07	1
deletion	NC_056055.1:210519001-210520200	1200	0.0569488	2.85821e-05	1
deletion	NC_056055.1:211725901-211727100	1200	0	2.97894e-07	1
deletion	NC_056055.1:212403001-212405400	2400	0.145931	6.64052e-11	1
deletion	NC_056055.1:213632901-213634800	1900	0.16635	8.03573e-08	1
deletion	NC_056055.1:213947401-213954700	7300	0.19776	2.18319e-11	1
deletion	NC_056055.1:216195001-216197100	2100	0.203388	2.48925e-08	1
deletion	NC_056055.1:217828801-217832400	3600	0.0118643	4.42701e-11	1
deletion	NC_056055.1:219484001-219485800	1800	0.0142372	8.85403e-11	1
deletion	NC_056055.1:226451801-226453200	1400	0.00610165	1.13838e-10	1
duplication	NC_056055.1:226896401-226897700	1300	2.45099	3.11085e-05	1
deletion	NC_056055.1:227473701-227476900	3200	0.0133474	4.98039e-11	1
deletion	NC_056055.1:229852301-229859800	7500	0.0364472	2.12497e-11	1
deletion	NC_056055.1:229879001-229888400	9400	0.104507	1.69545e-11	1
deletion	NC_056055.1:229893201-229899700	6500	0.361406	2.45188e-11	1
deletion	NC_056055.1:230559801-230567400	7600	0.293361	2.09701e-11	1
deletion	NC_056055.1:230568801-230570500	1700	0.211045	2.83857e-05	1
deletion	NC_056055.1:244735301-244737700	2400	0.0177965	6.64052e-11	1
duplication	NC_056055.1:246267101-246296600	29500	1.63375	0	1
deletion	NC_056055.1:246527201-246529400	2200	0.147549	7.24421e-11	1
deletion	NC_056055.1:247839101-247843100	4000	0.132406	3.98431e-11	1
duplication	NC_056055.1:249821701-249827600	5900	1.73163	0	1
duplication	NC_056055.1:249855101-249876500	21400	2.4625	0	1
duplication	NC_056055.1:249890801-249920100	29300	3.71197	0	1
duplication	NC_056055.1:249920501-249929600	9100	5.06907	0	1
duplication	NC_056055.1:249930901-250007500	76600	4.24149	0	1
duplication	NC_056055.1:250009001-250050700	41700	5.02276	0	1
deletion	NC_056055.1:250050701-250052300	1600	0.00533895	9.96078e-11	1
duplication	NC_056055.1:250053101-250066200	13100	20.4409	0	1
duplication	NC_056055.1:250066401-250091300	24900	32.1743	0	1
duplication	NC_056055.1:250092401-250098300	5900	35.4188	3.29426e-06	1
duplication	NC_056055.1:250098501-250108400	9900	22.9573	0	1
duplication	NC_056055.1:250108601-250149700	41100	44.1571	0	1
duplication	NC_056055.1:250149901-250178400	28500	9.28295	7.56041e-09	1
duplication	NC_056055.1:250182101-250185400	3300	2.36079	0.00406808	1
deletion	NC_056055.1:250197001-250202100	5100	0.25292	6.87489e-10	1
deletion	NC_056056.1:1-7300	7300	0.107657	2.18319e-11	1
duplication	NC_056056.1:7301-18000	10700	2.30722	0	1
deletion	NC_056056.1:2621601-2623500	1900	0.283245	0.00034161	1
deletion	NC_056056.1:7534801-7545600	10800	0.193784	1.47567e-11	1
deletion	NC_056056.1:7577901-7581200	3300	0.372756	5.7109e-06	1
deletion	NC_056056.1:13224001-13225300	1300	0.170846	0.000458008	1
deletion	NC_056056.1:13380901-13382200	1300	0.144562	0.00639237	1
deletion	NC_056056.1:13592601-13594000	1400	0.0366099	7.96863e-10	1
duplication	NC_056056.1:15385501-15388000	2500	2.14241	1.58582e-06	1
deletion	NC_056056.1:15482501-15484600	2100	0.191185	2.39638e-05	1
deletion	NC_056056.1:16786201-16788000	1800	0.0237287	8.85403e-11	1
deletion	NC_056056.1:23833801-23835900	2100	0	7.58917e-11	1
deletion	NC_056056.1:26147601-26149100	1500	0	1.06248e-10	1
deletion	NC_056056.1:36190101-36191700	1600	0.224236	0.0018615	1
deletion	NC_056056.1:47133201-47134900	1700	0.0954729	2.49371e-08	1
deletion	NC_056056.1:48583401-48585000	1600	0.00533895	9.96078e-11	1
duplication	NC_056056.1:50305601-50308800	3200	2.88303	0.00118434	1
deletion	NC_056056.1:51495301-51498700	3400	0.256269	4.68743e-11	1
deletion	NC_056056.1:52205601-52206900	1300	0.0919942	2.46673e-05	1
deletion	NC_056056.1:53632301-53634300	2000	0.187931	3.64525e-06	1
deletion	NC_056056.1:54910601-54913400	2800	0.396607	5.69188e-11	1
deletion	NC_056056.1:54931801-54933100	1300	0	2.24347e-08	1
deletion	NC_056056.1:54997601-55000300	2700	0.00632764	5.90269e-11	1
deletion	NC_056056.1:62697001-62698600	1600	0.154829	0.000110509	1
deletion	NC_056056.1:64869601-64871200	1600	0.149491	2.69051e-06	1
deletion	NC_056056.1:66978701-66980200	1500	0.0398641	6.2899e-08	1
deletion	NC_056056.1:67682101-67683800	1700	0.0200996	9.37485e-11	1
deletion	NC_056056.1:68337901-68339700	1800	0.0616945	8.85403e-11	1
deletion	NC_056056.1:70950301-70951700	1400	0.10983	7.35238e-05	1
deletion	NC_056056.1:71832301-71834200	1900	0.301229	0.00700449	1
deletion	NC_056056.1:76392501-76393900	1400	0.213558	0.00348645	1
deletion	NC_056056.1:83978701-83986400	7700	0.224097	2.06977e-11	1
deletion	NC_056056.1:88410701-88415000	4300	0.00595975	3.70634e-11	1
deletion	NC_056056.1:89388901-89391300	2400	0.0747453	6.64052e-11	1
deletion	NC_056056.1:89774101-89776000	1900	0.242782	4.73996e-05	1
deletion	NC_056056.1:90267501-90269000	1500	0.125287	4.64703e-05	1
deletion	NC_056056.1:96852201-96854200	2000	0.158033	4.51571e-05	1
deletion	NC_056056.1:96917701-96919500	1800	0.166101	1.50526e-05	1
deletion	NC_056056.1:99400901-99403300	2400	0.231354	0.000377165	1
deletion	NC_056056.1:99483701-99489400	5700	0.00449596	2.79601e-11	1
duplication	NC_056056.1:102669001-102671200	2200	2.15499	1.58303e-05	1
deletion	NC_056056.1:104532201-104535300	3100	0.369248	0.0029053	1
deletion	NC_056056.1:106584001-106585200	1200	0.206439	0.00213247	1
deletion	NC_056056.1:106641301-106643400	2100	0.0772876	9.107e-10	1
duplication	NC_056056.1:110566101-110569400	3300	1.65669	6.06581e-08	1
deletion	NC_056056.1:112682701-112684100	1400	0.225761	5.11108e-06	1
deletion	NC_056056.1:115506101-115509700	3600	0.175592	4.42701e-11	1
deletion	NC_056056.1:119153701-119157300	3600	0.325083	4.42701e-11	1
deletion	NC_056056.1:120157401-120159600	2200	0	7.24421e-11	1
deletion	NC_056056.1:120554701-120556500	1800	0.0284744	8.85403e-11	1
deletion	NC_056056.1:123024601-123026000	1400	0	1.70756e-09	1
deletion	NC_056056.1:124294401-124295900	1500	0.136677	0.00343666	1
deletion	NC_056056.1:125066701-125068300	1600	0.117457	2.4902e-08	1
duplication	NC_056056.1:125173701-125184200	10500	2.15266	0	1
deletion	NC_056056.1:129281101-129282600	1500	0.0284744	1.06248e-10	1
deletion	NC_056056.1:129840401-129842100	1700	0.0150747	9.37485e-11	1
deletion	NC_056056.1:133726901-133728800	1900	0.0899191	0.000664359	1
deletion	NC_056056.1:137920501-137928300	7800	0.198226	2.04324e-11	1
deletion	NC_056056.1:139035001-139036700	1700	0.261294	0.00164393	1
deletion	NC_056056.1:139730201-139731400	1200	0.035593	2.63894e-07	1
deletion	NC_056056.1:141124101-141126600	2500	0.04442	6.3749e-11	1
deletion	NC_056056.1:141587801-141593200	5400	0.00158191	2.95134e-11	1
deletion	NC_056056.1:145024901-145026300	1400	0.158643	0.000358397	1
deletion	NC_056056.1:145214901-145216400	1500	0.136677	5.47535e-05	1
deletion	NC_056056.1:146245001-146246600	1600	0.00533895	9.96078e-11	1
deletion	NC_056056.1:148268101-148269800	1700	0.175871	2.09117e-05	1
deletion	NC_056056.1:152530501-152536300	5800	0.134026	2.7478e-11	1
deletion	NC_056056.1:152969001-152970500	1500	0.0683385	4.08525e-06	1
deletion	NC_056056.1:156790601-156791800	1200	0.0142372	5.31242e-10	1
deletion	NC_056056.1:157641301-157644500	3200	0	4.98039e-11	1
deletion	NC_056056.1:158453501-158456900	3400	0.0301493	4.68743e-11	1
deletion	NC_056056.1:159146601-159147900	1300	0.13142	0.0022218	1
deletion	NC_056056.1:159363601-159365100	1500	0.148067	3.11839e-06	1
deletion	NC_056056.1:163877401-163882900	5500	0.0372756	2.89768e-11	1
deletion	NC_056056.1:164081201-164082400	1200	0.128135	0.000441321	1
deletion	NC_056056.1:164134701-164136200	1500	0.199321	0.00816925	1
deletion	NC_056056.1:164224401-164228400	4000	0.286168	3.98431e-11	1
deletion	NC_056056.1:164508201-164510000	1800	0	8.85403e-11	1
deletion	NC_056056.1:164580801-164620500	39700	0.0109738	4.01442e-12	1
deletion	NC_056056.1:164623201-164627100	3900	0.00438067	4.08647e-11	1
deletion	NC_056056.1:167116501-167118800	2300	0.133706	1.27359e-07	1
deletion	NC_056056.1:168707501-168710100	2600	0.0591391	6.12971e-11	1
deletion	NC_056056.1:169568501-169570200	1700	0.090448	2.81246e-10	1
deletion	NC_056056.1:177861101-177862700	1600	0.106779	5.71749e-08	1
deletion	NC_056056.1:179859301-179870400	11100	0.312449	1.43579e-11	1
duplication	NC_056056.1:179895601-179903900	8300	1.80006	5.60684e-09	1
duplication	NC_056056.1:179910001-179914200	4200	2.05219	0.00161131	1
duplication	NC_056056.1:179928201-179936600	8400	1.97592	0	1
duplication	NC_056056.1:179951601-179976100	24500	1.62025	0	1
duplication	NC_056056.1:180037801-180143600	105800	2.21147	0	1
duplication	NC_056056.1:180146401-180218500	72100	2.11046	0	1
deletion	NC_056056.1:182625101-182628000	2900	0.18852	5.4956e-11	1
deletion	NC_056056.1:184674901-184677100	2200	0.128135	3.6221e-10	1
deletion	NC_056056.1:186182301-186186200	3900	0.293505	5.56414e-07	1
deletion	NC_056056.1:188655001-188657100	2100	0.305083	0.00752847	1
deletion	NC_056056.1:194183901-194186100	2200	0.0194144	7.24421e-11	1
deletion	NC_056056.1:195684801-195686700	1900	0.197822	0.000112112	1
deletion	NC_056056.1:197686201-197693500	7300	0.208292	2.18319e-11	1
deletion	NC_056056.1:198389001-198390900	1900	0.0674393	8.38803e-11	1
deletion	NC_056056.1:198601001-198602700	1700	0	9.37485e-11	1
deletion	NC_056056.1:199094201-199095700	1500	0.113898	5.38027e-05	1
deletion	NC_056056.1:199839101-199840200	1100	0.0543602	0.000153981	1
deletion	NC_056056.1:199866601-199868200	1600	0.0747453	9.96078e-11	1
deletion	NC_056056.1:204528601-204530000	1400	0.018305	1.13838e-10	1
deletion	NC_056056.1:204877001-204879800	2800	0.335591	1.48552e-06	1
deletion	NC_056056.1:204984201-204987900	3700	0.133907	4.30737e-11	1
deletion	NC_056056.1:204990001-204993900	3900	0.319789	2.86053e-10	1
deletion	NC_056056.1:205073201-205080900	7700	0.00665635	2.06977e-11	1
deletion	NC_056056.1:205614801-205631100	16300	0.0104814	9.77745e-12	1
duplication	NC_056056.1:205718001-205724100	6100	2.05576	0	1
deletion	NC_056056.1:206515901-206517000	1100	0.00776574	1.44884e-10	1
deletion	NC_056056.1:206939501-206941600	2100	0.166779	2.30862e-07	1
duplication	NC_056056.1:207534401-207544600	10200	1.61215	0	1
deletion	NC_056056.1:207603301-207605300	2000	0.140948	1.4981e-08	1
duplication	NC_056056.1:207704401-207727100	22700	1.93162	0	1
duplication	NC_056056.1:207744401-207752100	7700	3.03197	0	1
duplication	NC_056056.1:207778201-207782700	4500	3.96743	0	1
duplication	NC_056056.1:207784001-207786800	2800	2.60846	8.88183e-06	1
duplication	NC_056056.1:207789101-207796500	7400	2.41147	0	1
duplication	NC_056056.1:207802901-207807100	4200	1.97083	0	1
duplication	NC_056056.1:207836201-207857300	21100	1.97202	0	1
deletion	NC_056056.1:208117901-208119600	1700	0.145722	0.000323609	1
deletion	NC_056056.1:208193401-208199800	6400	0.274956	2.4902e-11	1
duplication	NC_056056.1:208223901-208230800	6900	1.86074	1.57063e-09	1
deletion	NC_056056.1:208314501-208335800	21300	0.156409	7.48228e-12	1
deletion	NC_056056.1:208366801-208372500	5700	0.139375	2.79601e-11	1
deletion	NC_056056.1:208372801-208375400	2600	0.305552	8.80312e-06	1
duplication	NC_056056.1:208393401-208412300	18900	2.77331	0	1
duplication	NC_056056.1:208423101-208425700	2600	2.62512	6.3749e-09	1
duplication	NC_056056.1:208430001-208444800	14800	2.2666	0	1
duplication	NC_056056.1:208450101-208491300	41200	4.73787	0	1
duplication	NC_056056.1:208491501-208530800	39300	5.04953	0	1
deletion	NC_056056.1:208550101-208551600	1500	0.136677	8.23882e-06	1
duplication	NC_056056.1:208569401-208679500	110100	2.84022	0	1
deletion	NC_056056.1:208681301-208682500	1200	0.234914	0.00115505	1
deletion	NC_056056.1:208707201-208718200	11000	0.101731	1.44884e-11	1
deletion	NC_056056.1:208722001-208723700	1700	0.0351742	9.37485e-11	1
deletion	NC_056056.1:208728901-208730900	2000	0.132406	7.13192e-08	1
deletion	NC_056056.1:208747901-208757300	9400	0.378952	1.69545e-11	1
duplication	NC_056056.1:208758301-208792100	33800	3.12881	0	1
duplication	NC_056056.1:208805101-208808800	3700	2.77048	1.24407e-05	1
duplication	NC_056056.1:208809001-208816800	7800	2.81568	0	1
duplication	NC_056056.1:208869901-208873000	3100	1.95371	1.10533e-07	1
duplication	NC_056056.1:208880601-208908600	28000	1.91897	0	1
duplication	NC_056056.1:208965701-208983600	17900	1.91319	0	1
deletion	NC_056056.1:209697401-209698600	1200	0.0854231	3.7936e-06	1
deletion	NC_056056.1:210367301-210368600	1300	0.0854231	4.50043e-07	1
deletion	NC_056056.1:215012201-215013700	1500	0.21071	2.81655e-05	1
deletion	NC_056056.1:215514201-215516100	1900	0	8.38803e-11	1
deletion	NC_056056.1:218961701-219001300	39600	0.089306	4.02456e-12	1
deletion	NC_056056.1:220171701-220175400	3700	0.156994	4.30737e-11	1
deletion	NC_056056.1:220375801-220377000	1200	0	2.97894e-07	1
deletion	NC_056056.1:223482301-223483800	1500	0.0968129	2.7309e-06	1
deletion	NC_056056.1:225168801-225170700	1900	0.265261	0.000354422	1
deletion	NC_056056.1:226072201-226089200	17000	0.182404	9.37485e-12	1
deletion	NC_056057.1:4501-12700	8200	0.0895901	1.94357e-11	1
duplication	NC_056057.1:21701-29400	7700	60.1778	7.7874e-06	1
deletion	NC_056057.1:141101-144500	3400	0.241195	4.68743e-11	1
deletion	NC_056057.1:708601-710300	1700	0	9.37485e-11	1
deletion	NC_056057.1:750901-800700	49800	0.0320766	3.20025e-12	1
deletion	NC_056057.1:1411801-1413000	1200	0.113898	0.00137072	1
deletion	NC_056057.1:1436701-1438100	1400	0.341693	0.000286813	1
deletion	NC_056057.1:1461401-1464700	3300	0.0440059	4.82947e-11	1
deletion	NC_056057.1:1476301-1478400	2100	0.223727	1.27194e-07	1
deletion	NC_056057.1:1739601-1740800	1200	0.185083	0.00177859	1
deletion	NC_056057.1:2785501-2799100	13600	0.339808	1.17186e-11	1
deletion	NC_056057.1:3280301-3282100	1800	0.32271	0.000975833	1
deletion	NC_056057.1:3951801-3955200	3400	0.316568	4.68743e-11	1
deletion	NC_056057.1:3986701-3992700	6000	0.347387	2.65621e-11	1
deletion	NC_056057.1:4438001-4444600	6600	0.258858	2.41474e-11	1
deletion	NC_056057.1:4568101-4569800	1700	0.0401991	9.37485e-11	1
deletion	NC_056057.1:5304001-5305500	1500	0.227795	0.00291503	1
deletion	NC_056057.1:5473601-5477700	4100	0.17918	3.88713e-11	1
deletion	NC_056057.1:6691301-6693700	2400	0.220676	0.00187178	1
deletion	NC_056057.1:7187201-7189700	2500	0.205016	6.3749e-11	1
deletion	NC_056057.1:7729901-7732700	2800	0.372201	3.57111e-05	1
deletion	NC_056057.1:8730101-8731500	1400	0.103728	2.22518e-06	1
deletion	NC_056057.1:8897301-8899500	2200	0.267918	1.16907e-06	1
deletion	NC_056057.1:9692001-9693400	1400	0.0305083	5.69188e-10	1
deletion	NC_056057.1:10460201-10461500	1300	0.164275	0.00239243	1
deletion	NC_056057.1:11192101-11203200	11100	0.366319	1.43579e-11	1
deletion	NC_056057.1:11215001-11233500	18500	0.183313	8.61473e-12	1
deletion	NC_056057.1:18311801-18322100	10300	0.147624	1.54731e-11	1
deletion	NC_056057.1:18324801-18328500	3700	0.337075	3.44589e-10	1
deletion	NC_056057.1:18849901-18851400	1500	0.261964	0.00576728	1
deletion	NC_056057.1:19630401-19632000	1600	0.0213558	9.96078e-11	1
deletion	NC_056057.1:20234101-20237400	3300	0.199321	4.34652e-10	1
deletion	NC_056057.1:20615701-20616800	1100	0.0621259	1.73861e-06	1
deletion	NC_056057.1:20661401-20662600	1200	0.0498302	2.54996e-08	1
deletion	NC_056057.1:20768001-20769800	1800	0	8.85403e-11	1
deletion	NC_056057.1:21198301-21200800	2500	0	6.3749e-11	1
deletion	NC_056057.1:21210901-21212900	2000	0.0427116	7.96863e-11	1
deletion	NC_056057.1:26996601-26999100	2500	0.0239185	6.3749e-11	1
duplication	NC_056057.1:27638701-27640300	1600	1.61236	0.00614841	1
duplication	NC_056057.1:28356401-28363700	7300	2.27951	0	1
deletion	NC_056057.1:32898301-32900800	2500	0.0136677	6.3749e-11	1
deletion	NC_056057.1:39053601-39055200	1600	0.117457	1.36014e-06	1
deletion	NC_056057.1:39393601-39395500	1900	0.0944151	8.38803e-11	1
duplication	NC_056057.1:41819301-41821000	1700	2.94459	0.0016224	1
deletion	NC_056057.1:41824601-41826700	2100	0.292879	2.05065e-05	1
deletion	NC_056057.1:41830501-41832300	1800	0.246778	1.99455e-06	1
deletion	NC_056057.1:41894001-41895200	1200	0.142372	0.00306775	1
deletion	NC_056057.1:43749301-43752500	3200	0.0320337	4.98039e-11	1
deletion	NC_056057.1:44300501-44302800	2300	0.178274	5.56418e-08	1
deletion	NC_056057.1:47124901-47126100	1200	0.0071186	1.3281e-10	1
deletion	NC_056057.1:54029201-54041000	11800	0.184601	1.35061e-11	1
deletion	NC_056057.1:56255901-56257100	1200	0.135253	0.000475825	1
deletion	NC_056057.1:56581001-56582200	1200	0.035593	3.32026e-09	1
deletion	NC_056057.1:56629101-56631300	2200	0.341693	0.000942845	1
deletion	NC_056057.1:56754001-56755600	1600	0.181524	0.000108964	1
deletion	NC_056057.1:57679301-57680700	1400	0.231863	0.00992229	1
deletion	NC_056057.1:59822601-59823900	1300	0.0525681	1.08606e-05	1
deletion	NC_056057.1:60828901-60831800	2900	0.0765863	5.4956e-11	1
deletion	NC_056057.1:62506801-62508000	1200	0.113898	0.00486636	1
deletion	NC_056057.1:71332501-71393200	60700	0.360691	2.62558e-12	1
deletion	NC_056057.1:71407401-71408700	1300	0.190559	0.000995694	1
deletion	NC_056057.1:71975401-71976500	1100	0.0621259	9.13313e-05	1
deletion	NC_056057.1:74815601-74817600	2000	0.226371	3.38188e-07	1
deletion	NC_056057.1:74885101-74888200	3100	0.278314	2.82244e-08	1
deletion	NC_056057.1:83252201-83254200	2000	0.166575	0.000136623	1
deletion	NC_056057.1:83919001-83921600	2600	0.243127	4.45937e-07	1
deletion	NC_056057.1:85360901-85363700	2800	0	5.69188e-11	1
deletion	NC_056057.1:90088001-90092100	4100	0.0895901	3.88713e-11	1
deletion	NC_056057.1:92785801-92786900	1100	0.0698917	4.70221e-05	1
deletion	NC_056057.1:93244001-93246500	2500	0.17768	6.3749e-10	1
deletion	NC_056057.1:96151401-96152500	1100	0.0543602	0.00686076	1
deletion	NC_056057.1:97733401-97737600	4200	0.34576	0.000544073	1
deletion	NC_056057.1:99427501-99430600	3100	0.214936	5.14105e-11	1
deletion	NC_056057.1:99445101-99451500	6400	0.192202	2.4902e-11	1
deletion	NC_056057.1:101065101-101066600	1500	0	1.06248e-10	1
deletion	NC_056057.1:105198501-105200600	2100	0.378303	0.00136225	1
deletion	NC_056057.1:106989101-107013300	24200	0.0984837	6.58564e-12	1
deletion	NC_056057.1:107017201-107040900	23700	0.142732	6.72458e-12	1
deletion	NC_056057.1:108259201-108263300	4100	0.254186	3.88713e-11	1
duplication	NC_056057.1:109366601-109373100	6500	2.0909	0	1
deletion	NC_056057.1:109911201-109914000	2800	0.381353	0.000533368	1
duplication	NC_056057.1:110119901-110123300	3400	1.62806	4.31712e-07	1
deletion	NC_056057.1:110393401-110399300	5900	0.347484	2.70123e-11	1
deletion	NC_056057.1:113801001-113802100	1100	0	4.00257e-06	1
deletion	NC_056057.1:114010401-114418300	407900	0.0650255	3.90715e-13	1
deletion	NC_056057.1:114419601-114563500	143900	0.10436	1.10752e-12	1
duplication	NC_056057.1:114601701-114615800	14100	1.96776	0	1
duplication	NC_056057.1:114632501-114658400	25900	1.99804	0	1
duplication	NC_056057.1:114660501-114666000	5500	1.91193	0	1
duplication	NC_056057.1:114666501-114678700	12200	1.92692	0	1
deletion	NC_056057.1:114681401-114682500	1100	0.0232972	4.10022e-08	1
duplication	NC_056057.1:114690601-114799900	109300	2.10651	0	1
duplication	NC_056057.1:114801701-114826300	24600	1.94424	0	1
duplication	NC_056057.1:114834601-114836500	1900	2.73354	1.77424e-05	1
duplication	NC_056057.1:114855301-114858300	3000	2.28934	0.000137552	1
duplication	NC_056057.1:114859401-114866400	7000	2.52975	0	1
duplication	NC_056057.1:116047201-116050200	3000	1.95619	0.00319687	1
duplication	NC_056057.1:121455801-121461400	5600	2.29422	4.25525e-07	1
deletion	NC_056057.1:121468401-121469800	1400	0.170846	0.00285712	1
duplication	NC_056057.1:121487101-121494000	6900	3.20027	1.66302e-09	1
duplication	NC_056057.1:121507701-121533500	25800	2.89876	0	1
duplication	NC_056057.1:121533801-121538800	5000	3.92776	0	1
duplication	NC_056057.1:121546801-121550800	4000	4.06401	6.86736e-07	1
deletion	NC_056057.1:121571601-121578100	6500	0.207644	2.45188e-11	1
duplication	NC_056058.1:9201-48100	38900	70.6256	0	1
deletion	NC_056058.1:1620601-1621900	1300	0.203701	0.00242406	1
deletion	NC_056058.1:2033001-2035400	2400	0.387963	0.000592879	1
deletion	NC_056058.1:2072001-2073200	1200	0.149491	0.00722487	1
deletion	NC_056058.1:2450901-2452400	1500	0.0683385	4.64305e-08	1
deletion	NC_056058.1:3055501-3057000	1500	0.142372	6.79501e-06	1
deletion	NC_056058.1:3424201-3427100	2900	0.0147281	5.4956e-11	1
deletion	NC_056058.1:5497201-5498500	1300	0.0459971	7.26371e-07	1
deletion	NC_056058.1:6817101-6823000	5900	0.366306	4.32197e-10	1
deletion	NC_056058.1:6868401-6870800	2400	0.0569488	6.64052e-11	1
deletion	NC_056058.1:6951201-6954100	2900	0.209139	5.09388e-07	1
deletion	NC_056058.1:7018601-7020100	1500	0	1.06248e-10	1
deletion	NC_056058.1:7396901-7398200	1300	0	2.24347e-08	1
deletion	NC_056058.1:8381901-8383600	1700	0.266319	0.000528394	1
deletion	NC_056058.1:8401601-8409400	7800	0.2946	2.04324e-11	1
deletion	NC_056058.1:8479101-8485000	5900	0.115828	2.70123e-11	1
deletion	NC_056058.1:8704701-8706500	1800	0.379658	0.00018992	1
deletion	NC_056058.1:8754501-8758500	4000	0.0491183	3.98431e-11	1
deletion	NC_056058.1:9072301-9074300	2000	0.226371	0.00111934	1
deletion	NC_056058.1:9091501-9105800	14300	0.250296	1.11449e-11	1
duplication	NC_056058.1:10716901-10719300	2400	1.96829	5.08319e-05	1
duplication	NC_056058.1:11429801-11433600	3800	1.94675	8.5713e-05	1
deletion	NC_056058.1:11725601-11727100	1500	0.130982	0.00101803	1
deletion	NC_056058.1:11892501-11895200	2700	0.303727	4.13188e-08	1
deletion	NC_056058.1:11950801-11952200	1400	0.128135	1.05123e-05	1
deletion	NC_056058.1:11991201-11992400	1200	0.227795	0.00360313	1
duplication	NC_056058.1:15329101-15332500	3400	2.03508	2.9062e-08	1
deletion	NC_056058.1:15343001-15347600	4600	0.284125	3.46462e-11	1
deletion	NC_056058.1:15666501-15668200	1700	0.170846	2.06095e-05	1
deletion	NC_056058.1:22102401-22105100	2700	0.0126553	5.90269e-11	1
deletion	NC_056058.1:25385301-25386400	1100	0.0232972	4.10022e-08	1
deletion	NC_056058.1:25594001-25595200	1200	0	2.97894e-07	1
deletion	NC_056058.1:25845501-25853200	7700	0.136455	2.06977e-11	1
deletion	NC_056058.1:28931701-28936100	4400	0.374697	0.00220084	1
deletion	NC_056058.1:30786801-30789500	2700	0.0379658	5.90269e-11	1
deletion	NC_056058.1:31091201-31092500	1300	0.124849	4.00484e-05	1
deletion	NC_056058.1:32041401-32042800	1400	0.213558	0.00878055	1
deletion	NC_056058.1:32993301-33000900	7600	0.376536	1.74052e-09	1
deletion	NC_056058.1:33103801-33105900	2100	0.117965	7.58917e-11	1
deletion	NC_056058.1:33248301-33254400	6100	0.316486	2.61266e-11	1
deletion	NC_056058.1:33401101-33407300	6200	0.00413338	2.57052e-11	1
deletion	NC_056058.1:33981101-33983500	2400	0.0640674	6.64052e-11	1
deletion	NC_056058.1:38995601-39001100	5500	0.248504	2.89768e-11	1
deletion	NC_056058.1:39041501-39043300	1800	0.0189829	8.85403e-11	1
deletion	NC_056058.1:39093401-39094600	1200	0.035593	2.63894e-07	1
deletion	NC_056058.1:39112601-39114900	2300	0.222843	9.33022e-07	1
deletion	NC_056058.1:39201701-39205600	3900	0.332931	7.46885e-07	1
deletion	NC_056058.1:39454401-39459100	4700	0.0181751	3.3909e-11	1
deletion	NC_056058.1:39680801-39683900	3100	0.033067	5.14105e-11	1
deletion	NC_056058.1:40239801-40242000	2200	0.089306	7.24421e-11	1
deletion	NC_056058.1:40428901-40430000	1100	0.0465944	2.73538e-05	1
deletion	NC_056058.1:45625301-45628900	3600	0.0972875	4.42701e-11	1
duplication	NC_056058.1:50059601-50065700	6100	1.88071	0	1
deletion	NC_056058.1:57307701-57310700	3000	0.187931	5.31242e-11	1
deletion	NC_056058.1:57698501-57699600	1100	0.0931889	0.000398329	1
deletion	NC_056058.1:61501101-61509200	8100	0.00949146	1.96756e-11	1
deletion	NC_056058.1:61726301-61728300	2000	0.0726097	3.66557e-09	1
deletion	NC_056058.1:62006001-62007300	1300	0.170846	0.000276181	1
deletion	NC_056058.1:63381901-63383300	1400	0.0488132	8.74044e-07	1
deletion	NC_056058.1:72044401-72049900	5500	0.397606	2.89768e-11	1
deletion	NC_056058.1:73046101-73048000	1900	0.134879	2.88296e-07	1
deletion	NC_056058.1:73456501-73457900	1400	0	1.70756e-09	1
deletion	NC_056058.1:74632101-74634000	1900	0.0224798	8.38803e-11	1
deletion	NC_056058.1:79200701-79201900	1200	0.0427116	2.98292e-07	1
deletion	NC_056058.1:81586801-81588900	2100	0.305083	0.00102289	1
deletion	NC_056058.1:82723001-82726200	3200	0.323006	0.000739504	1
deletion	NC_056058.1:83258001-83259500	1500	0.256269	0.00873959	1
deletion	NC_056058.1:83600501-83601600	1100	0.0155315	2.89768e-10	1
deletion	NC_056058.1:90372301-90374100	1800	0.313218	0.00758135	1
deletion	NC_056058.1:92023701-92024900	1200	0.0284744	1.63357e-08	1
deletion	NC_056058.1:97268801-97270800	2000	0.311794	4.60268e-07	1
deletion	NC_056058.1:98174201-98175900	1700	0.180896	0.000203594	1
deletion	NC_056058.1:102390701-102392000	1300	0.229985	0.00230746	1
deletion	NC_056058.1:105029801-105030900	1100	0.0388287	0.000215751	1
deletion	NC_056058.1:107037601-107040100	2500	0.263103	0.000713069	1
deletion	NC_056058.1:107614501-107616600	2100	0.174914	4.28583e-06	1
deletion	NC_056058.1:108204601-108220800	16200	0.0290017	9.83781e-12	1
deletion	NC_056059.1:1-2900	2900	0.14139	3.84692e-10	1
deletion	NC_056059.1:7001-11500	4500	0.148067	3.54161e-11	1
deletion	NC_056059.1:385201-386900	1700	0.155772	0.000683689	1
duplication	NC_056059.1:427801-429900	2100	1.82236	0.00129594	1
deletion	NC_056059.1:1103401-1104600	1200	0.121016	0.000144611	1
deletion	NC_056059.1:1395501-1407100	11600	0.352002	1.3739e-11	1
deletion	NC_056059.1:1810801-1812900	2100	0.166779	7.15932e-06	1
deletion	NC_056059.1:2530601-2532800	2200	0.0815403	1.23151e-09	1
deletion	NC_056059.1:2599301-2606600	7300	0.230525	2.18319e-11	1
deletion	NC_056059.1:3329501-3333500	4000	0.0213558	3.98431e-11	1
deletion	NC_056059.1:3619901-3621700	1800	0.180338	8.53528e-08	1
deletion	NC_056059.1:3629801-3631500	1700	0.180896	2.71205e-06	1
deletion	NC_056059.1:3635701-3637500	1800	0.147118	3.84796e-07	1
deletion	NC_056059.1:4399401-4401400	2000	0.0213558	7.96863e-11	1
duplication	NC_056059.1:5779401-5856800	77400	9.61717	0	1
deletion	NC_056059.1:8367201-8368400	1200	0	2.97894e-07	1
deletion	NC_056059.1:9751801-9753500	1700	0.130647	1.35935e-08	1
deletion	NC_056059.1:10848201-10850600	2400	0.0605081	6.64052e-11	1
deletion	NC_056059.1:10885601-10888800	3200	0.0560589	4.98039e-11	1
deletion	NC_056059.1:10915001-10916100	1100	0.0698917	1.33989e-06	1
deletion	NC_056059.1:11771901-11773700	1800	0.0474573	8.85403e-11	1
deletion	NC_056059.1:11931401-11935100	3700	0.0277048	4.30737e-11	1
deletion	NC_056059.1:12321601-12323300	1700	0.326618	0.00171315	1
duplication	NC_056059.1:13637701-13639600	1900	1.93326	0.000803642	1
deletion	NC_056059.1:14157301-14158900	1600	0.128135	1.36861e-07	1
deletion	NC_056059.1:18557401-18558500	1100	0	4.00257e-06	1
deletion	NC_056059.1:19436801-19439400	2600	0.0788521	6.12971e-11	1
deletion	NC_056059.1:19760201-19762300	2100	0.244066	3.8918e-06	1
deletion	NC_056059.1:20486501-20491400	4900	0.1569	3.2525e-11	1
deletion	NC_056059.1:22335701-22337100	1400	0.0610165	2.53971e-07	1
deletion	NC_056059.1:23123601-23124900	1300	0.124849	0.00239969	1
deletion	NC_056059.1:24494201-24496500	2300	0.219129	5.19442e-05	1
deletion	NC_056059.1:26399001-26403700	4700	0.0799706	3.3909e-11	1
duplication	NC_056059.1:27830601-27840900	10300	51.6337	0	1
deletion	NC_056059.1:28562301-28564100	1800	0.052203	8.85403e-11	1
deletion	NC_056059.1:35611501-35614200	2700	0.0759317	5.90269e-11	1
deletion	NC_056059.1:37495401-37496600	1200	0.0213558	1.3281e-09	1
deletion	NC_056059.1:42496701-42498500	1800	0.279998	9.65539e-05	1
deletion	NC_056059.1:49105701-49107500	1800	0.0332201	8.85403e-11	1
deletion	NC_056059.1:49572701-49575500	2800	0.289829	6.03908e-07	1
deletion	NC_056059.1:52964101-52966200	2100	0.0162711	7.58917e-11	1
deletion	NC_056059.1:54423601-54425100	1500	0.182236	2.78689e-05	1
deletion	NC_056059.1:57644501-57645600	1100	0.0543602	1.98853e-06	1
deletion	NC_056059.1:59736801-59738400	1600	0.0587284	2.29098e-09	1
deletion	NC_056059.1:61755801-61762700	6900	0.100279	2.30975e-11	1
deletion	NC_056059.1:61807701-61814600	6900	0.0953273	2.30975e-11	1
deletion	NC_056059.1:62416301-62417800	1500	0.0854231	6.3749e-09	1
deletion	NC_056059.1:62681001-62684400	3400	0.090448	4.68743e-11	1
deletion	NC_056059.1:63478301-63479500	1200	0.0783046	2.37943e-06	1
deletion	NC_056059.1:64287301-64288600	1300	0.0328551	8.0667e-08	1
deletion	NC_056059.1:64872901-64876900	4000	0.194338	3.98431e-11	1
deletion	NC_056059.1:65087401-65094900	7500	0.128704	2.12497e-11	1
deletion	NC_056059.1:66967601-66969000	1400	0.0427116	1.13838e-10	1
deletion	NC_056059.1:67226901-67229400	2500	0.112759	7.01239e-10	1
deletion	NC_056059.1:67402001-67403400	1400	0.268473	0.00983352	1
deletion	NC_056059.1:70131301-70136800	5500	0.139783	2.89768e-11	1
deletion	NC_056059.1:73920201-73921700	1500	0	1.06248e-10	1
deletion	NC_056059.1:74244401-74245500	1100	0	4.00257e-06	1
deletion	NC_056059.1:75097101-75098200	1100	0.248504	0.00552543	1
deletion	NC_056059.1:80002101-80003900	1800	0.0332201	8.85403e-11	1
deletion	NC_056059.1:80413101-80417800	4700	0.00908757	3.3909e-11	1
deletion	NC_056059.1:80525501-80527100	1600	0.0213558	9.96078e-11	1
deletion	NC_056059.1:80537601-80538900	1300	0	2.24347e-08	1
deletion	NC_056059.1:82526201-82543900	17700	0.00482617	9.0041e-12	1
deletion	NC_056059.1:82966101-82968100	2000	0.298981	2.36746e-05	1
deletion	NC_056059.1:83446501-83451100	4600	0.302695	2.7024e-09	1
deletion	NC_056059.1:85141501-85147600	6100	0.236664	2.61266e-11	1
deletion	NC_056059.1:85151201-85162900	11700	0.337312	1.36216e-11	1
duplication	NC_056059.1:85166201-85168400	2200	1.71623	0.000655776	1
deletion	NC_056059.1:85211301-85227300	16000	0.352904	9.96078e-12	1
deletion	NC_056059.1:85235501-85250200	14700	0.338206	1.08417e-11	1
duplication	NC_056059.1:85386501-85394900	8400	2.88608	0	1
duplication	NC_056059.1:85442101-85444500	2400	1.97897	1.78181e-05	1
duplication	NC_056059.1:85447401-85450800	3400	1.97227	6.3749e-09	1
deletion	NC_056059.1:85887501-85891000	3500	0.0976265	3.6428e-10	1
deletion	NC_056059.1:86417601-86424900	7300	0.0421265	2.18319e-11	1
deletion	NC_056059.1:87950101-87951200	1100	0.0388287	1.8777e-06	1
deletion	NC_056059.1:88518201-88521400	3200	0.25093	2.64708e-07	1
deletion	NC_056059.1:95254401-95255800	1400	0.0915248	6.23943e-07	1
deletion	NC_056059.1:95642101-95645500	3400	0.309031	1.58374e-06	1
deletion	NC_056059.1:106755301-106757000	1700	0.206021	3.99853e-05	1
duplication	NC_056059.1:110543601-110545200	1600	4.11099	0.000920139	1
duplication	NC_056059.1:111556301-111565800	9500	1.74623	0	1
duplication	NC_056059.1:111570601-111573300	2700	2.36654	0.000358646	1
deletion	NC_056059.1:111576401-111578200	1800	0.194575	0.000382052	1
duplication	NC_056059.1:111579101-111594400	15300	1.93849	0	1
duplication	NC_056059.1:111618601-111626600	8000	2.82964	0	1
duplication	NC_056059.1:111655801-111719800	64000	1.83313	0	1
duplication	NC_056059.1:111724601-111733900	9300	1.66529	0	1
duplication	NC_056059.1:111759001-111787600	28600	2.03582	0	1
deletion	NC_056059.1:113640901-113642200	1300	0.026284	2.94226e-09	1
deletion	NC_056059.1:115816601-115818700	2100	0.333557	0.00110019	1
deletion	NC_056059.1:115939001-115940300	1300	0.13142	2.15511e-05	1
deletion	NC_056059.1:117405901-117407200	1300	0.177417	0.00476016	1
duplication	NC_056059.1:117836401-117838500	2100	3.76269	0.00071193	1
duplication	NC_056059.1:117839901-117845000	5100	3.00488	3.34627e-05	1
deletion	NC_056059.1:117851001-117853900	2900	0.217976	4.39648e-10	1
duplication	NC_056059.1:117853901-117866300	12400	2.10527	0	1
deletion	NC_056059.1:118257301-118262500	5200	0.377833	3.06486e-11	1
deletion	NC_056059.1:118376901-118378600	1700	0.286419	0.000631111	1
duplication	NC_056060.1:50301-85300	35000	4.18671	0	1
duplication	NC_056060.1:85801-89100	3300	1.92849	0.000332483	1
deletion	NC_056060.1:522101-523300	1200	0	2.97894e-07	1
deletion	NC_056060.1:3028401-3031600	3200	0.0613979	4.98039e-11	1
deletion	NC_056060.1:3092101-3099200	7100	0.283942	2.24468e-11	1
deletion	NC_056060.1:3122101-3131900	9800	0.397479	1.62625e-11	1
deletion	NC_056060.1:3385001-3386300	1300	0.026284	1.22594e-10	1
deletion	NC_056060.1:4287201-4289000	1800	0.128135	5.47179e-08	1
deletion	NC_056060.1:7532401-7534400	2000	0.273354	2.70009e-06	1
deletion	NC_056060.1:8166301-8168400	2100	0.288812	1.03364e-07	1
deletion	NC_056060.1:15338901-15340800	1900	0.175342	1.17656e-05	1
deletion	NC_056060.1:16822501-16824100	1600	0.138813	5.36787e-07	1
deletion	NC_056060.1:17007701-17008900	1200	0.106779	0.000934443	1
deletion	NC_056060.1:20147401-20148800	1400	0	1.70756e-09	1
duplication	NC_056060.1:21959301-21962400	3100	1.79664	0.00198135	1
duplication	NC_056060.1:22541301-22553900	12600	1.85694	0	1
duplication	NC_056060.1:22737201-22748600	11400	2.46978	0	1
duplication	NC_056060.1:22749401-22753400	4000	2.75063	6.82114e-08	1
duplication	NC_056060.1:22755701-22781100	25400	2.06361	0	1
duplication	NC_056060.1:22789501-22816700	27200	1.61519	0	1
duplication	NC_056060.1:22830301-22834700	4400	1.87348	2.11259e-05	1
deletion	NC_056060.1:22868101-22870100	2000	0.286168	7.02028e-06	1
duplication	NC_056060.1:22892001-22896400	4400	2.04239	0.0010392	1
duplication	NC_056060.1:22898501-22924200	25700	1.65694	0	1
duplication	NC_056060.1:22944601-22946700	2100	2.02982	0.00196874	1
deletion	NC_056060.1:22958101-22959500	1400	0.372201	0.00862076	1
duplication	NC_056060.1:22967401-22969300	1900	2.35138	0.00352379	1
duplication	NC_056060.1:22981701-22994100	12400	2.27611	0	1
duplication	NC_056060.1:22994501-23005400	10900	1.99922	0	1
duplication	NC_056060.1:23115701-23124000	8300	2.23129	0	1
deletion	NC_056060.1:23204901-23219300	14400	0.327455	1.10675e-11	1
deletion	NC_056060.1:23240701-23250800	10100	0.375524	1.57795e-11	1
deletion	NC_056060.1:23337001-23339500	2500	0.396363	4.56627e-05	1
deletion	NC_056060.1:23376601-23378100	1500	0.216405	3.10543e-05	1
deletion	NC_056060.1:23380601-23384500	3900	0.225605	4.08647e-11	1
duplication	NC_056060.1:23389201-23392900	3700	2.41032	8.87317e-09	1
duplication	NC_056060.1:23395701-23406000	10300	2.91683	0	1
duplication	NC_056060.1:23438201-23468700	30500	1.95969	0	1
duplication	NC_056060.1:23473801-23477400	3600	2.43219	8.85403e-11	1
duplication	NC_056060.1:23480701-23497100	16400	2.19756	0	1
duplication	NC_056060.1:23497601-23503000	5400	2.08496	1.29033e-07	1
duplication	NC_056060.1:23517401-23523400	6000	2.67802	0	1
duplication	NC_056060.1:23525701-23528400	2700	2.05332	5.27469e-05	1
duplication	NC_056060.1:23535901-23547400	11500	2.36511	0	1
duplication	NC_056060.1:23551601-23553100	1500	2.25517	0.000731182	1
duplication	NC_056060.1:23555501-23589200	33700	1.77437	0	1
deletion	NC_056060.1:23589201-23591600	2400	0.266947	0.000113567	1
deletion	NC_056060.1:23602101-23603900	1800	0.180338	7.96129e-05	1
duplication	NC_056060.1:23611201-23617000	5800	2.47433	0	1
duplication	NC_056060.1:23650401-23653800	3400	2.60541	7.49988e-10	1
duplication	NC_056060.1:23654401-23661400	7000	2.01599	1.91247e-09	1
duplication	NC_056060.1:23664001-23672700	8700	2.07176	0	1
duplication	NC_056060.1:23673901-23683800	9900	2.32713	0	1
duplication	NC_056060.1:23729201-23765900	36700	2.02828	0	1
deletion	NC_056060.1:23785701-23788500	2800	0.366099	0.000222716	1
duplication	NC_056060.1:23881501-23893000	11500	2.03456	0	1
deletion	NC_056060.1:23923501-23924700	1200	0.0854231	0.00022569	1
duplication	NC_056060.1:24844501-24849500	5000	2.11337	0	1
duplication	NC_056060.1:24904201-24911300	7100	2.02609	0	1
deletion	NC_056060.1:24920401-24921500	1100	0.0465944	2.73538e-05	1
deletion	NC_056060.1:24989001-24990200	1200	0.0996603	0.00307746	1
deletion	NC_056060.1:25531501-25532700	1200	0.071186	1.66798e-05	1
deletion	NC_056060.1:25545801-25547100	1300	0.0328551	8.0667e-08	1
deletion	NC_056060.1:25679801-25683000	3200	0.112118	4.98039e-11	1
deletion	NC_056060.1:25853401-25855900	2500	0.307523	0.000504199	1
deletion	NC_056060.1:26091701-26102000	10300	0.016587	1.54731e-11	1
deletion	NC_056060.1:26298201-26302800	4600	0.0835661	3.46462e-11	1
deletion	NC_056060.1:32705801-32707000	1200	0.0071186	1.3281e-10	1
deletion	NC_056060.1:32721501-32723200	1700	0.105523	2.15622e-09	1
deletion	NC_056060.1:37118901-37124000	5100	0.361792	3.12495e-11	1
deletion	NC_056060.1:37202701-37204600	1900	0.193326	1.52327e-07	1
deletion	NC_056060.1:37639701-37644400	4700	0.388948	5.66281e-09	1
deletion	NC_056060.1:39068901-39071200	2300	0.0482826	6.92924e-11	1
deletion	NC_056060.1:46195201-46198500	3300	0.147549	4.82947e-11	1
duplication	NC_056060.1:52140701-52143800	3100	2.58474	0.00015	1
duplication	NC_056060.1:53760001-53763000	3000	3.29164	3.13775e-05	1
duplication	NC_056060.1:60166401-60168200	1800	4.30438	8.69944e-06	1
duplication	NC_056060.1:61613901-61616500	2600	2.51998	0.00150564	1
deletion	NC_056060.1:62156901-62158100	1200	0.0427116	9.96078e-08	1
duplication	NC_056060.1:63944101-63947800	3700	2.46804	0.000765237	1
deletion	NC_056060.1:64533701-64535200	1500	0.153762	0.000938718	1
deletion	NC_056060.1:66508501-66511600	3100	0.294848	2.4758e-05	1
deletion	NC_056060.1:66988301-66990800	2500	0.31094	1.32691e-05	1
deletion	NC_056060.1:71213901-71215300	1400	0.0366099	7.42562e-07	1
deletion	NC_056060.1:72015601-72017300	1700	0.0301493	9.37485e-11	1
deletion	NC_056060.1:72481101-72484000	2900	0.114879	5.4956e-11	1
deletion	NC_056060.1:72565501-72568300	2800	0.286778	3.47204e-09	1
deletion	NC_056060.1:72890601-72892600	2000	0.0170846	7.96863e-11	1
deletion	NC_056060.1:73161301-73164100	2800	0.170846	5.69188e-11	1
deletion	NC_056060.1:73451501-73452900	1400	0	1.70756e-09	1
deletion	NC_056060.1:76334401-76337200	2800	0.387455	0.00101649	1
deletion	NC_056060.1:76371701-76374300	2600	0.272697	2.49541e-07	1
deletion	NC_056060.1:80128101-80134500	6400	0.106779	2.4902e-11	1
deletion	NC_056060.1:85004901-85047700	42800	0.14031	3.72366e-12	1
deletion	NC_056060.1:85068301-85069500	1200	0.0569488	1.69028e-06	1
deletion	NC_056060.1:88117901-88119300	1400	0.00610165	1.13838e-10	1
deletion	NC_056060.1:95614901-95617300	2400	0.0818638	6.64052e-11	1
deletion	NC_056060.1:96679401-96682500	3100	0.297603	1.74796e-09	1
deletion	NC_056060.1:96730801-96734000	3200	0.357709	0.00843135	1
deletion	NC_056060.1:97162901-97165200	2300	0.163418	2.28665e-09	1
deletion	NC_056060.1:98333901-98335100	1200	0	2.97894e-07	1
deletion	NC_056060.1:99909901-99913300	3400	0.263807	4.68743e-11	1
deletion	NC_056060.1:100475601-100477300	1700	0.366817	0.00188669	1
duplication	NC_056060.1:101094501-101096300	1800	1.8366	0.00714184	1
duplication	NC_056060.1:101254701-101263900	9200	2.67597	0	1
deletion	NC_056060.1:101268901-101274500	5600	0.279151	1.31767e-07	1
duplication	NC_056061.1:191801-196900	5100	1.63811	3.04758e-06	1
deletion	NC_056061.1:945601-950400	4800	0.00177965	3.32026e-11	1
deletion	NC_056061.1:1026601-1028600	2000	0.0512539	7.96863e-11	1
deletion	NC_056061.1:3243601-3247400	3800	0.364172	0.000298742	1
deletion	NC_056061.1:3594901-3596000	1100	0	4.00257e-06	1
deletion	NC_056061.1:5516601-5521300	4700	0.0436203	3.3909e-11	1
deletion	NC_056061.1:7741401-7742800	1400	0.140338	0.000216625	1
deletion	NC_056061.1:7870201-7872800	2600	0.0427116	6.12971e-11	1
deletion	NC_056061.1:8882201-8883300	1100	0.0931889	8.901e-05	1
deletion	NC_056061.1:9744301-9746000	1700	0.351742	0.000687237	1
duplication	NC_056061.1:10689601-10695500	5900	3.99172	0	1
deletion	NC_056061.1:10699701-10701500	1800	0.251524	7.35687e-05	1
duplication	NC_056061.1:10701501-10705100	3600	3.98404	1.77081e-10	1
deletion	NC_056061.1:10860401-10862900	2500	0.160596	1.31323e-08	1
deletion	NC_056061.1:11738701-11739800	1100	0.0776574	4.03594e-05	1
deletion	NC_056061.1:13572601-13574600	2000	0.136677	7.31711e-06	1
duplication	NC_056061.1:14156401-14159200	2800	2.89523	0.00210173	1
deletion	NC_056061.1:16502201-16504800	2600	0.318694	0.00018167	1
duplication	NC_056061.1:16525701-16528000	2300	3.76605	0.000504152	1
duplication	NC_056061.1:16535201-16536600	1400	2.53219	0.0034008	1
deletion	NC_056061.1:16542701-16545100	2400	0.217117	2.34797e-05	1
duplication	NC_056061.1:16547001-16549300	2300	2.94896	0.000826244	1
deletion	NC_056061.1:16553501-16555200	1700	0.316568	0.000474074	1
deletion	NC_056061.1:18913701-18915800	2100	0.052881	7.58917e-11	1
deletion	NC_056061.1:18932301-18934200	1900	0.0134879	8.38803e-11	1
deletion	NC_056061.1:20994001-20995300	1300	0.111707	0.000808688	1
deletion	NC_056061.1:21224101-21225200	1100	0.0698917	0.00906587	1
deletion	NC_056061.1:22410601-22414100	3500	0.0195253	4.5535e-11	1
deletion	NC_056061.1:23026301-23027500	1200	0.035593	8.72565e-08	1
deletion	NC_056061.1:24948001-24952300	4300	0.282095	3.70634e-11	1
deletion	NC_056061.1:33586201-33589700	3500	0.187931	4.5535e-11	1
deletion	NC_056061.1:33697801-33702400	4600	0.252555	3.46462e-11	1
deletion	NC_056061.1:33739001-33740700	1700	0.361792	0.000110688	1
deletion	NC_056061.1:34227701-34229200	1500	0.142372	0.000386395	1
deletion	NC_056061.1:34610801-34613500	2700	0.230959	2.08333e-05	1
deletion	NC_056061.1:35901501-35902800	1300	0.105136	2.63743e-05	1
deletion	NC_056061.1:40958601-40959900	1300	0.0328551	1.01275e-06	1
deletion	NC_056061.1:41517001-41520300	3300	0.0595373	4.82947e-11	1
deletion	NC_056061.1:41678601-41680200	1600	0.245592	0.00496069	1
deletion	NC_056061.1:42359301-42360400	1100	0.0232972	1.1611e-06	1
deletion	NC_056061.1:43033201-43036300	3100	0.184624	2.51911e-09	1
duplication	NC_056061.1:43875201-43876300	1100	3.96053	0.00496431	1
deletion	NC_056061.1:44009701-44011100	1400	0	1.70756e-09	1
deletion	NC_056061.1:45070501-45071700	1200	0.0925417	0.00138187	1
deletion	NC_056061.1:45922201-45925200	3000	0.165151	5.31242e-11	1
deletion	NC_056061.1:45927601-45929000	1400	0.207456	0.00796009	1
deletion	NC_056061.1:46946001-46947300	1300	0.013142	1.22594e-10	1
deletion	NC_056061.1:49008201-49012200	4000	0.301117	1.9045e-08	1
deletion	NC_056061.1:50352801-50357200	4400	0.295098	3.33233e-09	1
deletion	NC_056061.1:50459701-50461400	1700	0.371842	0.000438519	1
deletion	NC_056061.1:50565501-50569500	4000	0.0576606	3.98431e-11	1
deletion	NC_056061.1:50750901-50752800	1900	0.125887	1.2624e-07	1
deletion	NC_056061.1:54278401-54279600	1200	0.0925417	2.81943e-06	1
deletion	NC_056061.1:55768301-55770600	2300	0.33055	0.00510653	1
deletion	NC_056061.1:61993301-61994500	1200	0.0213558	1.3281e-09	1
deletion	NC_056061.1:65187401-65190300	2900	0.150227	5.4956e-11	1
deletion	NC_056061.1:66569201-66571800	2600	0.19713	1.01385e-06	1
deletion	NC_056061.1:69513801-69515100	1300	0.0919942	8.12567e-06	1
deletion	NC_056061.1:74083601-74088600	5000	0.319483	2.75077e-08	1
duplication	NC_056061.1:74108101-74233900	125800	2.24599	0	1
duplication	NC_056061.1:74566001-74567600	1600	1.91134	0.000363065	1
duplication	NC_056061.1:74653801-74661400	7600	2.07376	0	1
duplication	NC_056061.1:74678201-74693500	15300	1.6571	0	1
deletion	NC_056061.1:75009701-75015700	6000	0.205016	2.65621e-11	1
deletion	NC_056061.1:76792001-76794300	2300	0.27484	9.61016e-07	1
deletion	NC_056061.1:77918801-77921200	2400	0.0854231	6.64052e-11	1
duplication	NC_056061.1:78572701-78577100	4400	2.09869	0	1
deletion	NC_056061.1:81838301-81839800	1500	0.0227795	1.06248e-10	1
deletion	NC_056061.1:85143101-85149700	6600	0.309335	0.000404183	1
deletion	NC_056061.1:85439401-85442000	2600	0.269411	6.68997e-07	1
deletion	NC_056061.1:88356301-88357400	1100	0.0931889	0.000878947	1
deletion	NC_056061.1:89941001-89942200	1200	0.206439	0.00575956	1
deletion	NC_056061.1:90250901-90252000	1100	0	4.00257e-06	1
deletion	NC_056061.1:91187701-91190100	2400	0.174406	1.99216e-10	1
deletion	NC_056061.1:91602501-91604400	1900	0.197822	0.000122114	1
deletion	NC_056062.1:1-18000	18000	0.234914	8.85403e-12	1
deletion	NC_056062.1:206001-216100	10100	0	1.57795e-11	1
deletion	NC_056062.1:217701-261300	43600	0.278997	3.65533e-12	1
duplication	NC_056062.1:277401-280200	2800	6.19318	0.000328124	1
deletion	NC_056062.1:2239301-2240400	1100	0.147549	0.000392267	1
deletion	NC_056062.1:2240601-2245800	5200	0.267769	3.06486e-11	1
deletion	NC_056062.1:2864401-2866100	1700	0.140697	1.96872e-09	1
deletion	NC_056062.1:4022001-4023300	1300	0.105136	0.000118151	1
deletion	NC_056062.1:4295401-4298100	2700	0.101242	5.90269e-11	1
deletion	NC_056062.1:5032801-5034200	1400	0.0305083	4.32583e-09	1
deletion	NC_056062.1:5976901-5978000	1100	0.0232972	1.1611e-06	1
deletion	NC_056062.1:6760101-6762300	2200	0.39217	0.00443349	1
deletion	NC_056062.1:7313201-7316900	3700	0.0831144	4.30737e-11	1
deletion	NC_056062.1:7569101-7613800	44700	0.0202569	3.56538e-12	1
deletion	NC_056062.1:8148701-8150500	1800	0.294235	0.00691928	1
deletion	NC_056062.1:9379401-9381000	1600	0.112118	8.7003e-05	1
deletion	NC_056062.1:10527901-10530200	2300	0.178274	4.07855e-07	1
deletion	NC_056062.1:12147201-12149600	2400	0.128135	6.64052e-11	1
duplication	NC_056062.1:12154401-12156300	1900	2.05915	0.00272662	1
deletion	NC_056062.1:12223401-12224500	1100	0.132018	0.000891853	1
deletion	NC_056062.1:13899501-13907800	8300	0.349926	1.92015e-11	1
deletion	NC_056062.1:17115401-17118900	3500	0.351455	7.76372e-08	1
deletion	NC_056062.1:17720301-17721700	1400	0.122033	3.73954e-05	1
deletion	NC_056062.1:17886501-17889200	2700	0.120225	5.90269e-11	1
deletion	NC_056062.1:18226601-18228200	1600	0.192202	2.40041e-05	1
deletion	NC_056062.1:20427701-20432600	4900	0.231863	3.2525e-11	1
deletion	NC_056062.1:21799001-21800300	1300	0.0328551	1.22594e-10	1
deletion	NC_056062.1:22627401-22629200	1800	0.0237287	8.85403e-11	1
deletion	NC_056062.1:25891801-25896000	4200	0.30915	3.79458e-11	1
deletion	NC_056062.1:30472001-30474200	2200	0.0504773	7.24421e-11	1
deletion	NC_056062.1:31978901-31984100	5200	0.241485	3.06486e-11	1
duplication	NC_056062.1:32632101-32636200	4100	1.82514	4.19811e-09	1
deletion	NC_056062.1:33099301-33100800	1500	0.0227795	1.06248e-10	1
deletion	NC_056062.1:34419301-34420900	1600	0.20288	0.00404367	1
deletion	NC_056062.1:34770701-34771900	1200	0.071186	1.66798e-05	1
deletion	NC_056062.1:40267301-40273400	6100	0.263271	2.61266e-11	1
deletion	NC_056062.1:42493901-42496800	2900	0.288671	0.000801102	1
deletion	NC_056062.1:46569901-46571300	1400	0	1.70756e-09	1
deletion	NC_056062.1:49788201-49790000	1800	0.0427116	3.54161e-10	1
deletion	NC_056062.1:50413301-50416100	2800	0.170846	0.00137824	1
deletion	NC_056062.1:53690801-53692800	2000	0.102508	7.96863e-11	1
deletion	NC_056062.1:54588101-54589600	1500	0.256269	0.00028729	1
deletion	NC_056062.1:54691501-54693900	2400	0.323896	6.38553e-07	1
deletion	NC_056062.1:55498601-55517800	19200	0.326121	8.30065e-12	1
deletion	NC_056062.1:55519501-55539000	19500	0.384623	8.17295e-12	1
deletion	NC_056062.1:59120801-59126800	6000	0.239185	2.65621e-11	1
deletion	NC_056062.1:62661101-62662300	1200	0.128135	0.000321635	1
deletion	NC_056062.1:64117401-64118700	1300	0.111707	2.56185e-06	1
deletion	NC_056062.1:64188801-64190000	1200	0.071186	5.49941e-06	1
deletion	NC_056062.1:65824401-65830000	5600	0.152541	2.84594e-11	1
deletion	NC_056062.1:65838501-65841900	3400	0.293956	4.68743e-11	1
deletion	NC_056062.1:65876501-65877800	1300	0.0459971	1.00895e-07	1
deletion	NC_056062.1:66829401-66833500	4100	0.212516	1.39121e-07	1
deletion	NC_056062.1:67359901-67363100	3200	0.120126	4.98039e-11	1
deletion	NC_056062.1:68206001-68207700	1700	0.195971	0.000264753	1
deletion	NC_056062.1:69457401-69458700	1300	0.0459971	1.22594e-10	1
deletion	NC_056062.1:71745001-71751900	6900	0.263698	2.30975e-11	1
deletion	NC_056062.1:71754801-71758900	4100	0.0166679	3.88713e-11	1
deletion	NC_056062.1:74160801-74164300	3500	0.0414912	4.5535e-11	1
deletion	NC_056062.1:74280001-74283600	3600	0.393896	7.89939e-06	1
duplication	NC_056062.1:74565701-74567600	1900	2.14007	0.000956459	1
deletion	NC_056062.1:80673201-80674400	1200	0.0213558	4.86086e-08	1
deletion	NC_056062.1:81670701-81672000	1300	0.13142	2.20854e-06	1
deletion	NC_056062.1:83691501-83694900	3400	0.288931	4.35931e-09	1
deletion	NC_056062.1:85043401-85044600	1200	0.0569488	0.000180067	1
deletion	NC_056062.1:85360501-85361700	1200	0.0569488	0.000180067	1
deletion	NC_056062.1:85874001-85876000	2000	0.0939655	7.96863e-11	1
deletion	NC_056062.1:85983601-85985100	1500	0.125287	0.00218219	1
deletion	NC_056062.1:87235301-87236400	1100	0.139783	0.000391727	1
deletion	NC_056062.1:87755201-87757900	2700	0.126553	5.90269e-11	1
duplication	NC_056062.1:90078001-90093700	15700	1.88421	0	1
duplication	NC_056062.1:90135501-90142000	6500	2.09352	0	1
duplication	NC_056062.1:90161901-90190300	28400	1.96684	0	1
duplication	NC_056062.1:90190501-90195200	4700	2.41548	1.6412e-08	1
duplication	NC_056062.1:90195701-90198400	2700	2.34755	0.0039462	1
duplication	NC_056062.1:90206701-90210100	3400	2.20593	1.83185e-07	1
duplication	NC_056062.1:90228601-90233100	4500	1.94575	7.70122e-05	1
deletion	NC_056062.1:91289301-91290900	1600	0.0907621	1.35467e-08	1
deletion	NC_056062.1:93392401-93399800	7400	0.277048	2.15368e-11	1
deletion	NC_056062.1:93458701-93465200	6500	0.0801663	2.45188e-11	1
deletion	NC_056062.1:95164701-95179700	15000	0.0586572	1.06248e-11	1
deletion	NC_056063.1:1601-5300	3700	0.0623358	4.30737e-11	1
deletion	NC_056063.1:8301-9900	1600	0.0800842	1.72322e-08	1
deletion	NC_056063.1:12201-14700	2500	0.280188	0.000146202	1
duplication	NC_056063.1:184901-193300	8400	2.92676	0	1
deletion	NC_056063.1:1075801-1078900	3100	0.0137779	5.14105e-11	1
deletion	NC_056063.1:1096301-1101600	5300	0.240152	6.01406e-11	1
duplication	NC_056063.1:1117701-1124900	7200	1.94694	0	1
deletion	NC_056063.1:1266601-1268500	1900	0.229294	1.96917e-05	1
deletion	NC_056063.1:1302001-1321300	19300	0.0354086	8.25764e-12	1
deletion	NC_056063.1:1661501-1663100	1600	0.0213558	9.96078e-11	1
deletion	NC_056063.1:1706701-1708300	1600	0.0266947	9.96078e-11	1
deletion	NC_056063.1:1720001-1721500	1500	0.199321	0.00610102	1
deletion	NC_056063.1:1760901-1767800	6900	0.0198083	2.30975e-11	1
deletion	NC_056063.1:2101601-2105800	4200	0.166779	3.79458e-11	1
deletion	NC_056063.1:3189901-3192200	2300	0.126278	6.92924e-11	1
deletion	NC_056063.1:3310401-3313200	2800	0.1861	1.05166e-05	1
duplication	NC_056063.1:3477901-3482600	4700	1.84659	7.52781e-09	1
deletion	NC_056063.1:4195801-4200600	4800	0.322116	3.32026e-11	1
deletion	NC_056063.1:5272301-5273800	1500	0.165151	0.000115507	1
deletion	NC_056063.1:5710201-5720500	10300	0.39643	1.54731e-11	1
deletion	NC_056063.1:5857501-5860100	2600	0.236556	0.000154196	1
deletion	NC_056063.1:5871301-5872600	1300	0.0722811	5.42494e-05	1
deletion	NC_056063.1:6029301-6030900	1600	0.0213558	9.96078e-11	1
deletion	NC_056063.1:6324701-6327200	2500	0.26652	4.63328e-07	1
deletion	NC_056063.1:6552201-6553900	1700	0.0200996	9.37485e-11	1
deletion	NC_056063.1:8150201-8151400	1200	0.0427116	3.98431e-09	1
deletion	NC_056063.1:9439701-9441500	1800	0.232541	4.56328e-05	1
deletion	NC_056063.1:9725801-9728300	2500	0.047837	6.3749e-11	1
deletion	NC_056063.1:10660701-10662200	1500	0.119592	0.000317918	1
deletion	NC_056063.1:11018101-11019600	1500	0.250575	0.00532231	1
deletion	NC_056063.1:12613701-12615500	1800	0.13288	5.94105e-08	1
deletion	NC_056063.1:14621001-14622100	1100	0.0388287	1.8777e-06	1
deletion	NC_056063.1:17262501-17265200	2700	0.306891	0.00053347	1
deletion	NC_056063.1:17862801-17864300	1500	0.0284744	1.06248e-10	1
deletion	NC_056063.1:17955801-17958400	2600	0.101851	6.12971e-11	1
deletion	NC_056063.1:23940101-23945000	4900	0.14121	3.2525e-11	1
deletion	NC_056063.1:23947701-23994800	47100	0.16468	3.38371e-12	1
deletion	NC_056063.1:24035501-24040200	4700	0.332605	9.8065e-08	1
deletion	NC_056063.1:30379501-30382600	3100	0.303114	8.21859e-05	1
deletion	NC_056063.1:38219201-38235300	16100	0.0344876	9.89891e-12	1
duplication	NC_056063.1:38779301-38781800	2500	2.33376	0.00671629	1
deletion	NC_056063.1:38781801-38783100	1300	0.315409	0.00279788	1
deletion	NC_056063.1:40091801-40096600	4800	0.0978807	3.32026e-11	1
deletion	NC_056063.1:40722001-40724500	2500	0.26652	9.97198e-05	1
deletion	NC_056063.1:41209601-41210700	1100	0.0854231	6.22451e-05	1
deletion	NC_056063.1:41213601-41217200	3600	0.265761	4.82545e-09	1
deletion	NC_056063.1:42406901-42408600	1700	0.130647	3.14808e-07	1
deletion	NC_056063.1:42847401-42852500	5100	0.398641	1.91891e-05	1
deletion	NC_056063.1:43170201-43171500	1300	0.111707	0.000545103	1
deletion	NC_056063.1:43723301-43728200	4900	0.12029	3.2525e-11	1
deletion	NC_056063.1:43947101-43948300	1200	0.0427116	1.62255e-06	1
deletion	NC_056063.1:44714201-44716500	2300	0.0445686	6.92924e-11	1
deletion	NC_056063.1:44857401-44861900	4500	0.00949146	3.54161e-11	1
deletion	NC_056063.1:45032901-45035100	2200	0.0155315	7.24421e-11	1
deletion	NC_056063.1:46201401-46202600	1200	0.135253	0.000851359	1
duplication	NC_056063.1:48072401-48074000	1600	2.45058	0.00371596	1
deletion	NC_056063.1:48684101-48685200	1100	0.0232972	1.1611e-06	1
deletion	NC_056063.1:48833601-48835600	2000	0.0597962	7.96863e-11	1
deletion	NC_056063.1:49852901-49855500	2600	0.0427116	6.12971e-11	1
deletion	NC_056063.1:49942001-49944800	2800	0.384404	2.22528e-05	1
deletion	NC_056063.1:50467301-50470100	2800	0.341693	0.000162159	1
deletion	NC_056063.1:52177401-52178500	1100	0.0388287	5.14049e-07	1
deletion	NC_056063.1:53732201-53738200	6000	0.0569488	2.65621e-11	1
deletion	NC_056063.1:56093501-56094900	1400	0	1.70756e-09	1
deletion	NC_056063.1:59786001-59787600	1600	0.0480505	9.96078e-11	1
deletion	NC_056063.1:60868401-60870200	1800	0.0901689	8.85403e-11	1
deletion	NC_056063.1:61223101-61226700	3600	0.0403387	4.42701e-11	1
deletion	NC_056063.1:61929701-61930900	1200	0.121016	0.000399239	1
deletion	NC_056063.1:62260601-62267000	6400	0.113453	2.4902e-11	1
deletion	NC_056063.1:62392101-62393200	1100	0.0232972	4.10022e-08	1
deletion	NC_056063.1:62832301-62838100	5800	0.120771	2.7478e-11	1
deletion	NC_056063.1:63405001-63406900	1900	0.0719353	1.67761e-10	1
deletion	NC_056063.1:63503001-63504500	1500	0	1.06248e-10	1
deletion	NC_056063.1:65007201-65009200	2000	0.226371	1.4883e-06	1
deletion	NC_056063.1:65610901-65614100	3200	0.0266947	4.98039e-11	1
deletion	NC_056063.1:67090701-67091800	1100	0.147549	0.00386746	1
deletion	NC_056063.1:67421601-67424000	2400	0.0427116	6.64052e-11	1
deletion	NC_056063.1:70410601-70411900	1300	0.177417	0.00199174	1
deletion	NC_056063.1:70432901-70434400	1500	0.119592	1.20411e-06	1
deletion	NC_056063.1:70439501-70441400	1900	0.0764312	2.51641e-10	1
deletion	NC_056063.1:70443501-70453100	9600	0.284744	1.66013e-11	1
deletion	NC_056063.1:70455301-70457300	2000	0.0427116	7.96863e-11	1
deletion	NC_056063.1:70480801-70507300	26500	0.237251	6.01406e-12	1
deletion	NC_056063.1:70516401-70517700	1300	0.019713	1.22594e-10	1
deletion	NC_056063.1:70520401-70521700	1300	0.00657101	1.22594e-10	1
deletion	NC_056063.1:70560801-70562000	1200	0.035593	2.63894e-07	1
deletion	NC_056063.1:70575901-70578300	2400	0.177965	3.51948e-09	1
deletion	NC_056063.1:70579601-70594200	14600	0.170846	1.09159e-11	1
deletion	NC_056063.1:70600701-70602800	2100	0.0650843	7.58917e-11	1
deletion	NC_056063.1:70611901-70613200	1300	0.019713	1.96151e-09	1
deletion	NC_056063.1:70687901-70690200	2300	0.100279	6.92924e-11	1
deletion	NC_056063.1:70701001-70702200	1200	0	2.97894e-07	1
duplication	NC_056063.1:70709401-70717300	7900	3.19093	0	1
duplication	NC_056063.1:70767001-70771000	4000	3.15852	0.000739909	1
duplication	NC_056063.1:70786601-70793600	7000	2.15876	0.00126207	1
duplication	NC_056063.1:70854301-70873900	19600	2.25892	0	1
duplication	NC_056063.1:70884001-70890700	6700	2.1394	0.00270248	1
duplication	NC_056063.1:70898101-70907300	9200	2.00744	1.19876e-07	1
duplication	NC_056063.1:70908701-70912500	3800	2.51099	2.20941e-07	1
duplication	NC_056063.1:70941201-70948900	7700	2.07012	1.98694e-06	1
duplication	NC_056063.1:70960101-70964600	4500	2.76581	1.79371e-05	1
duplication	NC_056063.1:71012301-71018400	6100	2.18319	1.35973e-06	1
duplication	NC_056063.1:71034201-71039600	5400	2.67501	1.02707e-08	1
duplication	NC_056063.1:71078301-71086500	8200	2.08974	1.78808e-09	1
deletion	NC_056063.1:71120301-71121500	1200	0.0071186	1.3281e-10	1
duplication	NC_056063.1:71128301-71134800	6500	3.57069	5.31029e-07	1
deletion	NC_056063.1:71134801-71139100	4300	0.107276	3.70634e-11	1
duplication	NC_056063.1:71146201-71149500	3300	4.6025	0.00592111	1
deletion	NC_056063.1:71150701-71154200	3500	0.129355	4.5535e-11	1
deletion	NC_056063.1:71163501-71168500	5000	0.148636	3.18745e-11	1
duplication	NC_056063.1:71181801-71187800	6000	3.68886	0	1
deletion	NC_056063.1:71188401-71189500	1100	0.0232972	1.1611e-06	1
duplication	NC_056063.1:71189501-71210100	20600	2.65019	0	1
deletion	NC_056063.1:71233501-71237200	3700	0.0992755	4.30737e-11	1
deletion	NC_056063.1:71244001-71245800	1800	0.0569488	8.85403e-11	1
deletion	NC_056063.1:71253501-71255900	2400	0.117457	2.65621e-10	1
duplication	NC_056063.1:71257501-71263800	6300	1.86168	2.53161e-05	1
duplication	NC_056063.1:71284201-71289600	5400	2.14982	2.10431e-07	1
duplication	NC_056063.1:71300801-71305500	4700	3.72772	0.000148424	1
duplication	NC_056063.1:71305701-71309900	4200	3.9193	0.00244681	1
duplication	NC_056063.1:71506501-71519500	13000	2.91359	0	1
duplication	NC_056063.1:71521501-71524700	3200	4.91717	1.50408e-08	1
duplication	NC_056063.1:71525301-71539800	14500	5.60788	0	1
duplication	NC_056063.1:71542101-71552600	10500	6.07399	0	1
duplication	NC_056063.1:71553301-71556600	3300	5.60945	5.13856e-08	1
duplication	NC_056063.1:71560701-71571700	11000	6.18231	0	1
duplication	NC_056063.1:71573401-71587200	13800	5.52341	0	1
duplication	NC_056063.1:71588501-71597300	8800	6.20774	0	1
duplication	NC_056063.1:71604301-71620800	16500	6.06919	0	1
duplication	NC_056063.1:71621901-71654600	32700	5.52272	0	1
duplication	NC_056063.1:71655801-71676700	20900	4.52375	0	1
duplication	NC_056063.1:71677701-71701600	23900	2.7121	0	1
deletion	NC_056063.1:71704901-71718600	13700	0.275599	1.1633e-11	1
deletion	NC_056063.1:71744601-71746700	2100	0.105762	1.21267e-06	1
duplication	NC_056063.1:71753501-71759000	5500	5.24343	0	1
deletion	NC_056063.1:71767301-71770100	2800	0.241015	1.88401e-08	1
deletion	NC_056063.1:71774301-71775400	1100	0.155315	0.000375083	1
deletion	NC_056063.1:71781101-71782300	1200	0.035593	8.72565e-08	1
duplication	NC_056063.1:71787301-71794400	7100	3.69846	8.97873e-11	1
deletion	NC_056063.1:71802501-71803700	1200	0.106779	0.0015158	1
deletion	NC_056063.1:71807001-71811100	4100	0.0770892	3.88713e-11	1
duplication	NC_056063.1:71820201-71826800	6600	2.4488	0	1
duplication	NC_056063.1:71834201-71841000	6800	3.04132	0	1
duplication	NC_056063.1:71841301-71843400	2100	3.86845	0.00628001	1
deletion	NC_056063.1:71845201-71848700	3500	0.0585759	4.5535e-11	1
duplication	NC_056063.1:71852401-71855000	2600	4.07403	7.35565e-10	1
deletion	NC_056063.1:71855001-71857400	2400	0.30254	4.23854e-05	1
duplication	NC_056063.1:71861501-71863500	2000	5.92837	1.28773e-07	1
duplication	NC_056063.1:71864701-71870500	5800	4.77044	0	1
deletion	NC_056063.1:71870501-71874400	3900	0.133611	4.08647e-11	1
duplication	NC_056063.1:71878501-71882300	3800	3.01454	6.3749e-09	1
deletion	NC_056063.1:71900601-71905200	4600	0.24327	3.46462e-11	1
duplication	NC_056063.1:71918101-71920900	2800	6.0742	0	1
duplication	NC_056063.1:71923301-71949400	26100	5.84609	0	1
duplication	NC_056063.1:71949801-71976000	26200	5.08692	0	1
duplication	NC_056063.1:71983201-72029100	45900	4.09045	0	1
duplication	NC_056063.1:72033801-72037400	3600	3.53082	1.25196e-07	1
duplication	NC_056063.1:72039601-72056300	16700	3.30081	0	1
duplication	NC_056063.1:72058001-72078400	20400	2.73898	0	1
deletion	NC_056063.1:72078401-72079700	1300	0.183988	7.00242e-05	1
duplication	NC_056063.1:72079701-72083400	3700	2.34106	2.6878e-08	1
duplication	NC_056063.1:72084601-72109600	25000	2.59926	0	1
duplication	NC_056063.1:72110701-72190000	79300	3.14181	0	1
duplication	NC_056063.1:72190401-72222600	32200	3.64852	0	1
deletion	NC_056063.1:72800101-72802900	2800	0.192202	1.13838e-10	1
deletion	NC_056063.1:73074601-73075700	1100	0.0543602	0.00686076	1
deletion	NC_056063.1:73558901-73561000	2100	0.292879	0.00051184	1
deletion	NC_056063.1:76712801-76716700	3900	0.0109517	4.08647e-11	1
deletion	NC_056063.1:76784201-76785400	1200	0.0569488	2.96964e-07	1
deletion	NC_056063.1:77327901-77329500	1600	0.197541	0.000362722	1
deletion	NC_056063.1:79121201-79125100	3900	0.275982	4.08647e-11	1
deletion	NC_056063.1:79710301-79717200	6900	0.0495207	2.30975e-11	1
deletion	NC_056063.1:80057701-80064200	6500	0.211587	2.45188e-11	1
deletion	NC_056063.1:85183201-85185700	2500	0.105925	6.3749e-11	1
deletion	NC_056063.1:86443601-86459500	15900	0.174607	1.00234e-11	1
deletion	NC_056064.1:178501-181000	2500	0.0205016	6.3749e-11	1
deletion	NC_056064.1:816801-818200	1400	0.018305	1.13838e-10	1
deletion	NC_056064.1:845501-847300	1800	0.0806774	8.85403e-11	1
deletion	NC_056064.1:852601-854600	2000	0.0213558	7.96863e-11	1
duplication	NC_056064.1:865201-888200	23000	153.335	0	1
duplication	NC_056064.1:897101-904800	7700	50.5261	0.00360003	1
duplication	NC_056064.1:905001-924200	19200	163.141	0	1
duplication	NC_056064.1:942501-955200	12700	8.42864	0	1
deletion	NC_056064.1:1018801-1046000	27200	0.38095	5.85928e-12	1
deletion	NC_056064.1:1057101-1063400	6300	0.149152	2.52972e-11	1
deletion	NC_056064.1:1366001-1367500	1500	0.153762	2.12497e-08	1
deletion	NC_056064.1:1901701-1907100	5400	0.379658	2.95134e-11	1
deletion	NC_056064.1:1990101-1993100	3000	0.108203	5.31242e-11	1
deletion	NC_056064.1:2170401-2172000	1600	0.357709	0.00650597	1
deletion	NC_056064.1:2749601-2753600	4000	0.00427116	3.98431e-11	1
deletion	NC_056064.1:3560701-3562000	1300	0.019713	1.22594e-10	1
deletion	NC_056064.1:3860701-3862300	1600	0.144152	5.62386e-07	1
deletion	NC_056064.1:4106501-4110000	3500	0.302642	1.36605e-10	1
deletion	NC_056064.1:6085801-6097600	11800	0.00723925	1.35061e-11	1
deletion	NC_056064.1:8713301-8716000	2700	0.00632764	5.90269e-11	1
deletion	NC_056064.1:8734801-8736200	1400	0.189151	0.00041365	1
duplication	NC_056064.1:8865601-8869100	3500	1.61816	0.00258064	1
deletion	NC_056064.1:9434201-9435700	1500	0.0113898	1.06248e-10	1
deletion	NC_056064.1:13069501-13071600	2100	0.0284744	7.58917e-11	1
deletion	NC_056064.1:17295401-17297600	2200	0.240738	1.17421e-06	1
deletion	NC_056064.1:19129901-19131800	1900	0.206814	1.48124e-06	1
deletion	NC_056064.1:23074701-23075900	1200	0.0996603	0.000463565	1
deletion	NC_056064.1:23952301-23955500	3200	0.264278	2.4902e-10	1
deletion	NC_056064.1:26191401-26193800	2400	0.035593	6.64052e-11	1
deletion	NC_056064.1:29754301-29755600	1300	0.137991	3.30275e-05	1
deletion	NC_056064.1:29837101-29838400	1300	0.183988	0.000243087	1
deletion	NC_056064.1:35173501-35181800	8300	0.042197	1.92015e-11	1
duplication	NC_056064.1:38146501-38147700	1200	2.51286	0.00396365	1
duplication	NC_056064.1:41038501-41044900	6400	2.55869	0	1
duplication	NC_056064.1:41046601-41049000	2400	2.49507	8.76469e-06	1
deletion	NC_056064.1:41122901-41130300	7400	0.297827	2.15368e-11	1
deletion	NC_056064.1:41133801-41135500	1700	0.0954729	8.43737e-10	1
deletion	NC_056064.1:41145801-41150100	4300	0.373478	3.70634e-11	1
deletion	NC_056064.1:41153201-41174400	21200	0.379569	7.51757e-12	1
duplication	NC_056064.1:41174401-41180200	5800	2.1238	0	1
duplication	NC_056064.1:42967101-42969500	2400	1.76897	0.00593154	1
duplication	NC_056064.1:42988301-42990600	2300	2.299	3.04518e-05	1
duplication	NC_056064.1:42993101-42998500	5400	1.88247	5.11527e-07	1
duplication	NC_056064.1:43006201-43010800	4600	1.6249	0.00102973	1
deletion	NC_056064.1:43018401-43020200	1800	0.0616945	5.44523e-08	1
deletion	NC_056064.1:43046101-43048400	2300	0.207987	9.24014e-07	1
duplication	NC_056064.1:43062201-43064700	2500	1.9579	4.27353e-05	1
duplication	NC_056064.1:47951101-47974000	22900	1.72226	0	1
deletion	NC_056064.1:48559001-48561400	2400	0.128135	1.46091e-09	1
duplication	NC_056064.1:49993001-50054700	61700	1.9304	0	1
deletion	NC_056064.1:55942201-55944600	2400	0.245592	1.03446e-06	1
deletion	NC_056064.1:57159101-57161700	2600	0.377833	6.98174e-08	1
deletion	NC_056064.1:61223401-61234500	11100	0.221638	1.43579e-11	1
deletion	NC_056064.1:62084201-62085300	1100	0.0232972	4.10022e-08	1
deletion	NC_056064.1:62166201-62167300	1100	0.100955	0.00807573	1
deletion	NC_056065.1:1201-3200	2000	0.132406	1.34493e-05	1
duplication	NC_056065.1:12401-21900	9500	138.069	2.68417e-10	1
duplication	NC_056065.1:32501-220600	188100	20.4681	0	1
duplication	NC_056065.1:220801-238900	18100	9.13603	0	1
duplication	NC_056065.1:239501-273700	34200	8.08223	0	1
duplication	NC_056065.1:274001-282800	8800	3.96635	0	1
duplication	NC_056065.1:297101-302400	5300	37.0414	0.0055178	1
deletion	NC_056065.1:302401-303700	1300	0.19713	0.00373841	1
deletion	NC_056065.1:322101-323200	1100	0.0698917	4.70221e-05	1
duplication	NC_056065.1:323901-328100	4200	13.625	0.00171809	1
duplication	NC_056065.1:331001-342900	11900	22.2373	0	1
duplication	NC_056065.1:343301-349500	6200	19.0838	1.90219e-09	1
duplication	NC_056065.1:1194001-1199800	5800	1.8528	2.19824e-10	1
deletion	NC_056065.1:1343001-1345100	2100	0.296947	0.000128648	1
deletion	NC_056065.1:1350701-1352000	1300	0.0985652	7.59761e-05	1
deletion	NC_056065.1:1641501-1642600	1100	0.139783	0.000618743	1
deletion	NC_056065.1:2039601-2041500	1900	0.310221	2.06429e-07	1
deletion	NC_056065.1:4848601-4850200	1600	0.00533895	9.96078e-11	1
deletion	NC_056065.1:5416701-5418500	1800	0.189829	3.06538e-05	1
duplication	NC_056065.1:5608101-5746000	137900	1.61969	0	1
duplication	NC_056065.1:5746501-5812000	65500	1.93969	0	1
duplication	NC_056065.1:5815601-5818000	2400	1.9149	0.000379554	1
deletion	NC_056065.1:6783701-6785400	1700	0.00502489	9.37485e-11	1
deletion	NC_056065.1:7303801-7307200	3400	0.218583	1.4531e-09	1
deletion	NC_056065.1:7510801-7566000	55200	0.0342002	2.88718e-12	1
deletion	NC_056065.1:7745001-7749000	4000	0.106779	3.98431e-11	1
deletion	NC_056065.1:8570901-8575300	4400	0.221324	3.6221e-11	1
deletion	NC_056065.1:8741301-8742500	1200	0.156609	0.000697496	1
deletion	NC_056065.1:9060201-9063600	3400	0.241195	6.09365e-10	1
deletion	NC_056065.1:9077701-9079100	1400	0.140338	0.000118359	1
deletion	NC_056065.1:9454001-9456200	2200	0.112603	2.17326e-10	1
deletion	NC_056065.1:9876101-9877600	1500	0.045559	3.2937e-09	1
deletion	NC_056065.1:10072601-10073700	1100	0.0155315	2.89768e-10	1
deletion	NC_056065.1:11665601-11667000	1400	0.0732198	4.12092e-08	1
duplication	NC_056065.1:11903401-11905600	2200	1.84825	0.000684068	1
deletion	NC_056065.1:12540701-12542500	1800	0.189829	0.00110743	1
deletion	NC_056065.1:13153901-13156200	2300	0.204273	2.91028e-09	1
deletion	NC_056065.1:13290801-13293500	2700	0.151863	1.35762e-09	1
deletion	NC_056065.1:13630601-13632400	1800	0.189829	0.000287343	1
deletion	NC_056065.1:13678101-13680800	2700	0.306891	3.42657e-06	1
deletion	NC_056065.1:13689501-13690900	1400	0.0427116	1.13838e-10	1
deletion	NC_056065.1:14445901-14465100	19200	0.224236	8.30065e-12	1
deletion	NC_056065.1:16312001-16315500	3500	0.0439319	4.5535e-11	1
deletion	NC_056065.1:16432301-16434000	1700	0.0703485	9.37485e-11	1
deletion	NC_056065.1:17403401-17407300	3900	0.289124	2.64804e-08	1
deletion	NC_056065.1:17416901-17418000	1100	0.240738	0.00265399	1
deletion	NC_056065.1:24252801-24260300	7500	0.130982	2.12497e-11	1
deletion	NC_056065.1:25009401-25010600	1200	0.0569488	3.39291e-06	1
deletion	NC_056065.1:30335001-30337800	2800	0.207456	9.67619e-10	1
deletion	NC_056065.1:31240601-31242500	1900	0.238286	0.0017383	1
deletion	NC_056065.1:31459701-31461000	1300	0.013142	1.22594e-10	1
deletion	NC_056065.1:32308001-32310700	2700	0.21514	1.44616e-08	1
deletion	NC_056065.1:32787001-32788600	1600	0.0907621	1.0498e-05	1
deletion	NC_056065.1:35716501-35718100	1600	0.197541	0.00433081	1
deletion	NC_056065.1:37215001-37216300	1300	0.0591391	4.1682e-08	1
deletion	NC_056065.1:37794101-37797500	3400	0.168334	4.68743e-11	1
deletion	NC_056065.1:43473601-43474900	1300	0.0919942	5.32267e-06	1
deletion	NC_056065.1:47530901-47532000	1100	0.0155315	1.88349e-08	1
deletion	NC_056065.1:49930101-49931200	1100	0.163081	0.000196577	1
deletion	NC_056065.1:52607901-52611900	4000	0.11105	3.98431e-11	1
deletion	NC_056065.1:53338301-53340600	2300	0.0334264	6.92924e-11	1
deletion	NC_056065.1:53825301-53831400	6100	0.081222	2.61266e-11	1
deletion	NC_056065.1:53869001-53902000	33000	0.0157903	4.82947e-12	1
duplication	NC_056065.1:53928301-53932800	4500	1.92677	3.39995e-09	1
deletion	NC_056065.1:55630301-55632000	1700	0.135672	1.4531e-08	1
deletion	NC_056065.1:57041401-57043100	1700	0.371842	0.00631122	1
deletion	NC_056065.1:60625501-60626900	1400	0.0244066	1.13838e-10	1
deletion	NC_056065.1:60847201-60849300	2100	0.0610165	7.58917e-11	1
deletion	NC_056065.1:61765901-61767600	1700	0.140697	2.08644e-05	1
deletion	NC_056065.1:61799401-61801100	1700	0	9.37485e-11	1
deletion	NC_056065.1:61987901-61990500	2600	0.144562	0.000249862	1
deletion	NC_056065.1:66225401-66226500	1100	0.186378	0.00755557	1
deletion	NC_056065.1:77510201-77513000	2800	0.283727	0.000262195	1
deletion	NC_056065.1:78443301-78444800	1500	0.0284744	4.14369e-09	1
duplication	NC_056065.1:79321201-79323300	2100	2.3471	3.50498e-06	1
deletion	NC_056065.1:80388101-80390500	2400	0.245592	6.64052e-11	1
deletion	NC_056065.1:80393901-80403700	9800	0.313799	1.62625e-11	1
deletion	NC_056066.1:1-1200	1200	0.0213558	4.86086e-08	1
duplication	NC_056066.1:1601-13700	12100	5.25458	2.35748e-06	1
deletion	NC_056066.1:2572301-2576100	3800	0.186582	4.19401e-11	1
deletion	NC_056066.1:3070801-3072100	1300	0	2.24347e-08	1
deletion	NC_056066.1:3466301-3468300	2000	0	7.96863e-11	1
deletion	NC_056066.1:3576901-3581500	4600	0.129992	3.46462e-11	1
deletion	NC_056066.1:9433701-9435500	1800	0.237287	5.2407e-07	1
deletion	NC_056066.1:9909601-9912500	2900	0.229759	2.29301e-05	1
deletion	NC_056066.1:11176501-11178500	2000	0.260541	2.05936e-05	1
deletion	NC_056066.1:11834701-11836600	1900	0.0449596	8.38803e-11	1
deletion	NC_056066.1:14125201-14127100	1900	0.0629434	8.38803e-11	1
deletion	NC_056066.1:17717701-17719300	1600	0.10144	3.17849e-07	1
deletion	NC_056066.1:19791501-19798300	6800	0.354255	1.8666e-06	1
deletion	NC_056066.1:19874401-19875600	1200	0.071186	5.49941e-06	1
deletion	NC_056066.1:20157301-20159000	1700	0.271344	3.5983e-05	1
deletion	NC_056066.1:24324901-24327000	2100	0.113898	6.83025e-10	1
deletion	NC_056066.1:27142201-27144000	1800	0.147118	2.12585e-07	1
deletion	NC_056066.1:31101101-31102200	1100	0.0698917	0.000361888	1
deletion	NC_056066.1:36031301-36033600	2300	0.352835	0.000184412	1
deletion	NC_056066.1:36378901-36380000	1100	0	4.00257e-06	1
deletion	NC_056066.1:37231601-37233700	2100	0.390506	0.000233366	1
deletion	NC_056066.1:37234901-37239200	4300	0.369505	3.70634e-11	1
deletion	NC_056066.1:37246301-37268900	22600	0.0971405	7.05188e-12	1
duplication	NC_056066.1:37326301-37349300	23000	2.09621	0	1
duplication	NC_056066.1:37372701-37375900	3200	1.69512	0.00266766	1
deletion	NC_056066.1:37411701-37413200	1500	0.119592	3.80029e-06	1
deletion	NC_056066.1:38910701-38912600	1900	0.148367	1.66922e-08	1
deletion	NC_056066.1:40745401-40747800	2400	0.0071186	6.64052e-11	1
deletion	NC_056066.1:45838401-45840900	2500	0.136677	6.3749e-11	1
deletion	NC_056066.1:47011401-47013400	2000	0.102508	5.33898e-08	1
deletion	NC_056066.1:47269601-47272100	2500	0.143511	6.3749e-11	1
deletion	NC_056066.1:47948401-47949700	1300	0.013142	1.22594e-10	1
deletion	NC_056066.1:48065601-48067500	1900	0.328205	0.00231304	1
deletion	NC_056066.1:52053401-52059500	6100	0.240865	2.61266e-11	1
deletion	NC_056066.1:54791101-54792700	1600	0.245592	0.000679851	1
deletion	NC_056066.1:62185301-62186400	1100	0.0931889	4.77508e-05	1
deletion	NC_056066.1:62462301-62463600	1300	0.0459971	7.26371e-07	1
deletion	NC_056066.1:62492601-62494500	1900	0.0584474	8.38803e-11	1
duplication	NC_056066.1:62516401-62518600	2200	1.9492	0.000275211	1
duplication	NC_056066.1:63173301-63175600	2300	3.42064	0.000484027	1
deletion	NC_056066.1:63585401-63586700	1300	0.118278	0.000402137	1
deletion	NC_056066.1:68732101-68733400	1300	0.013142	1.22594e-10	1
deletion	NC_056066.1:71151501-71153300	1800	0.270507	0.00165802	1
deletion	NC_056066.1:73673101-73676000	2900	0.106043	5.4956e-11	1
deletion	NC_056066.1:73807001-73808500	1500	0.353082	0.00421486	1
deletion	NC_056066.1:73813801-73823400	9600	0.227795	1.66013e-11	1
deletion	NC_056066.1:73879701-73881100	1400	0.207456	0.00620244	1
duplication	NC_056066.1:73958701-73963800	5100	1.68501	0.000144219	1
duplication	NC_056066.1:77686801-77698400	11600	1.77032	0	1
deletion	NC_056066.1:81825701-81832500	6800	0.148234	2.34371e-11	1
deletion	NC_056067.1:61401-63000	1600	0.154829	9.63547e-05	1
deletion	NC_056067.1:84601-123200	38600	0.134331	4.12882e-12	1
deletion	NC_056067.1:3040001-3043600	3600	0.0379658	4.42701e-11	1
deletion	NC_056067.1:4733701-4735100	1400	0.0427116	8.16556e-07	1
deletion	NC_056067.1:7811401-7813200	1800	0.0854231	1.11561e-08	1
deletion	NC_056067.1:9278301-9280500	2200	0.236855	1.68223e-05	1
deletion	NC_056067.1:9993101-9994800	1700	0.175871	6.17334e-07	1
deletion	NC_056067.1:14691001-14694200	3200	0	4.98039e-11	1
deletion	NC_056067.1:15565201-15570100	4900	0.186536	3.2525e-11	1
deletion	NC_056067.1:16350301-16351400	1100	0	4.00257e-06	1
duplication	NC_056067.1:24221201-24224000	2800	1.6627	0.0025933	1
deletion	NC_056067.1:26335001-26336400	1400	0.018305	1.13838e-10	1
deletion	NC_056067.1:27796301-27797900	1600	0.10144	7.1105e-06	1
deletion	NC_056067.1:27872701-27920600	47900	0.273746	3.32719e-12	1
deletion	NC_056067.1:27921401-27942100	20700	0.161768	7.69916e-12	1
deletion	NC_056067.1:27953301-27956800	3500	0.380743	4.82671e-09	1
deletion	NC_056067.1:29451701-29453800	2100	0.0894909	7.58917e-11	1
deletion	NC_056067.1:30338301-30339500	1200	0.128135	0.00715387	1
deletion	NC_056067.1:30626601-30628400	1800	0.232541	0.00503379	1
deletion	NC_056067.1:32885501-32887700	2200	0.100955	7.24421e-11	1
deletion	NC_056067.1:32923601-32926300	2700	0.088587	5.90269e-11	1
deletion	NC_056067.1:36170201-36173300	3100	0.0165335	5.14105e-11	1
deletion	NC_056067.1:37113401-37114600	1200	0	2.97894e-07	1
deletion	NC_056067.1:42627701-42629000	1300	0	2.24347e-08	1
deletion	NC_056067.1:47017401-47018600	1200	0	2.97894e-07	1
deletion	NC_056067.1:48257901-48259400	1500	0.187931	0.00438273	1
deletion	NC_056067.1:48324201-48325700	1500	0.267659	0.000981288	1
duplication	NC_056067.1:48696401-48704200	7800	1.61428	4.90377e-10	1
duplication	NC_056067.1:50222401-50311400	89000	3.68788	0	1
duplication	NC_056067.1:50312301-50332200	19900	2.71852	0	1
duplication	NC_056067.1:50340601-50356600	16000	1.62197	0	1
duplication	NC_056067.1:50357401-50383200	25800	1.64456	0	1
deletion	NC_056067.1:51290301-51317400	27100	0.328454	5.8809e-12	1
deletion	NC_056067.1:56360501-56362700	2200	0.229089	5.85658e-06	1
duplication	NC_056067.1:56995001-57045800	50800	1.90756	0	1
deletion	NC_056067.1:57248501-57265200	16700	0.0618934	9.54326e-12	1
duplication	NC_056067.1:57299401-57353000	53600	1.80472	0	1
duplication	NC_056067.1:57367201-57372500	5300	1.77132	1.20281e-10	1
deletion	NC_056067.1:57726501-57729000	2500	0.174263	6.3749e-11	1
deletion	NC_056067.1:57731501-57732700	1200	0.128135	7.1924e-05	1
duplication	NC_056067.1:58201001-58207900	6900	2.44261	1.8478e-10	1
duplication	NC_056067.1:58213201-58217400	4200	1.88134	0.000764355	1
duplication	NC_056067.1:58218001-58225000	7000	2.43212	0	1
duplication	NC_056067.1:58236501-58238100	1600	2.48795	0.00236205	1
duplication	NC_056067.1:59243001-59246000	3000	1.6145	1.03979e-05	1
deletion	NC_056067.1:59588601-59605500	16900	0.378591	9.43033e-12	1
duplication	NC_056067.1:59618501-59622200	3700	2.43802	8.61473e-08	1
deletion	NC_056067.1:59623001-59624600	1600	0.10144	3.17849e-07	1
duplication	NC_056067.1:59636601-59645300	8700	2.32312	0	1
duplication	NC_056067.1:59645801-59686600	40800	1.82257	0	1
duplication	NC_056067.1:59868801-59870500	1700	2.1607	0.0041057	1
deletion	NC_056067.1:61402501-61492900	90400	0.0934552	1.76297e-12	1
deletion	NC_056067.1:61569701-61581300	11600	0.00589125	1.3739e-11	1
deletion	NC_056067.1:61745001-61760700	15700	0.101202	1.01511e-11	1
duplication	NC_056067.1:61762501-61774900	12400	2.32089	0	1
deletion	NC_056067.1:61962101-61964300	2200	0.0815403	1.44884e-10	1
duplication	NC_056067.1:62023701-62031200	7500	2.06041	0	1
duplication	NC_056067.1:62035401-62046700	11300	2.20739	0	1
deletion	NC_056067.1:62113101-62135800	22700	0.0579523	7.02082e-12	1
duplication	NC_056067.1:62218901-62225300	6400	2.2517	0	1
duplication	NC_056067.1:62228901-62240800	11900	2.09035	0	1
deletion	NC_056067.1:62424801-62503300	78500	0.069862	2.03022e-12	1
deletion	NC_056067.1:62765301-62766500	1200	0.113898	5.61319e-05	1
deletion	NC_056067.1:63400501-63412200	11700	0.219764	1.36216e-11	1
duplication	NC_056067.1:63435401-63439000	3600	2.03592	7.01593e-07	1
deletion	NC_056067.1:63517701-63539000	21300	0.0998609	7.48228e-12	1
deletion	NC_056067.1:63619001-63621100	2100	0.211524	0.000511961	1
deletion	NC_056067.1:63623101-63629700	6600	0.164375	2.41474e-11	1
duplication	NC_056067.1:63646801-63669000	22200	2.00052	0	1
duplication	NC_056067.1:63680701-63686900	6200	1.70846	0.0024281	1
deletion	NC_056067.1:63751701-63753300	1600	0.240253	7.86155e-05	1
duplication	NC_056067.1:64051601-64058000	6400	4.00421	0	1
duplication	NC_056067.1:64065901-64071500	5600	4.19946	0	1
duplication	NC_056067.1:64351301-64353000	1700	2.04513	0.00674742	1
deletion	NC_056067.1:64396701-64399400	2700	0.0126553	5.90269e-11	1
deletion	NC_056067.1:64549101-64550300	1200	0.0783046	1.08506e-06	1
deletion	NC_056067.1:65124601-65126400	1800	0.313218	0.00165941	1
deletion	NC_056067.1:65132501-65135600	3100	0.0992011	5.14105e-11	1
deletion	NC_056067.1:65208901-65210700	1800	0.232541	2.13391e-06	1
deletion	NC_056067.1:65465201-65470500	5300	0.0112823	3.00703e-11	1
deletion	NC_056067.1:66508801-66516700	7900	0.280058	2.01737e-11	1
duplication	NC_056068.1:1-16300	16300	44.3378	2.7064e-08	1
deletion	NC_056068.1:778501-781400	2900	0.135499	5.4956e-11	1
deletion	NC_056068.1:1437401-1439000	1600	0.133474	1.05285e-07	1
deletion	NC_056068.1:2337101-2339800	2700	0.0189829	5.90269e-11	1
deletion	NC_056068.1:2763801-2765600	1800	0.360676	9.05059e-06	1
deletion	NC_056068.1:3487101-3488500	1400	0.0732198	3.6724e-07	1
deletion	NC_056068.1:3672501-3673900	1400	0.225761	0.00162966	1
deletion	NC_056068.1:4563301-4565300	2000	0.209287	1.32698e-05	1
deletion	NC_056068.1:4878601-4881600	3000	0.142372	6.30398e-06	1
deletion	NC_056068.1:5949901-5951400	1500	0	1.06248e-10	1
deletion	NC_056068.1:6881401-6882500	1100	0	4.00257e-06	1
deletion	NC_056068.1:8895801-8897200	1400	0.122033	2.43089e-06	1
deletion	NC_056068.1:8965001-8967000	2000	0	7.96863e-11	1
deletion	NC_056068.1:9909301-9911500	2200	0	7.24421e-11	1
deletion	NC_056068.1:10471201-10477100	5900	0.0246134	2.70123e-11	1
deletion	NC_056068.1:11173301-11174700	1400	0.0305083	1.13838e-10	1
deletion	NC_056068.1:11196101-11197600	1500	0.0227795	1.06248e-10	1
deletion	NC_056068.1:11254601-11256000	1400	0.0915248	2.96672e-06	1
deletion	NC_056068.1:11577701-11582800	5100	0.145722	3.12495e-11	1
deletion	NC_056068.1:11900101-11903000	2900	0.312236	1.6062e-06	1
deletion	NC_056068.1:12110601-12112000	1400	0.018305	1.13838e-10	1
deletion	NC_056068.1:12751601-12754000	2400	0.121016	6.64052e-11	1
deletion	NC_056068.1:12774201-12778500	4300	0.282095	1.5789e-07	1
deletion	NC_056068.1:13129801-13131300	1500	0.0398641	7.43738e-10	1
deletion	NC_056068.1:13306801-13312800	6000	0.00854231	2.65621e-11	1
deletion	NC_056068.1:16263701-16267600	3900	0.306647	4.08647e-11	1
deletion	NC_056068.1:16643501-16645400	1900	0.278749	0.000854943	1
deletion	NC_056068.1:17858201-17863600	5400	0.397059	3.4088e-08	1
deletion	NC_056068.1:18959001-18965200	6200	0.00551117	2.57052e-11	1
deletion	NC_056068.1:19343601-19347000	3400	0.319081	9.07017e-08	1
deletion	NC_056068.1:20597901-20599200	1300	0.0985652	0.00242141	1
deletion	NC_056068.1:26161801-26163300	1500	0.0854231	3.96094e-07	1
deletion	NC_056068.1:39855501-39857400	1900	0.310221	1.09044e-09	1
deletion	NC_056068.1:43040201-43043000	2800	0.0945756	5.69188e-11	1
deletion	NC_056068.1:44490501-44491800	1300	0.0459971	2.10249e-07	1
duplication	NC_056068.1:45601501-45604800	3300	5.59133	6.10648e-06	1
duplication	NC_056068.1:45787301-45793000	5700	4.56489	3.97033e-09	1
duplication	NC_056068.1:45830301-45838700	8400	3.64472	0	1
duplication	NC_056068.1:45841101-45847000	5900	3.35901	0	1
duplication	NC_056068.1:45849201-45855500	6300	3.54303	0	1
duplication	NC_056068.1:45855701-45866900	11200	4.6937	0	1
duplication	NC_056068.1:45871901-45876200	4300	3.48646	0.000315001	1
duplication	NC_056068.1:45881601-45886100	4500	2.61205	0	1
duplication	NC_056068.1:45889301-45918800	29500	3.84404	0	1
deletion	NC_056068.1:45924201-45925700	1500	0.23349	0.000427071	1
duplication	NC_056068.1:45930601-45949600	19000	2.88416	0	1
deletion	NC_056068.1:45949601-45956200	6600	0.293804	1.08663e-09	1
duplication	NC_056068.1:45956201-45962700	6500	3.58514	0	1
duplication	NC_056068.1:45970401-45987400	17000	3.19935	0	1
duplication	NC_056068.1:45988001-45990800	2800	3.79523	1.10878e-07	1
duplication	NC_056068.1:46010001-46114800	104800	5.69425	0	1
deletion	NC_056068.1:46739101-46741700	2600	0.239842	7.87055e-08	1
deletion	NC_056068.1:47114201-47116800	2600	0	6.12971e-11	1
duplication	NC_056068.1:47332901-47359900	27000	2.08686	0	1
duplication	NC_056068.1:47373701-47383500	9800	2.10246	0	1
duplication	NC_056068.1:47383701-47386400	2700	1.91411	0.00284263	1
deletion	NC_056068.1:47491201-47493700	2500	0.201599	6.54702e-08	1
deletion	NC_056068.1:47919901-47923600	3700	0.258578	4.30737e-11	1
deletion	NC_056068.1:48982501-48984400	1900	0.0224798	8.38803e-11	1
deletion	NC_056068.1:49196401-49197900	1500	0.148067	0.0017618	1
duplication	NC_056068.1:49327801-49333000	5200	1.67068	5.70088e-06	1
duplication	NC_056068.1:49678601-49682700	4100	11.6717	1.89614e-07	1
deletion	NC_056068.1:50121101-50170100	49000	0.107738	3.2525e-12	1
deletion	NC_056068.1:50171501-50181600	10100	0.266419	1.57795e-11	1
deletion	NC_056068.1:50191601-50194700	3100	0.267292	2.01015e-08	1
deletion	NC_056068.1:51460601-51462800	2200	0.322278	7.62148e-06	1
deletion	NC_056068.1:51788601-51790300	1700	0.160797	0.00250578	1
deletion	NC_056068.1:52825601-52827800	2200	0.155315	2.68036e-09	1
deletion	NC_056068.1:55393801-55395000	1200	0.0925417	0.000382304	1
deletion	NC_056068.1:55770201-55771500	1300	0	2.24347e-08	1
duplication	NC_056068.1:59592301-59595800	3500	3.08988	0.00212986	1
deletion	NC_056068.1:60268801-60270200	1400	0.213558	0.0025994	1
deletion	NC_056068.1:60397601-60400600	3000	0.145219	9.03111e-10	1
deletion	NC_056068.1:61433701-61435700	2000	0.136677	2.88464e-08	1
deletion	NC_056068.1:65592501-65593900	1400	0.00610165	1.13838e-10	1
deletion	NC_056068.1:66469501-66471000	1500	0.130982	3.84619e-08	1
deletion	NC_056068.1:66907101-67051100	144000	0.174406	1.10675e-12	1
deletion	NC_056068.1:68373301-68374400	1100	0.031063	2.19133e-05	1
deletion	NC_056068.1:68540601-68541900	1300	0.315409	0.00359434	1
deletion	NC_056068.1:69637401-69639000	1600	0.0266947	9.96078e-11	1
deletion	NC_056068.1:75911501-75912800	1300	0	2.24347e-08	1
deletion	NC_056068.1:76982301-76988900	6600	0.147549	2.41474e-11	1
deletion	NC_056068.1:77253701-77258500	4800	0.142372	3.32026e-11	1
deletion	NC_056068.1:77270501-77276400	5900	0.0651532	2.70123e-11	1
deletion	NC_056068.1:77279201-77282600	3400	0.190946	4.68743e-11	1
deletion	NC_056068.1:77347301-77351100	3800	0.305725	8.38803e-11	1
deletion	NC_056068.1:77483101-77546400	63300	0.168552	2.51773e-12	1
deletion	NC_056068.1:77710301-77716700	6400	0.00934316	2.4902e-11	1
deletion	NC_056068.1:78028001-78030400	2400	0.35237	1.04771e-05	1
duplication	NC_056068.1:78044301-78054100	9800	1.71282	0	1
deletion	NC_056068.1:78067201-78103800	36600	0.329089	4.35444e-12	1
deletion	NC_056068.1:78140801-78142000	1200	0.142372	1.76526e-05	1
deletion	NC_056068.1:78534601-78535900	1300	0.0985652	4.3988e-06	1
duplication	NC_056068.1:78755601-78772400	16800	1.70185	0	1
duplication	NC_056068.1:78882101-78905800	23700	1.89625	0	1
duplication	NC_056068.1:78924901-78929500	4600	1.92202	1.38585e-10	1
duplication	NC_056068.1:79423801-79437300	13500	1.61038	0	1
deletion	NC_056068.1:80174201-80176300	2100	0.0894909	7.58917e-11	1
deletion	NC_056068.1:81134201-81149800	15600	0.0815901	1.02162e-11	1
duplication	NC_056068.1:81162001-81174000	12000	1.87077	0	1
deletion	NC_056068.1:82062101-82064400	2300	0.259983	1.98038e-07	1
deletion	NC_056068.1:82253101-82254300	1200	0.0783046	0.000323362	1
deletion	NC_056068.1:82530901-82538700	7800	0.216843	2.04324e-11	1
deletion	NC_056069.1:1201-4800	3600	0.358303	1.05761e-07	1
deletion	NC_056069.1:3737501-3740400	2900	0.265106	1.86851e-08	1
deletion	NC_056069.1:8129201-8136400	7200	0.245592	2.21351e-11	1
deletion	NC_056069.1:13363301-13364500	1200	0.035593	8.72565e-08	1
deletion	NC_056069.1:15228501-15230300	1800	0.180338	3.34862e-05	1
deletion	NC_056069.1:15328501-15333200	4700	0.250817	3.3909e-11	1
deletion	NC_056069.1:16417101-16420500	3400	0.155772	4.68743e-11	1
deletion	NC_056069.1:22412701-22415100	2400	0.0142372	6.64052e-11	1
deletion	NC_056069.1:26802701-26804800	2100	0.292879	0.000918615	1
deletion	NC_056069.1:27410001-27411400	1400	0.164745	0.00159691	1
deletion	NC_056069.1:28615401-28616900	1500	0	1.06248e-10	1
deletion	NC_056069.1:29438001-29439100	1100	0.0388287	1.8777e-06	1
duplication	NC_056069.1:31734601-31744900	10300	1.63382	0	1
deletion	NC_056069.1:31750401-31751700	1300	0.13142	0.004159	1
duplication	NC_056069.1:31781401-31785800	4400	4.2731	0.00496651	1
duplication	NC_056069.1:31787601-31791300	3700	3.84404	0.000923472	1
duplication	NC_056069.1:31798201-31801300	3100	3.15239	0.00378027	1
duplication	NC_056069.1:31822501-31825700	3200	3.62248	0.0020741	1
duplication	NC_056069.1:31832001-31840400	8400	3.04473	0.00886739	1
deletion	NC_056069.1:34468901-34472400	3500	0.126914	4.5535e-11	1
deletion	NC_056069.1:34837801-34839000	1200	0.035593	1.50348e-05	1
deletion	NC_056069.1:34840601-34852200	11600	0.34022	1.3739e-11	1
deletion	NC_056069.1:38500401-38501600	1200	0.170846	0.000879911	1
deletion	NC_056069.1:38929001-38931600	2600	0.108422	6.12971e-11	1
deletion	NC_056069.1:46501901-46503000	1100	0	4.00257e-06	1
deletion	NC_056069.1:46687401-46688700	1300	0	2.24347e-08	1
deletion	NC_056069.1:47108501-47115700	7200	0.234914	2.21351e-11	1
deletion	NC_056069.1:48013901-48046700	32800	0.281271	4.85892e-12	1
deletion	NC_056069.1:48732201-48734200	2000	0.00427116	7.96863e-11	1
deletion	NC_056069.1:49957901-49964600	6700	0.0267744	2.37869e-11	1
deletion	NC_056069.1:52596101-52597900	1800	0.0664402	8.85403e-11	1
deletion	NC_056069.1:54224101-54226700	2600	0.302267	0.000393599	1
deletion	NC_056069.1:57583001-57584500	1500	0.170846	0.00213828	1
deletion	NC_056069.1:57679501-57682600	3100	0.0413338	5.14105e-11	1
deletion	NC_056069.1:59532401-59534400	2000	0.0170846	7.96863e-11	1
deletion	NC_056069.1:60328701-60329800	1100	0.0388287	5.14049e-07	1
deletion	NC_056069.1:60745501-60751900	6400	0.249596	2.4902e-11	1
deletion	NC_056069.1:64943001-64946000	3000	0.13383	5.31242e-11	1
duplication	NC_056069.1:65837401-65839400	2000	2.11849	1.58155e-05	1
deletion	NC_056069.1:66028701-66030300	1600	0.170846	4.35734e-06	1
deletion	NC_056069.1:66502401-66504500	2100	0.284744	5.31242e-09	1
deletion	NC_056069.1:70950401-70952300	1900	0.256269	0.00011545	1
duplication	NC_056070.1:1-10900	10900	8.36363	0	1
duplication	NC_056070.1:94201-97100	2900	2.10907	8.68305e-09	1
duplication	NC_056070.1:97901-139400	41500	3.92617	0	1
duplication	NC_056070.1:141401-150300	8900	2.00025	0	1
duplication	NC_056070.1:162301-196100	33800	1.99885	0	1
deletion	NC_056070.1:1556101-1567100	11000	0.00776574	1.44884e-11	1
deletion	NC_056070.1:1699801-1701100	1300	0.105136	0.00145919	1
deletion	NC_056070.1:2367001-2370600	3600	0.251524	1.93461e-08	1
duplication	NC_056070.1:2509001-2516400	7400	3.57277	0	1
deletion	NC_056070.1:2644201-2647200	3000	0.304676	4.90076e-06	1
deletion	NC_056070.1:3155601-3157300	1700	0.185921	7.24445e-05	1
deletion	NC_056070.1:3314601-3317400	2800	0.195253	1.65064e-08	1
deletion	NC_056070.1:3427801-3429000	1200	0.0640674	4.34708e-05	1
deletion	NC_056070.1:3712401-3714100	1700	0.165821	2.01356e-05	1
deletion	NC_056070.1:4009001-4010200	1200	0.142372	4.7574e-06	1
deletion	NC_056070.1:6588801-6590200	1400	0.317286	0.000207776	1
deletion	NC_056070.1:8745901-8747500	1600	0.106779	4.48235e-09	1
duplication	NC_056070.1:9123201-9126200	3000	2.07294	8.76963e-06	1
deletion	NC_056070.1:11662801-11677500	14700	0.355058	1.08417e-11	1
deletion	NC_056070.1:12611001-12612200	1200	0.0142372	1.3281e-10	1
deletion	NC_056070.1:14150001-14156200	6200	0.0606229	2.57052e-11	1
deletion	NC_056070.1:15496401-15498300	1900	0.170846	2.73987e-06	1
deletion	NC_056070.1:16009701-16012300	2600	0.216843	4.27644e-05	1
deletion	NC_056070.1:16310201-16314600	4400	0.00776574	3.6221e-11	1
deletion	NC_056070.1:22042201-22043800	1600	0.0160168	9.96078e-11	1
deletion	NC_056070.1:22795401-22800700	5300	0.291728	3.00703e-11	1
deletion	NC_056070.1:22928501-22937400	8900	0.197721	1.7907e-11	1
deletion	NC_056070.1:22938401-22952100	13700	0.0654703	1.1633e-11	1
deletion	NC_056070.1:22953801-22971400	17600	0.0674649	9.05526e-12	1
deletion	NC_056070.1:23875801-23877200	1400	0.0122033	1.13838e-10	1
deletion	NC_056070.1:24733301-24735200	1900	0.0224798	8.38803e-11	1
deletion	NC_056070.1:25327801-25329600	1800	0.0901689	1.25462e-07	1
deletion	NC_056070.1:25927701-25929700	2000	0.0384404	7.96863e-11	1
deletion	NC_056070.1:26076901-26078000	1100	0.100955	0.000327164	1
deletion	NC_056070.1:28176401-28179200	2800	0.326438	1.36605e-08	1
deletion	NC_056070.1:28301801-28304300	2500	0.181097	9.30735e-09	1
deletion	NC_056070.1:29127301-29130200	2900	0.164955	2.7478e-10	1
deletion	NC_056070.1:30902901-30905600	2700	0.218304	1.0047e-06	1
deletion	NC_056070.1:31214001-31215100	1100	0.0854231	0.000682704	1
deletion	NC_056070.1:31343101-31344700	1600	0.0320337	9.96078e-11	1
deletion	NC_056070.1:34006901-34009000	2100	0.0732198	7.58917e-11	1
deletion	NC_056070.1:36778001-36781600	3600	0.261015	8.85403e-10	1
deletion	NC_056070.1:38539701-38546000	6300	0.24949	2.52972e-11	1
deletion	NC_056070.1:39019601-39027100	7500	0.0330303	2.12497e-11	1
deletion	NC_056070.1:41502501-41505400	2900	0.147281	5.4956e-11	1
deletion	NC_056070.1:42102801-42105600	2800	0.0335591	5.69188e-11	1
deletion	NC_056070.1:47107501-47108900	1400	0.140338	0.000118359	1
deletion	NC_056070.1:49109301-49110900	1600	0.122796	2.39178e-06	1
duplication	NC_056070.1:52848501-52851300	2800	3.02032	6.74672e-05	1
deletion	NC_056070.1:61501201-61502700	1500	0.153762	5.31313e-05	1
deletion	NC_056070.1:61504901-61509700	4800	0.227795	3.32026e-11	1
duplication	NC_056070.1:61524901-61528900	4000	2.27012	7.96863e-10	1
duplication	NC_056070.1:62389801-62396700	6900	1.67256	0	1
deletion	NC_056070.1:65060501-65061600	1100	0.100955	0.000753855	1
deletion	NC_056070.1:66213301-66216900	3600	0.358303	4.94497e-08	1
deletion	NC_056070.1:70142601-70144800	2200	0	7.24421e-11	1
deletion	NC_056070.1:70590101-70605500	15400	0.351677	1.03489e-11	1
deletion	NC_056070.1:70608201-70610400	2200	0.399936	0.00126149	1
deletion	NC_056070.1:70628501-70629600	1100	0.0854231	0.00254401	1
deletion	NC_056070.1:70643501-70646600	3100	0.300359	5.14105e-11	1
deletion	NC_056070.1:70646901-70660800	13900	0.335547	1.14656e-11	1
duplication	NC_056070.1:70689801-70695200	5400	1.64993	3.54161e-10	1
deletion	NC_056070.1:70738501-70766000	27500	0.28112	5.79536e-12	1
deletion	NC_056070.1:70771001-70781600	10600	0.365063	1.50351e-11	1
deletion	NC_056070.1:70791301-70792900	1600	0.373726	0.00184428	1
deletion	NC_056070.1:70796601-70832700	36100	0.127307	4.41475e-12	1
deletion	NC_056070.1:70907501-71000500	93000	0.17103	1.71368e-12	1
deletion	NC_056070.1:71001601-71021200	19600	0.298981	8.13125e-12	1
duplication	NC_056070.1:71023601-71025900	2300	2.26928	0.0012549	1
deletion	NC_056070.1:71109501-71117300	7800	0.365786	2.04324e-11	1
deletion	NC_056070.1:71124001-71131100	7100	0.256269	2.24468e-11	1
deletion	NC_056070.1:72218201-72219300	1100	0.10872	0.00130648	1
deletion	NC_056070.1:72723701-72725000	1300	0.019713	1.96151e-09	1
deletion	NC_056071.1:78801-80500	1700	0.200996	0.000603537	1
deletion	NC_056071.1:85601-106500	20900	0.180247	7.62548e-12	1
duplication	NC_056071.1:165301-167500	2200	7.87058	0.0026798	1
duplication	NC_056071.1:168401-173100	4700	7.39728	0.000120356	1
deletion	NC_056071.1:173101-174900	1800	0.237287	0.00390628	1
deletion	NC_056071.1:207101-208200	1100	0.0776574	0.00909693	1
duplication	NC_056071.1:215901-227700	11800	29.9336	0.00928795	1
deletion	NC_056071.1:1310201-1311500	1300	0.026284	1.22594e-10	1
deletion	NC_056071.1:1992301-1995000	2700	0.227795	8.64271e-07	1
deletion	NC_056071.1:2867101-2869000	1900	0.251773	4.21666e-07	1
deletion	NC_056071.1:5121801-5124100	2300	0.237699	0.00966959	1
deletion	NC_056071.1:7934601-7936400	1800	0.166101	1.79631e-06	1
deletion	NC_056071.1:14394701-14396300	1600	0.0160168	9.96078e-11	1
deletion	NC_056071.1:14728601-14729800	1200	0.163728	0.000918659	1
deletion	NC_056071.1:15086201-15088600	2400	0.0605081	6.64052e-11	1
deletion	NC_056071.1:16169101-16170700	1600	0.10144	1.779e-07	1
deletion	NC_056071.1:16172401-16173800	1400	0.0854231	7.25698e-05	1
duplication	NC_056071.1:16563801-16566000	2200	3.20725	0.00671979	1
deletion	NC_056071.1:19046601-19048200	1600	0.117457	5.97647e-10	1
duplication	NC_056071.1:19094201-19097100	2900	1.74676	0.00771924	1
deletion	NC_056071.1:19109801-19205500	95700	0.17522	1.66533e-12	1
duplication	NC_056071.1:19490401-19493500	3100	2.06669	2.4823e-06	1
duplication	NC_056071.1:19495901-19498200	2300	3.13094	3.30173e-05	1
deletion	NC_056071.1:19577401-19591100	13700	0.251905	1.1633e-11	1
deletion	NC_056071.1:19593501-19596200	2700	0.237287	0.000852391	1
deletion	NC_056071.1:21580801-21583200	2400	0.0142372	6.64052e-11	1
deletion	NC_056071.1:22105101-22106300	1200	0.0569488	2.85821e-05	1
deletion	NC_056071.1:22632501-22633900	1400	0.0305083	6.60258e-08	1
duplication	NC_056071.1:22674801-22735900	61100	8.16259	0	1
duplication	NC_056071.1:22736901-22773500	36600	14.8779	0	1
deletion	NC_056071.1:22776301-22780900	4600	0.0389975	3.46462e-11	1
duplication	NC_056071.1:22780901-22793000	12100	13.8696	0	1
duplication	NC_056071.1:22793301-22827200	33900	6.26512	0	1
deletion	NC_056071.1:26136801-26143800	7000	0.0427116	2.27675e-11	1
duplication	NC_056071.1:27722301-27732300	10000	1.82293	0	1
deletion	NC_056071.1:32453701-32457900	4200	0.303049	3.79458e-11	1
duplication	NC_056071.1:32673901-32679400	5500	2.89196	0	1
deletion	NC_056071.1:33209101-33211700	2600	0.0525681	6.12971e-11	1
deletion	NC_056071.1:33684801-33689500	4700	0.33624	3.3909e-11	1
deletion	NC_056071.1:34229901-34233100	3200	0.0800842	4.98039e-11	1
deletion	NC_056071.1:34860301-34861600	1300	0.0722811	1.68077e-07	1
deletion	NC_056071.1:36396401-36398100	1700	0.266319	0.00465222	1
deletion	NC_056071.1:37789601-37790900	1300	0.13142	0.00357915	1
deletion	NC_056071.1:41085801-41086900	1100	0.271801	0.0059307	1
deletion	NC_056071.1:41660401-41663500	3100	0.206669	4.11474e-06	1
deletion	NC_056071.1:42349901-42351600	1700	0	9.37485e-11	1
deletion	NC_056071.1:45158801-45160200	1400	0	1.70756e-09	1
deletion	NC_056071.1:45570301-45574300	4000	0.125999	3.98431e-11	1
duplication	NC_056071.1:45784801-45789200	4400	4.00324	0	1
deletion	NC_056071.1:46489501-46490900	1400	0.195253	0.00496397	1
deletion	NC_056071.1:48904301-48905800	1500	0.108203	0.00179842	1
deletion	NC_056071.1:49261801-49265400	3600	0.0688131	4.42701e-11	1
deletion	NC_056071.1:50218301-50220300	2000	0.380133	0.000755223	1
deletion	NC_056071.1:50286401-50287800	1400	0.207456	0.000608865	1
deletion	NC_056071.1:51523401-51525900	2500	0.0888401	6.3749e-11	1
deletion	NC_056071.1:51591201-51593600	2400	0.249151	3.12901e-06	1
deletion	NC_056071.1:51634101-51636500	2400	0.25271	6.92142e-07	1
deletion	NC_056071.1:51749001-51755100	6100	0.00980266	2.61266e-11	1
deletion	NC_056071.1:52358201-52362500	4300	0	3.70634e-11	1
deletion	NC_056071.1:52714001-52715200	1200	0.0213558	4.86086e-08	1
deletion	NC_056071.1:55471301-55472600	1300	0.223414	0.00111196	1
deletion	NC_056071.1:56504801-56506700	1900	0.193326	8.97343e-06	1
duplication	NC_056071.1:56518201-56521700	3500	2.05748	5.10903e-08	1
deletion	NC_056071.1:56571001-56572500	1500	0.0227795	1.06248e-10	1
deletion	NC_056071.1:57252001-57253400	1400	0.195253	0.000825831	1
deletion	NC_056071.1:62871401-62873300	1900	0.224798	0.000556734	1
deletion	NC_056071.1:63408801-63415400	6600	0.28345	2.41474e-11	1
deletion	NC_056071.1:67670501-67673400	2900	0.247433	5.4956e-11	1
deletion	NC_056071.1:67775401-67777100	1700	0.356767	0.00786175	1
deletion	NC_056071.1:67979701-67981200	1500	0.227795	7.19827e-05	1
deletion	NC_056072.1:1-14600	14600	0.0725512	1.09159e-11	1
duplication	NC_056072.1:69601-86600	17000	12.3446	1.5296e-07	1
duplication	NC_056072.1:134401-142800	8400	3.71692	0	1
duplication	NC_056072.1:143001-146200	3200	4.08696	0.000870394	1
duplication	NC_056072.1:147001-154300	7300	4.06755	0	1
duplication	NC_056072.1:155501-159400	3900	3.17599	6.41946e-05	1
deletion	NC_056072.1:672401-677000	4600	0.332407	1.73231e-10	1
deletion	NC_056072.1:1195701-1198800	3100	0	5.14105e-11	1
deletion	NC_056072.1:1336101-1337300	1200	0.149491	0.000262974	1
deletion	NC_056072.1:2599401-2600500	1100	0.0543602	0.00148085	1
deletion	NC_056072.1:3725001-3726500	1500	0.193626	0.00205563	1
deletion	NC_056072.1:3805101-3806800	1700	0.165821	0.000336884	1
deletion	NC_056072.1:4813701-4817800	4100	0.379195	3.16413e-08	1
deletion	NC_056072.1:7297101-7299400	2300	0.0185702	6.92924e-11	1
deletion	NC_056072.1:8752501-8753900	1400	0.359998	0.00271458	1
deletion	NC_056072.1:8928501-8935900	7400	0.0854231	2.15368e-11	1
deletion	NC_056072.1:18276601-18277800	1200	0.0427116	1.62255e-06	1
deletion	NC_056072.1:18912201-18914200	2000	0.226371	4.43493e-05	1
deletion	NC_056072.1:18957201-18959700	2500	0.324608	0.000495444	1
deletion	NC_056072.1:19035001-19038100	3100	0.0440894	5.14105e-11	1
deletion	NC_056072.1:19041101-19042300	1200	0.0996603	5.85718e-05	1
deletion	NC_056072.1:20746801-20748600	1800	0.161355	2.31444e-07	1
deletion	NC_056072.1:20760301-20761400	1100	0.0388287	8.86691e-08	1
deletion	NC_056072.1:21426701-21428600	1900	0	8.38803e-11	1
deletion	NC_056072.1:23988101-23989700	1600	0.0160168	9.96078e-11	1
deletion	NC_056072.1:24140001-24145200	5200	0.269411	3.06486e-11	1
deletion	NC_056072.1:24622901-24625200	2300	0.13742	1.38585e-10	1
deletion	NC_056072.1:24723601-24725300	1700	0.0401991	9.37485e-11	1
deletion	NC_056072.1:25144201-25145300	1100	0.00776574	1.44884e-10	1
deletion	NC_056072.1:26411101-26412200	1100	0	4.00257e-06	1
deletion	NC_056072.1:37078501-37080500	2000	0.298981	0.00420562	1
deletion	NC_056072.1:38239401-38240900	1500	0.0512539	8.49987e-10	1
deletion	NC_056072.1:39231501-39232800	1300	0.0328551	8.0667e-08	1
deletion	NC_056072.1:41671601-41673500	1900	0.143871	6.90335e-08	1
deletion	NC_056072.1:42429101-42430300	1200	0	2.97894e-07	1
duplication	NC_056072.1:51634801-51644100	9300	2.11353	0	1
deletion	NC_056072.1:59697301-59698600	1300	0.0459971	6.30273e-05	1
deletion	NC_056072.1:60437201-60438600	1400	0.0732198	1.95449e-05	1
deletion	NC_056073.1:1601-4200	2600	0.0755666	6.12971e-11	1
duplication	NC_056073.1:24901-35800	10900	14.5752	0	1
deletion	NC_056073.1:148301-152300	4000	0.0213558	3.98431e-11	1
deletion	NC_056073.1:692701-695600	2900	0.382931	3.92692e-05	1
deletion	NC_056073.1:2074201-2080900	6700	0.345518	2.37869e-11	1
deletion	NC_056073.1:2083601-2084800	1200	0.0071186	1.3281e-10	1
deletion	NC_056073.1:2099201-2100500	1300	0.0788521	1.34854e-09	1
deletion	NC_056073.1:2249101-2264600	15500	0.317443	1.02821e-11	1
deletion	NC_056073.1:2360301-2362300	2000	0.145219	1.51404e-09	1
deletion	NC_056073.1:2882001-2883400	1400	0.0976265	9.44908e-06	1
deletion	NC_056073.1:5604001-5605400	1400	0.0671182	2.39059e-08	1
duplication	NC_056073.1:5623601-5626200	2600	2.41485	0.00033315	1
deletion	NC_056073.1:6350601-6353900	3300	0.396053	0.00527077	1
deletion	NC_056073.1:12464901-12467000	2100	0.00406777	7.58917e-11	1
deletion	NC_056073.1:12696401-12697700	1300	0.183988	0.00472048	1
deletion	NC_056073.1:16259801-16262400	2600	0.0328551	6.12971e-11	1
deletion	NC_056073.1:19678001-19679100	1100	0.139783	0.00852605	1
deletion	NC_056073.1:25261601-25262900	1300	0.0328551	1.28724e-08	1
deletion	NC_056073.1:25268401-25270000	1600	0.10144	2.20133e-08	1
deletion	NC_056073.1:25281201-25282300	1100	0.0776574	0.00199658	1
duplication	NC_056073.1:25545301-25573000	27700	3.99423	0	1
deletion	NC_056073.1:25575501-25599500	24000	0.207863	6.64052e-12	1
deletion	NC_056073.1:25601201-25681200	80000	0.336567	1.99216e-12	1
duplication	NC_056073.1:25681201-25683900	2700	1.86982	0.000170607	1
deletion	NC_056073.1:25687701-25689700	2000	0.081152	5.00908e-07	1
deletion	NC_056073.1:25691601-25709100	17500	0.0346574	9.107e-12	1
duplication	NC_056073.1:25718801-25720400	1600	2.01278	0.00232594	1
duplication	NC_056073.1:25727101-25740300	13200	1.71558	0	1
deletion	NC_056073.1:25740301-25742500	2200	0.330044	0.000175985	1
deletion	NC_056073.1:25845901-25854100	8200	0.0760474	1.94357e-11	1
duplication	NC_056073.1:25879901-25892200	12300	1.68207	2.20287e-06	1
deletion	NC_056073.1:26005401-26008100	2700	0.363839	0.000398917	1
deletion	NC_056073.1:26008301-26013000	4700	0.248999	3.3909e-11	1
deletion	NC_056073.1:26183101-26184300	1200	0.035593	1.50348e-05	1
duplication	NC_056073.1:26916701-26950800	34100	2.05767	0	1
deletion	NC_056073.1:26962501-26963900	1400	0.231863	0.0067319	1
duplication	NC_056073.1:26989001-26991300	2300	2.32128	0.000730493	1
deletion	NC_056073.1:27003201-27028300	25100	0.376406	6.3495e-12	1
duplication	NC_056073.1:27148601-27155200	6600	1.63857	4.82947e-11	1
duplication	NC_056073.1:27158401-27187500	29100	1.7202	0	1
deletion	NC_056073.1:27187901-27191300	3400	0.271344	2.24996e-09	1
deletion	NC_056073.1:27666101-27671600	5500	0.237632	1.91247e-09	1
deletion	NC_056073.1:27729201-27730400	1200	0.0925417	0.00109473	1
duplication	NC_056073.1:27730401-27741700	11300	1.77726	0	1
deletion	NC_056073.1:28868801-28870400	1600	0.186863	0.00046184	1
deletion	NC_056073.1:28877501-28879000	1500	0.0398641	1.06248e-10	1
deletion	NC_056073.1:29072101-29073800	1700	0.0753734	1.77503e-06	1
duplication	NC_056073.1:29670101-29673200	3100	2.00607	8.58722e-05	1
duplication	NC_056073.1:29673601-29676200	2600	1.95159	1.25872e-05	1
duplication	NC_056073.1:29715801-29720400	4600	1.8366	0	1
duplication	NC_056073.1:29747101-29749700	2600	1.83331	0.00806852	1
deletion	NC_056073.1:29928501-29929800	1300	0.111707	1.48633e-06	1
duplication	NC_056073.1:30315501-30320600	5100	1.64816	1.43123e-06	1
deletion	NC_056073.1:32682701-32684200	1500	0.0683385	1.7531e-08	1
deletion	NC_056073.1:33831101-33832300	1200	0.0071186	1.3281e-10	1
deletion	NC_056073.1:35067301-35076500	9200	0.0074281	1.73231e-11	1
deletion	NC_056073.1:49889401-49890700	1300	0.0459971	2.10249e-07	1
deletion	NC_056073.1:50616901-50618000	1100	0.147549	0.00202147	1
deletion	NC_056073.1:50783701-50784800	1100	0.201909	0.00287442	1
deletion	NC_056073.1:51253501-51256700	3200	0.266947	4.98039e-11	1
deletion	NC_056074.1:322101-325100	3000	0.224948	1.06248e-10	1
deletion	NC_056074.1:1165801-1167100	1300	0.0328551	1.28724e-08	1
deletion	NC_056074.1:4129101-4131600	2500	0.218683	0.00016218	1
deletion	NC_056074.1:4152201-4154300	2100	0.0569488	7.58917e-11	1
deletion	NC_056074.1:4449701-4455800	6100	0.350095	2.61266e-11	1
deletion	NC_056074.1:5118001-5121800	3800	0.137127	4.19401e-11	1
deletion	NC_056074.1:5914701-5916900	2200	0.0970718	7.24421e-11	1
deletion	NC_056074.1:6052801-6054800	2000	0.0298981	7.96863e-11	1
deletion	NC_056074.1:6221401-6223900	2500	0.194765	2.93245e-09	1
deletion	NC_056074.1:6962701-6964500	1800	0.256269	0.000446154	1
deletion	NC_056074.1:7735101-7736600	1500	0.102508	1.04835e-06	1
deletion	NC_056074.1:12507701-12510600	2900	0.0795319	5.4956e-11	1
deletion	NC_056074.1:12527001-12532600	5600	0.0793215	2.84594e-11	1
deletion	NC_056074.1:12617401-12618800	1400	0.0305083	1.13838e-10	1
deletion	NC_056074.1:16970301-16971400	1100	0.031063	2.19133e-05	1
deletion	NC_056074.1:19125501-19127300	1800	0.109152	1.64685e-08	1
deletion	NC_056074.1:20249601-20251600	2000	0.290439	0.000483949	1
deletion	NC_056074.1:20968101-20970200	2100	0.0284744	7.58917e-11	1
deletion	NC_056074.1:21055001-21061700	6700	0.326393	2.37869e-11	1
deletion	NC_056074.1:24242001-24250800	8800	0.244621	1.81105e-11	1
deletion	NC_056074.1:24807901-24814800	6900	0.316932	2.30975e-11	1
deletion	NC_056074.1:25185401-25187400	2000	0.0982366	7.96863e-11	1
deletion	NC_056074.1:25189601-25194200	4600	0.0482826	3.46462e-11	1
duplication	NC_056074.1:28285901-28289000	3100	2.61781	0.00269272	1
deletion	NC_056074.1:29757301-29761600	4300	0.135088	3.70634e-11	1
deletion	NC_056074.1:32160501-32164500	4000	0.13027	3.98431e-11	1
deletion	NC_056074.1:34989101-35058700	69600	0.315918	2.28983e-12	1
deletion	NC_056074.1:35489001-35490500	1500	0.0626436	1.08373e-08	1
deletion	NC_056074.1:44567601-44569100	1500	0	1.06248e-10	1
duplication	NC_056074.1:44926901-44935500	8600	2.92425	0	1
deletion	NC_056074.1:44935601-44936700	1100	0	4.00257e-06	1
duplication	NC_056074.1:44936701-44946100	9400	2.99617	0	1
duplication	NC_056074.1:44946701-44950200	3500	3.29245	1.8214e-10	1
duplication	NC_056074.1:44955001-44968700	13700	2.60509	0	1
deletion	NC_056074.1:46133501-46135000	1500	0.113898	8.49987e-10	1
deletion	NC_056074.1:46217701-46219200	1500	0.176541	5.46075e-05	1
deletion	NC_056074.1:46221101-46229500	8400	0.388472	1.35846e-08	1
duplication	NC_056074.1:47338801-47343400	4600	1.71403	8.86804e-07	1
deletion	NC_056075.1:961901-964900	3000	0.0597962	5.31242e-11	1
deletion	NC_056075.1:1721501-1729100	7600	0.255145	2.09701e-11	1
deletion	NC_056075.1:1733301-1746700	13400	0.255632	1.18935e-11	1
deletion	NC_056075.1:1751201-1755400	4200	0.242032	3.79458e-11	1
deletion	NC_056075.1:2310601-2312000	1400	0.0854231	4.53096e-06	1
deletion	NC_056075.1:4157001-4160200	3200	0.109448	4.98039e-11	1
deletion	NC_056075.1:4408601-4410300	1700	0.165821	1.28887e-05	1
[truncated: 618 more rows]

## Sheet: BD_3
Supplementary Table S3. Information of the detected CNV in BD3
CNV type	Chr: start-end	CNV size (bp)	Normalized read-depth	p-val1	q0
deletion	NC_056054.1:1-3100	3100	0.0279488	5.14105e-11	1
deletion	NC_056054.1:8201-16800	8600	0.316342	1.85317e-11	1
duplication	NC_056054.1:78601-86300	7700	3.09659	0	1
deletion	NC_056054.1:287101-288500	1400	0.0680754	2.91424e-08	1
deletion	NC_056054.1:1491401-1493600	2200	0.0118147	7.24421e-11	1
deletion	NC_056054.1:1641001-1644200	3200	0.398009	0.00708678	1
duplication	NC_056054.1:3187301-3189900	2600	4.03549	0.00064426	1
deletion	NC_056054.1:5941301-5943200	1900	0.278164	6.18423e-05	1
deletion	NC_056054.1:6747601-6750400	2800	0.204226	1.25221e-09	1
deletion	NC_056054.1:7256001-7257700	1700	0	9.37485e-11	1
deletion	NC_056054.1:7941201-7951300	10100	0.0386026	1.57795e-11	1
deletion	NC_056054.1:9570701-9572900	2200	0.137839	1.26774e-08	1
duplication	NC_056054.1:14672901-14675700	2800	1.6957	0.00444876	1
deletion	NC_056054.1:16911301-16912900	1600	0.0812263	9.96078e-11	1
deletion	NC_056054.1:18797601-18799900	2300	0.21472	6.92924e-11	1
deletion	NC_056054.1:24163501-24164900	1400	0.037132	2.27675e-10	1
deletion	NC_056054.1:24199701-24201200	1500	0.0577609	9.56235e-10	1
duplication	NC_056054.1:24821001-24824500	3500	2.5324	0	1
duplication	NC_056054.1:29048501-29050500	2000	2.00575	0.00214297	1
duplication	NC_056054.1:29053801-29060900	7100	2.13309	0	1
duplication	NC_056054.1:29061801-29063900	2100	2.10415	1.66634e-05	1
duplication	NC_056054.1:33481701-33490100	8400	2.1846	0	1
deletion	NC_056054.1:34328801-34392700	63900	0.187113	2.49409e-12	1
deletion	NC_056054.1:34394801-34409200	14400	0.287	1.10675e-11	1
deletion	NC_056054.1:34410901-34445900	35000	0.178481	4.5535e-12	1
duplication	NC_056054.1:35661101-35666600	5500	3.10019	6.23633e-06	1
deletion	NC_056054.1:35943801-35944900	1100	0	4.60746e-06	1
deletion	NC_056054.1:44608801-44611100	2300	0.226021	2.48718e-06	1
deletion	NC_056054.1:47491401-47492900	1500	0.0288805	1.06248e-10	1
deletion	NC_056054.1:49712201-49714800	2600	0.0666472	6.12971e-11	1
deletion	NC_056054.1:49830301-49831400	1100	0.0708884	2.77612e-05	1
deletion	NC_056054.1:49868901-49870500	1600	0.0758112	2.39059e-09	1
deletion	NC_056054.1:50487801-50489000	1200	0.115522	6.67407e-05	1
duplication	NC_056054.1:51737401-51829100	91700	1.85953	0	1
duplication	NC_056054.1:51836501-51844900	8400	1.97315	0	1
duplication	NC_056054.1:51876501-51909800	33300	1.82701	0	1
deletion	NC_056054.1:51948901-51952700	3800	0.228004	4.61341e-10	1
duplication	NC_056054.1:51998401-52008000	9600	1.90882	0	1
deletion	NC_056054.1:55433001-55437800	4800	0.198553	3.32026e-11	1
deletion	NC_056054.1:56275101-56277700	2600	0.386554	0.000155036	1
deletion	NC_056054.1:57861501-57863100	1600	0.0433207	9.96078e-11	1
deletion	NC_056054.1:57868401-57869700	1300	0.00666472	1.22594e-10	1
deletion	NC_056054.1:57877601-57879300	1700	0.0254828	9.37485e-11	1
duplication	NC_056054.1:66309101-66311400	2300	2.9006	0	1
duplication	NC_056054.1:66327001-66334300	7300	1.91205	0	1
duplication	NC_056054.1:66337301-66342100	4800	2.009	0	1
duplication	NC_056054.1:66356101-66431300	75200	2.55246	0	1
deletion	NC_056054.1:66701901-66703800	1900	0.0273604	8.38803e-11	1
deletion	NC_056054.1:66708201-66710900	2700	0.218208	5.67956e-07	1
deletion	NC_056054.1:68487701-68493100	5400	0.399513	2.55757e-06	1
deletion	NC_056054.1:68750001-68751400	1400	0.055698	3.18256e-06	1
deletion	NC_056054.1:69197801-69202200	4400	0.0216603	3.6221e-11	1
deletion	NC_056054.1:76685601-76686900	1300	0.226601	0.000367015	1
deletion	NC_056054.1:78480401-78482000	1600	0.0758112	1.016e-08	1
deletion	NC_056054.1:79086401-79098800	12400	0.389886	1.28526e-11	1
deletion	NC_056054.1:80133401-80135100	1700	0.0764483	4.21868e-09	1
deletion	NC_056054.1:82304601-82313000	8400	0.00722012	1.89729e-11	1
deletion	NC_056054.1:85725901-85727200	1300	0.0799767	8.22338e-06	1
deletion	NC_056054.1:85960301-85961600	1300	0.0999708	1.82619e-05	1
deletion	NC_056054.1:94886901-94889200	2300	0	6.92924e-11	1
duplication	NC_056054.1:97842801-97907900	65100	16.806	0	1
deletion	NC_056054.1:97907901-97909300	1400	0.111396	0.00455605	1
deletion	NC_056054.1:97912801-97914700	1900	0.0957615	1.16258e-07	1
duplication	NC_056054.1:97914701-97918100	3400	8.33796	0.000257156	1
duplication	NC_056054.1:97918601-97932000	13400	17.1699	0	1
deletion	NC_056054.1:97932001-97934800	2800	0.368226	0.00337809	1
duplication	NC_056054.1:97935401-97943800	8400	6.47748	5.34429e-07	1
duplication	NC_056054.1:97944101-97974800	30700	8.25661	0	1
duplication	NC_056054.1:98062001-98070400	8400	6.03395	7.58917e-11	1
duplication	NC_056054.1:98073201-98077200	4000	4.66781	0.000256507	1
duplication	NC_056054.1:98077501-98080100	2600	8.20094	0.00188676	1
deletion	NC_056054.1:99364001-99365300	1300	0.173283	0.00136219	1
duplication	NC_056054.1:99367201-99370700	3500	2.01751	1.73033e-09	1
duplication	NC_056054.1:99376201-99381900	5700	1.78603	8.49987e-09	1
deletion	NC_056054.1:99391601-99394800	3200	0.230141	3.86503e-06	1
deletion	NC_056054.1:99417301-99418900	1600	0.30866	0.00359409	1
duplication	NC_056054.1:99603501-99623800	20300	1.68759	0	1
duplication	NC_056054.1:99664401-99670100	5700	1.69939	6.88963e-05	1
duplication	NC_056054.1:103012901-103014400	1500	1.9581	0.00016187	1
duplication	NC_056054.1:103021501-103030700	9200	1.87503	0	1
duplication	NC_056054.1:103031101-103033900	2800	2.72611	2.11009e-06	1
duplication	NC_056054.1:103040601-103057600	17000	1.86483	0	1
deletion	NC_056054.1:103067701-103070100	2400	0.238264	2.74187e-06	1
deletion	NC_056054.1:103108701-103109800	1100	0.0787649	0.00232053	1
duplication	NC_056054.1:103239801-103241900	2100	2.03814	0.00311194	1
duplication	NC_056054.1:103285201-103392800	107600	1.60367	0	1
deletion	NC_056054.1:107297201-107299500	2300	0.210953	3.27677e-05	1
deletion	NC_056054.1:109616601-109619300	2700	0.247088	3.18273e-07	1
deletion	NC_056054.1:110500901-110503200	2300	0	6.92924e-11	1
duplication	NC_056054.1:112185501-112190800	5300	1.69196	0	1
duplication	NC_056054.1:112336701-112341000	4300	1.64216	0.00188056	1
duplication	NC_056054.1:112350301-112391400	41100	1.67043	0	1
deletion	NC_056054.1:112844201-112846100	1900	0.141362	2.89815e-06	1
duplication	NC_056054.1:112862301-112866500	4200	9.80286	6.35468e-05	1
deletion	NC_056054.1:112873101-112874500	1400	0.0866414	7.17516e-05	1
duplication	NC_056054.1:112874501-112886300	11800	6.86817	0	1
deletion	NC_056054.1:115201601-115209100	7500	0.21256	2.12497e-11	1
deletion	NC_056054.1:115429601-115430800	1200	0.0144402	6.64052e-10	1
deletion	NC_056054.1:115617301-115619000	1700	0.117221	1.77185e-08	1
deletion	NC_056054.1:116251501-116253100	1600	0.324905	0.00139282	1
duplication	NC_056054.1:119555101-119557500	2400	1.70034	0.000803034	1
deletion	NC_056054.1:120936701-120937900	1200	0.0361006	1.70409e-06	1
deletion	NC_056054.1:120973901-120975900	2000	0.216603	0.00010804	1
duplication	NC_056054.1:121034001-121042200	8200	1.72226	0	1
duplication	NC_056054.1:121173101-121181900	8800	1.60877	0	1
duplication	NC_056054.1:121249801-121321800	72000	2.12969	0	1
deletion	NC_056054.1:125736201-125738000	1800	0.231044	3.37737e-05	1
deletion	NC_056054.1:128169201-128172100	2900	0.149382	5.4956e-11	1
deletion	NC_056054.1:128182001-128183900	1900	0.145922	5.64976e-06	1
deletion	NC_056054.1:129262901-129264600	1700	0.112124	1.5281e-08	1
deletion	NC_056054.1:130499701-130501800	2100	0.247547	4.91862e-06	1
deletion	NC_056054.1:132136301-132137800	1500	0.0924175	0.00172055	1
deletion	NC_056054.1:133441101-133442700	1600	0.124547	8.38399e-06	1
deletion	NC_056054.1:135064801-135067900	3100	0.173283	5.14105e-11	1
deletion	NC_056054.1:143409401-143410900	1500	0.0173283	1.06248e-10	1
duplication	NC_056054.1:145302001-145305100	3100	3.24486	0.00161715	1
deletion	NC_056054.1:146457601-146460200	2600	0.29658	0.00245235	1
deletion	NC_056054.1:147204801-147207500	2700	0.115522	3.25663e-06	1
deletion	NC_056054.1:148584101-148585600	1500	0.23682	9.75045e-05	1
deletion	NC_056054.1:149021701-149031800	10100	0.00257351	1.57795e-11	1
deletion	NC_056054.1:151220801-151222700	1900	0.114002	7.54922e-10	1
deletion	NC_056054.1:153313301-153314600	1300	0.286583	0.00650066	1
deletion	NC_056054.1:155607501-155609400	1900	0.255364	0.000264234	1
deletion	NC_056054.1:156629301-156634200	4900	0.037132	3.2525e-11	1
deletion	NC_056054.1:159644301-159645400	1100	0.0787649	0.0017072	1
deletion	NC_056054.1:160631401-160633400	2000	0.259924	5.25706e-06	1
deletion	NC_056054.1:163279101-163309500	30400	0.0450307	5.24252e-12	1
deletion	NC_056054.1:163624701-163627700	3000	0.219492	3.10351e-07	1
duplication	NC_056054.1:164218501-164220500	2000	2.36531	1.1791e-05	1
deletion	NC_056054.1:166416501-166439200	22700	0.246184	7.02082e-12	1
deletion	NC_056054.1:166449201-166451200	2000	0.0693131	7.96863e-11	1
deletion	NC_056054.1:168717101-168718600	1500	0.00577609	1.06248e-10	1
deletion	NC_056054.1:171930301-171942300	12000	0.0151622	1.3281e-11	1
deletion	NC_056054.1:178148101-178151400	3300	0.015753	4.82947e-11	1
deletion	NC_056054.1:183854801-183855900	1100	0.0472589	0.000270609	1
deletion	NC_056054.1:185988701-185991400	2700	0.237462	5.90269e-11	1
deletion	NC_056054.1:187071601-187073400	1800	0.0240671	8.85403e-11	1
deletion	NC_056054.1:187904201-187907500	3300	0.322936	3.73338e-05	1
deletion	NC_056054.1:190949301-190951000	1700	0.0152897	9.37485e-11	1
deletion	NC_056054.1:193483101-193484300	1200	0.0144402	6.64052e-10	1
deletion	NC_056054.1:197677401-197681400	4000	0.314075	1.271e-08	1
deletion	NC_056054.1:207343401-207346200	2800	0.0711697	5.69188e-11	1
deletion	NC_056054.1:212410001-212411700	1700	0.127414	2.91839e-07	1
deletion	NC_056054.1:212459101-212460800	1700	0.0203862	9.37485e-11	1
deletion	NC_056054.1:213376901-213380100	3200	0.00541509	4.98039e-11	1
deletion	NC_056054.1:213589601-213592800	3200	0.387179	1.36169e-05	1
deletion	NC_056054.1:214369301-214371100	1800	0.173283	8.10294e-06	1
deletion	NC_056054.1:221119801-221125000	5200	0.101637	3.06486e-11	1
deletion	NC_056054.1:221617201-221625400	8200	0.378264	1.94357e-11	1
deletion	NC_056054.1:225213601-225214700	1100	0.0945179	2.7313e-05	1
deletion	NC_056054.1:228591601-228593400	1800	0.105895	4.27101e-06	1
deletion	NC_056054.1:229574901-229576600	1700	0	9.37485e-11	1
deletion	NC_056054.1:233589401-233590600	1200	0.064981	0.00370059	1
deletion	NC_056054.1:236995901-237027600	31700	0.123812	5.02752e-12	1
deletion	NC_056054.1:237030801-237033100	2300	0.282526	1.3099e-06	1
deletion	NC_056054.1:237081601-237083300	1700	0.101931	5.18429e-08	1
deletion	NC_056054.1:237307901-237309900	2000	0.307577	0.00235252	1
deletion	NC_056054.1:239956101-239959900	3800	0	4.19401e-11	1
deletion	NC_056054.1:242046601-242048000	1400	0.123773	0.000140074	1
deletion	NC_056054.1:242362001-242364100	2100	0.26405	1.72297e-05	1
deletion	NC_056054.1:242389101-242391500	2400	0.126352	6.64052e-11	1
deletion	NC_056054.1:243647501-243648800	1300	0.0199942	1.22594e-10	1
deletion	NC_056054.1:244492701-244494100	1400	0.0990187	2.6036e-05	1
duplication	NC_056054.1:244862501-244866000	3500	5.79755	0.000160841	1
deletion	NC_056054.1:253617901-253620000	2100	0.00825156	7.58917e-11	1
deletion	NC_056054.1:256494001-256496100	2100	0.00412578	7.58917e-11	1
deletion	NC_056054.1:257161501-257164500	3000	0.0693131	5.31242e-11	1
deletion	NC_056054.1:257277301-257286100	8800	0.024614	1.81105e-11	1
deletion	NC_056054.1:257382901-257384600	1700	0.244635	0.000240436	1
deletion	NC_056054.1:257633001-257635100	2100	0.0123773	7.58917e-11	1
deletion	NC_056054.1:257706201-257707600	1400	0.0123773	1.13838e-10	1
deletion	NC_056054.1:258128501-258136900	8400	0.226918	1.89729e-11	1
deletion	NC_056054.1:261207601-261209100	1500	0.184835	0.00654292	1
duplication	NC_056054.1:262284301-262287600	3300	2.05314	9.65894e-11	1
deletion	NC_056054.1:262742301-262743900	1600	0.211188	0.00272242	1
deletion	NC_056054.1:263258301-263259500	1200	0.0577609	1.99123e-06	1
deletion	NC_056054.1:263962401-263964400	2000	0.0129962	7.96863e-11	1
deletion	NC_056054.1:266296401-266298100	1700	0.219152	4.77788e-05	1
duplication	NC_056054.1:271101401-271112900	11500	1.86241	4.99271e-05	1
deletion	NC_056054.1:272144001-272145600	1600	0.270754	0.00217397	1
deletion	NC_056054.1:272155501-272166600	11100	0.343443	1.43579e-11	1
deletion	NC_056054.1:272172701-272226800	54100	0.221648	2.94589e-12	1
duplication	NC_056054.1:272237301-272247100	9800	2.48166	0	1
duplication	NC_056054.1:272282701-272294000	11300	2.69432	0	1
duplication	NC_056054.1:272335201-272340400	5200	1.92111	1.10335e-09	1
duplication	NC_056054.1:272364601-272374400	9800	2.28274	0	1
duplication	NC_056054.1:272410101-272420400	10300	2.12986	0	1
duplication	NC_056054.1:272423401-272425400	2000	3.68226	0.00146256	1
duplication	NC_056054.1:272429001-272438400	9400	2.37711	0	1
duplication	NC_056054.1:272440001-272452000	12000	2.43462	0	1
duplication	NC_056054.1:272458301-272464200	5900	3.5244	0	1
deletion	NC_056054.1:272478701-272481700	3000	0.13285	5.31242e-11	1
deletion	NC_056054.1:272485201-272487100	1900	0.145922	7.0878e-06	1
deletion	NC_056054.1:272491301-272493300	2000	0.00433207	7.96863e-11	1
deletion	NC_056054.1:272499801-272507400	7600	0.384186	2.09701e-11	1
duplication	NC_056054.1:272509501-272525400	15900	2.8123	0	1
duplication	NC_056054.1:272525801-272531400	5600	2.77871	2.18088e-05	1
duplication	NC_056054.1:272538701-272551400	12700	1.86586	0	1
deletion	NC_056054.1:273028301-273037400	9100	0.220888	1.75135e-11	1
deletion	NC_056054.1:275590001-275591600	1600	0.173283	0.000156139	1
deletion	NC_056054.1:277681701-277683900	2200	0.102394	6.51978e-10	1
deletion	NC_056054.1:278593301-278617300	24000	0.109385	6.64052e-12	1
deletion	NC_056055.1:1-1900	1900	0.241684	0.000112208	1
deletion	NC_056055.1:1451101-1452200	1100	0.110271	0.00152692	1
deletion	NC_056055.1:10004301-10005900	1600	0.00541509	9.96078e-11	1
deletion	NC_056055.1:12580001-12581400	1400	0.167094	0.00196822	1
deletion	NC_056055.1:12629301-12630400	1100	0.00787649	1.44884e-10	1
deletion	NC_056055.1:12984201-12985400	1200	0	3.47698e-07	1
deletion	NC_056055.1:13729801-13730900	1100	0	4.60746e-06	1
deletion	NC_056055.1:14612901-14614000	1100	0.236295	0.00474345	1
duplication	NC_056055.1:18440201-18442400	2200	2.7489	0.000217994	1
deletion	NC_056055.1:19259201-19261400	2200	0.0433207	7.24421e-11	1
deletion	NC_056055.1:20445601-20448600	3000	0.219492	5.31242e-11	1
deletion	NC_056055.1:20451101-20453000	1900	0.159603	2.19431e-07	1
deletion	NC_056055.1:21065001-21067000	2000	0.203607	7.33114e-09	1
duplication	NC_056055.1:21612501-21619400	6900	2.34308	0.00157644	1
duplication	NC_056055.1:21619601-21631100	11500	1.95584	1.7843e-05	1
deletion	NC_056055.1:21719701-21721000	1300	0.0466531	2.50828e-07	1
deletion	NC_056055.1:22289001-22290200	1200	0.0433207	1.95154e-05	1
deletion	NC_056055.1:22448001-22451600	3600	0.0770146	4.42701e-11	1
deletion	NC_056055.1:23483001-23484900	1900	0.155042	1.11936e-05	1
duplication	NC_056055.1:25078201-25082700	4500	4.24158	2.65054e-07	1
duplication	NC_056055.1:25084401-25090900	6500	4.70263	4.90377e-10	1
duplication	NC_056055.1:25096901-25101400	4500	2.56459	6.5619e-07	1
duplication	NC_056055.1:25107401-25112400	5000	1.62539	0.00783957	1
duplication	NC_056055.1:25113701-25124300	10600	3.09702	1.32129e-07	1
deletion	NC_056055.1:25315801-25319100	3300	0.0892669	4.82947e-11	1
deletion	NC_056055.1:34792401-34794700	2300	0.0339032	6.92924e-11	1
deletion	NC_056055.1:41292401-41295700	3300	0.223167	1.01419e-08	1
duplication	NC_056055.1:42568701-42579500	10800	5.15195	0	1
duplication	NC_056055.1:42584801-42645800	61000	5.62913	0	1
deletion	NC_056055.1:47255601-47272500	16900	0.00563938	9.43033e-12	1
deletion	NC_056055.1:50533401-50534900	1500	0.0924175	3.0812e-09	1
duplication	NC_056055.1:52664901-52679600	14700	1.99982	0	1
deletion	NC_056055.1:53662801-53665500	2700	0.202163	8.85403e-10	1
deletion	NC_056055.1:54309501-54310600	1100	0.102394	0.00127253	1
deletion	NC_056055.1:56899001-56900200	1200	0.144402	0.00452927	1
deletion	NC_056055.1:61170901-61172700	1800	0.139589	2.42636e-06	1
deletion	NC_056055.1:63851601-63853000	1400	0.129962	2.23816e-06	1
duplication	NC_056055.1:65309101-65311400	2300	4.57316	0.00361762	1
duplication	NC_056055.1:72023001-72027400	4400	4.26709	6.85302e-07	1
deletion	NC_056055.1:72577101-72578400	1300	0.0799767	4.71958e-05	1
deletion	NC_056055.1:74031301-74032400	1100	0.0551354	0.000282287	1
deletion	NC_056055.1:74627501-74628800	1300	0.0333236	9.61139e-08	1
deletion	NC_056055.1:85709601-85711800	2200	0.00787649	7.24421e-11	1
deletion	NC_056055.1:86945001-86946200	1200	0.166063	0.00493398	1
deletion	NC_056055.1:86949401-86952500	3100	0.287873	8.22568e-10	1
deletion	NC_056055.1:86980701-86982500	1800	0.125149	0.000830739	1
deletion	NC_056055.1:88354301-88356300	2000	0	7.96863e-11	1
duplication	NC_056055.1:89643601-89658500	14900	1.66421	0	1
duplication	NC_056055.1:90088201-90092800	4600	2.58041	0	1
deletion	NC_056055.1:90133401-90146500	13100	0.32011	1.21658e-11	1
duplication	NC_056055.1:90246801-90271100	24300	1.81769	0	1
duplication	NC_056055.1:90278201-90282500	4300	1.84969	5.93014e-10	1
deletion	NC_056055.1:91421001-91422600	1600	0.0974716	3.28706e-08	1
deletion	NC_056055.1:91629301-91631300	2000	0	7.96863e-11	1
deletion	NC_056055.1:91773301-91776000	2700	0.346566	2.80496e-06	1
deletion	NC_056055.1:94566301-94569700	3400	0.00509655	4.68743e-11	1
deletion	NC_056055.1:96422401-96423500	1100	0.149653	0.000462067	1
deletion	NC_056055.1:96887201-96975600	88400	0.31677	1.80286e-12	1
deletion	NC_056055.1:98933801-98938200	4400	0.271739	1.81105e-10	1
deletion	NC_056055.1:99710001-99712200	2200	0.0551354	7.24421e-11	1
deletion	NC_056055.1:101104401-101105600	1200	0	3.47698e-07	1
deletion	NC_056055.1:106805201-106806600	1400	0.0866414	0.00118044	1
deletion	NC_056055.1:108131501-108134000	2500	0.256459	1.44073e-08	1
deletion	NC_056055.1:109183101-109184800	1700	0.229345	3.78041e-06	1
deletion	NC_056055.1:109644101-109651400	7300	0.214823	2.18319e-11	1
deletion	NC_056055.1:109878101-109881500	3400	0.0840931	4.68743e-11	1
deletion	NC_056055.1:110018501-110019600	1100	0.252048	0.0045587	1
deletion	NC_056055.1:110962401-110965500	3100	0.176078	5.14105e-11	1
deletion	NC_056055.1:111073501-111075500	2000	0.0173283	7.96863e-11	1
duplication	NC_056055.1:112775601-112783600	8000	1.65052	2.30293e-08	1
deletion	NC_056055.1:112935501-112938700	3200	0.151622	4.98039e-11	1
deletion	NC_056055.1:112974601-112976500	1900	0.282725	7.95519e-05	1
deletion	NC_056055.1:115866701-115869400	2700	0.311267	6.01484e-08	1
duplication	NC_056055.1:118559501-118566700	7200	2.29359	0.000111154	1
deletion	NC_056055.1:121584601-121589900	5300	0.354739	9.02109e-11	1
deletion	NC_056055.1:121864601-121869900	5300	0	3.00703e-11	1
duplication	NC_056055.1:123472801-123476700	3900	5.38287	0.000563058	1
duplication	NC_056055.1:124153801-124156100	2300	5.28136	0.00019584	1
deletion	NC_056055.1:126224001-126228400	4400	0.289461	3.6221e-11	1
deletion	NC_056055.1:126478701-126479900	1200	0.0794213	1.76971e-05	1
deletion	NC_056055.1:128999601-129001300	1700	0.203862	0.000154317	1
deletion	NC_056055.1:129755301-129762100	6800	0.1478	2.34371e-11	1
deletion	NC_056055.1:130344901-130346000	1100	0.29143	0.00182934	1
deletion	NC_056055.1:131471801-131474000	2200	0.0590737	7.24421e-11	1
deletion	NC_056055.1:134635301-134636800	1500	0.392774	0.00329148	1
deletion	NC_056055.1:140863101-140864600	1500	0.150178	1.13911e-05	1
deletion	NC_056055.1:141199701-141201600	1900	0.273604	0.000198333	1
deletion	NC_056055.1:141465301-141467200	1900	0.0273604	8.38803e-11	1
deletion	NC_056055.1:142007601-142009000	1400	0.0866414	1.01088e-05	1
deletion	NC_056055.1:142463801-142465800	2000	0.0953055	7.96863e-11	1
deletion	NC_056055.1:143015201-143016300	1100	0.1339	0.00104698	1
deletion	NC_056055.1:143469701-143475400	5700	0.211283	2.79601e-11	1
deletion	NC_056055.1:143554801-143556100	1300	0.119965	3.05862e-05	1
deletion	NC_056055.1:145551901-145553100	1200	0.0361006	1.70409e-06	1
deletion	NC_056055.1:145696001-145697200	1200	0.0361006	2.54996e-08	1
deletion	NC_056055.1:146514101-146516700	2600	0.00666472	6.12971e-11	1
duplication	NC_056055.1:146516701-146519400	2700	3.43036	0	1
deletion	NC_056055.1:148826701-148828600	1900	0	8.38803e-11	1
deletion	NC_056055.1:154085701-154086800	1100	0.102394	0.00740967	1
deletion	NC_056055.1:156074201-156075800	1600	0.216603	0.00180298	1
deletion	NC_056055.1:158390401-158392800	2400	0.173283	2.19137e-09	1
deletion	NC_056055.1:158600501-158603600	3100	0.231975	2.57052e-10	1
deletion	NC_056055.1:168443101-168445200	2100	0.0123773	7.58917e-11	1
deletion	NC_056055.1:168993901-168995400	1500	0.213715	0.00131241	1
deletion	NC_056055.1:171533601-171534700	1100	0.0708884	0.00237604	1
deletion	NC_056055.1:171946601-171948100	1500	0.202163	0.00012769	1
deletion	NC_056055.1:172521801-172523100	1300	0.106636	8.17608e-05	1
deletion	NC_056055.1:172932301-172937700	5400	0.00641788	2.95134e-11	1
deletion	NC_056055.1:173108601-173110500	1900	0.0228004	8.38803e-11	1
deletion	NC_056055.1:173559001-173566400	7400	0.0468332	2.15368e-11	1
deletion	NC_056055.1:176284801-176286600	1800	0	8.85403e-11	1
deletion	NC_056055.1:176631001-176634600	3600	0.00722012	4.42701e-11	1
deletion	NC_056055.1:177044001-177045200	1200	0.0361006	1.76347e-05	1
deletion	NC_056055.1:178413301-178414400	1100	0.126024	0.00377889	1
deletion	NC_056055.1:179358101-179360000	1900	0.104882	1.67761e-10	1
deletion	NC_056055.1:180851101-180852700	1600	0.00541509	9.96078e-11	1
deletion	NC_056055.1:182303401-182305000	1600	0.200358	2.44936e-06	1
deletion	NC_056055.1:183157101-183158300	1200	0.00722012	1.3281e-10	1
deletion	NC_056055.1:187074201-187076100	1900	0.118562	5.49416e-08	1
deletion	NC_056055.1:187897601-187899800	2200	0.177221	1.01346e-07	1
deletion	NC_056055.1:189219501-189224000	4500	0.350416	3.54161e-11	1
deletion	NC_056055.1:191169501-191170700	1200	0.0361006	3.09847e-07	1
deletion	NC_056055.1:191448901-191451900	3000	0.205051	1.06248e-10	1
deletion	NC_056055.1:191495201-191496600	1400	0.272302	0.001186	1
duplication	NC_056055.1:191755701-191765100	9400	2.9753	0	1
deletion	NC_056055.1:192076101-192079200	3100	0	5.14105e-11	1
deletion	NC_056055.1:192198501-192205300	6800	0.0203862	2.34371e-11	1
deletion	NC_056055.1:193040701-193041800	1100	0	4.60746e-06	1
deletion	NC_056055.1:194715901-194718000	2100	0.354817	0.00058761	1
deletion	NC_056055.1:194736301-194744800	8500	0.298658	1.87497e-11	1
deletion	NC_056055.1:195365301-195367600	2300	0.0979424	6.92924e-11	1
deletion	NC_056055.1:196495301-196496400	1100	0.0787649	3.65238e-06	1
deletion	NC_056055.1:197364301-197365700	1400	0	2.04908e-09	1
deletion	NC_056055.1:202984001-202988400	4400	0.0827032	3.6221e-11	1
deletion	NC_056055.1:203101601-203103500	1900	0.223444	6.41709e-06	1
deletion	NC_056055.1:203442201-203443600	1400	0	2.04908e-09	1
deletion	NC_056055.1:204093101-204094900	1800	0.283991	0.00425686	1
deletion	NC_056055.1:206557301-206558900	1600	0.140792	4.82311e-06	1
deletion	NC_056055.1:208489201-208492400	3200	0.324905	5.97871e-06	1
deletion	NC_056055.1:210334401-210336000	1600	0.00541509	9.96078e-11	1
deletion	NC_056055.1:210519101-210520200	1100	0.0630119	0.000177546	1
deletion	NC_056055.1:213949201-213954300	5100	0.0254828	3.12495e-11	1
deletion	NC_056055.1:216195001-216197100	2100	0.301182	0.00152439	1
deletion	NC_056055.1:216239401-216240900	1500	0.248372	0.00808086	1
deletion	NC_056055.1:219484001-219485800	1800	0.0144402	8.85403e-11	1
deletion	NC_056055.1:227473801-227476900	3100	0.0111795	5.14105e-11	1
deletion	NC_056055.1:229851201-229860000	8800	0.108302	1.81105e-11	1
deletion	NC_056055.1:229928601-229930600	2000	0.0216603	7.96863e-11	1
deletion	NC_056055.1:230165601-230168500	2900	0.367479	6.53934e-05	1
duplication	NC_056055.1:232106401-232110800	4400	2.28812	0.0037266	1
deletion	NC_056055.1:245516301-245518200	1900	0.00912015	8.38803e-11	1
deletion	NC_056055.1:246527201-246529900	2700	0.240671	4.72215e-10	1
deletion	NC_056055.1:247839101-247842400	3300	0.10502	4.82947e-11	1
duplication	NC_056055.1:249821601-249827600	6000	1.66785	0	1
duplication	NC_056055.1:249855901-249876200	20300	2.56382	0	1
duplication	NC_056055.1:249890901-249920100	29200	3.74398	0	1
duplication	NC_056055.1:249920501-249929600	9100	6.40575	0	1
duplication	NC_056055.1:249929801-250050700	120900	5.50485	0	1
deletion	NC_056055.1:250050701-250052300	1600	0	9.96078e-11	1
duplication	NC_056055.1:250061501-250066200	4700	19.5201	6.00936e-06	1
duplication	NC_056055.1:250066401-250090900	24500	33.7435	0	1
duplication	NC_056055.1:250092201-250098300	6100	33.6751	1.55247e-05	1
duplication	NC_056055.1:250098501-250109000	10500	21.4623	0	1
duplication	NC_056055.1:250109201-250178400	69200	30.5594	0	1
deletion	NC_056056.1:1-7300	7300	0.0961363	2.18319e-11	1
duplication	NC_056056.1:7301-14800	7500	2.51953	0	1
deletion	NC_056056.1:1941401-1942500	1100	0.0630119	3.10104e-05	1
deletion	NC_056056.1:5006301-5008900	2600	0.106636	6.12971e-11	1
deletion	NC_056056.1:7534901-7544600	9700	0.134875	1.64302e-11	1
deletion	NC_056056.1:7580201-7582000	1800	0.269551	0.000110449	1
deletion	NC_056056.1:7599501-7602500	3000	0.176171	5.31242e-11	1
deletion	NC_056056.1:13059801-13063000	3200	0.246386	9.51255e-09	1
duplication	NC_056056.1:13204401-13223800	19400	1.97891	0	1
deletion	NC_056056.1:13592301-13594000	1700	0.101931	2.85933e-08	1
deletion	NC_056056.1:15292601-15297400	4800	0.061371	3.32026e-11	1
duplication	NC_056056.1:15385501-15388400	2900	2.31542	6.04516e-09	1
deletion	NC_056056.1:15482601-15484600	2000	0.2296	0.00859879	1
deletion	NC_056056.1:15486401-15487900	1500	0.248372	0.00179084	1
deletion	NC_056056.1:16677901-16681200	3300	0.349191	2.02997e-06	1
deletion	NC_056056.1:16786201-16788000	1800	0.0240671	8.85403e-11	1
deletion	NC_056056.1:17546101-17547300	1200	0.0577609	1.1249e-07	1
duplication	NC_056056.1:21644001-21647700	3700	1.66492	2.69136e-05	1
deletion	NC_056056.1:23833801-23835900	2100	0.00825156	7.58917e-11	1
deletion	NC_056056.1:25567201-25570100	2900	0.0448145	5.4956e-11	1
deletion	NC_056056.1:29680901-29683100	2200	0.267801	0.00313642	1
deletion	NC_056056.1:30448001-30449500	1500	0.0173283	1.06248e-10	1
deletion	NC_056056.1:36190301-36191700	1400	0.105207	3.93934e-05	1
duplication	NC_056056.1:43759901-43762500	2600	2.23935	0.00274647	1
deletion	NC_056056.1:47133201-47135000	1800	0.125149	3.46547e-07	1
deletion	NC_056056.1:47196601-47198300	1700	0.208959	0.00105111	1
deletion	NC_056056.1:50748001-50750000	2000	0.0259924	7.96863e-11	1
deletion	NC_056056.1:51411301-51412700	1400	0.0804527	2.46914e-07	1
deletion	NC_056056.1:51495901-51498100	2200	0.220542	8.43805e-07	1
deletion	NC_056056.1:51827101-51828900	1800	0.0481341	8.85403e-11	1
deletion	NC_056056.1:52205601-52206900	1300	0.0533178	1.34854e-09	1
deletion	NC_056056.1:53799101-53800300	1200	0.0505408	0.000147471	1
deletion	NC_056056.1:54029201-54030700	1500	0.207939	0.0056578	1
deletion	NC_056056.1:55036701-55039300	2600	0.379889	0.000581679	1
deletion	NC_056056.1:56010601-56011800	1200	0	3.47698e-07	1
duplication	NC_056056.1:58731701-58740100	8400	2.08868	0	1
deletion	NC_056056.1:62696901-62698000	1100	0.0630119	5.95939e-05	1
deletion	NC_056056.1:64869701-64871200	1500	0.213715	0.00114263	1
deletion	NC_056056.1:66978701-66980200	1500	0.0231044	1.06248e-10	1
deletion	NC_056056.1:67593201-67594700	1500	0.161731	2.07716e-07	1
deletion	NC_056056.1:67682101-67683700	1600	0	9.96078e-11	1
deletion	NC_056056.1:68336601-68341000	4400	0.387917	9.52e-05	1
deletion	NC_056056.1:70950301-70951700	1400	0.00618867	1.13838e-10	1
deletion	NC_056056.1:76392501-76393700	1200	0.151622	0.00382316	1
duplication	NC_056056.1:77577201-77580300	3100	1.73003	1.73603e-06	1
deletion	NC_056056.1:83535401-83537400	2000	0.303245	0.00161664	1
deletion	NC_056056.1:83978901-83986400	7500	0.135161	2.12497e-11	1
deletion	NC_056056.1:88212401-88214000	1600	0.216603	0.000289964	1
deletion	NC_056056.1:88448201-88449500	1300	0.359895	0.00617252	1
duplication	NC_056056.1:88803301-88805900	2600	1.78948	4.99952e-05	1
deletion	NC_056056.1:89388101-89391200	3100	0.187257	1.02821e-10	1
deletion	NC_056056.1:94678601-94680500	1900	0.282725	0.00379597	1
deletion	NC_056056.1:96917701-96919400	1700	0.13251	6.37303e-07	1
duplication	NC_056056.1:97867601-97870200	2600	3.63894	0.000316941	1
duplication	NC_056056.1:102669001-102671200	2200	2.36689	0.00230612	1
deletion	NC_056056.1:103386801-103388200	1400	0.117585	0.00113752	1
deletion	NC_056056.1:104532101-104534700	2600	0.196609	4.22337e-08	1
deletion	NC_056056.1:108162901-108165000	2100	0.280553	0.000689894	1
deletion	NC_056056.1:108330101-108331900	1800	0.216603	1.49216e-05	1
deletion	NC_056056.1:108768601-108770000	1400	0.204226	0.000815497	1
duplication	NC_056056.1:110566001-110569200	3200	1.68138	1.41732e-06	1
deletion	NC_056056.1:112682701-112684100	1400	0.204226	0.000190461	1
deletion	NC_056056.1:114772801-114781300	8500	0.257886	1.87497e-11	1
deletion	NC_056056.1:114784401-114786000	1600	0.194943	0.000411277	1
deletion	NC_056056.1:115506101-115509700	3600	0.149216	4.42701e-11	1
duplication	NC_056056.1:117272601-117275000	2400	2.85917	0.000133994	1
deletion	NC_056056.1:118161101-118162500	1400	0.160905	0.000201778	1
deletion	NC_056056.1:119272301-119278600	6300	0.0275052	2.52972e-11	1
deletion	NC_056056.1:119316101-119317700	1600	0	9.96078e-11	1
deletion	NC_056056.1:120554701-120556500	1800	0.0770146	3.89577e-09	1
deletion	NC_056056.1:123024601-123026000	1400	0	2.04908e-09	1
deletion	NC_056056.1:124294501-124295900	1400	0.111396	0.000404267	1
deletion	NC_056056.1:125066601-125068400	1800	0.365819	0.00591595	1
duplication	NC_056056.1:125173701-125185300	11600	2.39085	0	1
deletion	NC_056056.1:125437801-125439200	1400	0.383698	0.00461006	1
deletion	NC_056056.1:131853701-131855100	1400	0.173283	4.7242e-05	1
deletion	NC_056056.1:133726901-133728900	2000	0.064981	9.48266e-09	1
duplication	NC_056056.1:135849401-135854700	5300	1.84236	2.40562e-10	1
deletion	NC_056056.1:137920501-137928300	7800	0.163286	2.04324e-11	1
deletion	NC_056056.1:139730201-139731400	1200	0.0361006	3.09847e-07	1
deletion	NC_056056.1:139777401-139778900	1500	0.10397	1.0571e-05	1
deletion	NC_056056.1:141587701-141593200	5500	0.0299307	2.89768e-11	1
deletion	NC_056056.1:145182301-145184200	1900	0.246244	0.00323916	1
deletion	NC_056056.1:145214901-145216400	1500	0.150178	0.00175776	1
deletion	NC_056056.1:148268101-148269800	1700	0.152897	6.72918e-06	1
deletion	NC_056056.1:149723701-149725000	1300	0.0333236	1.53243e-08	1
deletion	NC_056056.1:152099201-152100300	1100	0.189036	0.0048334	1
deletion	NC_056056.1:152530601-152536100	5500	0.138626	2.89768e-11	1
deletion	NC_056056.1:152969001-152970600	1600	0.119132	9.0921e-06	1
deletion	NC_056056.1:153173101-153174500	1400	0.290868	0.00480356	1
deletion	NC_056056.1:156790601-156791900	1300	0.0533178	7.98172e-05	1
deletion	NC_056056.1:157641301-157644500	3200	0	4.98039e-11	1
deletion	NC_056056.1:158518401-158519500	1100	0.0236295	1.34148e-06	1
deletion	NC_056056.1:158749501-158750800	1300	0.0799767	8.22338e-06	1
deletion	NC_056056.1:158950501-158952900	2400	0.368226	0.000358681	1
deletion	NC_056056.1:159146601-159147900	1300	0.1133	5.04966e-07	1
deletion	NC_056056.1:159164601-159166700	2100	0.301182	0.00383556	1
deletion	NC_056056.1:159363501-159365000	1500	0.196387	0.0017989	1
deletion	NC_056056.1:159477201-159478900	1700	0.0917379	4.64993e-08	1
deletion	NC_056056.1:161501001-161511500	10500	0.0123773	1.51783e-11	1
deletion	NC_056056.1:164508201-164510000	1800	0	8.85403e-11	1
deletion	NC_056056.1:164580801-164620500	39700	0.00807489	4.01442e-12	1
deletion	NC_056056.1:164623201-164627300	4100	0.0126792	3.88713e-11	1
deletion	NC_056056.1:164964101-164965700	1600	0.200358	0.00974571	1
deletion	NC_056056.1:166302101-166304000	1900	0.209763	0.000130079	1
deletion	NC_056056.1:169566801-169570200	3400	0.277762	2.9512e-06	1
deletion	NC_056056.1:169653201-169654400	1200	0.166063	0.00246117	1
deletion	NC_056056.1:177861101-177862700	1600	0.200358	0.00267483	1
deletion	NC_056056.1:179859001-179866800	7800	0.0488746	2.04324e-11	1
deletion	NC_056056.1:179884201-179886300	2100	0.198037	1.17776e-05	1
duplication	NC_056056.1:180037701-180055000	17300	1.70228	0	1
duplication	NC_056056.1:180065301-180070000	4700	1.68859	0.000320637	1
deletion	NC_056056.1:184674901-184677100	2200	0.0905796	7.24421e-11	1
deletion	NC_056056.1:186182601-186184500	1900	0.118562	8.38803e-11	1
deletion	NC_056056.1:187990001-187993600	3600	0.20457	4.42701e-11	1
deletion	NC_056056.1:194845101-194848300	3200	0.0216603	4.98039e-11	1
deletion	NC_056056.1:195684801-195686600	1800	0.139589	3.0387e-07	1
deletion	NC_056056.1:197685401-197689100	3700	0.283341	1.89524e-08	1
deletion	NC_056056.1:198388901-198390900	2000	0.10397	5.33898e-09	1
deletion	NC_056056.1:199094201-199095400	1200	0.122742	0.000172092	1
deletion	NC_056056.1:199866501-199868200	1700	0.142703	3.91869e-08	1
deletion	NC_056056.1:202559501-202561100	1600	0.113717	7.36717e-05	1
deletion	NC_056056.1:204116401-204119400	3000	0.337901	1.06248e-10	1
deletion	NC_056056.1:204758101-204760900	2800	0.321811	8.9487e-05	1
duplication	NC_056056.1:204879301-204900300	21000	1.98326	0	1
duplication	NC_056056.1:205718001-205724200	6200	1.70348	0	1
deletion	NC_056056.1:206515901-206517000	1100	0.00787649	1.44884e-10	1
duplication	NC_056056.1:207520401-207527100	6700	1.66946	2.83873e-06	1
deletion	NC_056056.1:207603501-207605400	1900	0.218884	2.46113e-06	1
duplication	NC_056056.1:207644101-207648800	4700	2.43518	3.16344e-05	1
duplication	NC_056056.1:207649901-207676000	26100	1.82976	0	1
duplication	NC_056056.1:207676401-207762100	85700	2.3834	0	1
deletion	NC_056056.1:207768601-207769900	1300	0.186612	0.00103534	1
duplication	NC_056056.1:207772301-207783000	10700	2.62272	0	1
duplication	NC_056056.1:207783401-207786900	3500	2.74529	1.13721e-05	1
duplication	NC_056056.1:207788101-207858600	70500	2.14846	0	1
deletion	NC_056056.1:208118201-208120900	2700	0.0417162	5.90269e-11	1
deletion	NC_056056.1:208129101-208130300	1200	0.151622	9.55194e-05	1
duplication	NC_056056.1:208200801-208264200	63400	1.78845	0	1
duplication	NC_056056.1:208265701-208350800	85100	1.90917	0	1
deletion	NC_056056.1:208367001-208374500	7500	0.139781	2.12497e-11	1
duplication	NC_056056.1:208394601-208413500	18900	2.01476	0	1
duplication	NC_056056.1:208436501-208439500	3000	2.38841	0.00319943	1
duplication	NC_056056.1:208442401-208446100	3700	2.50792	3.16157e-05	1
duplication	NC_056056.1:208446401-208550200	103800	3.37159	0	1
duplication	NC_056056.1:208561101-208650700	89600	1.7453	0	1
duplication	NC_056056.1:208651601-208656900	5300	1.90121	1.17274e-07	1
duplication	NC_056056.1:208663501-208680300	16800	1.62968	0	1
deletion	NC_056056.1:208707101-208726200	19100	0.17419	8.34411e-12	1
deletion	NC_056056.1:208749601-208757300	7700	0.372445	2.06977e-11	1
duplication	NC_056056.1:208809101-208818900	9800	2.16427	0	1
duplication	NC_056056.1:208967201-208975300	8100	1.98526	0	1
duplication	NC_056056.1:208978401-208982000	3600	2.01441	0.000111848	1
deletion	NC_056056.1:210367101-210368600	1500	0.155955	5.29138e-06	1
deletion	NC_056056.1:215012501-215013700	1200	0.180503	0.00734022	1
deletion	NC_056056.1:218978301-219001200	22900	0.0491851	6.9595e-12	1
deletion	NC_056056.1:223482401-223484100	1700	0.173283	0.000722888	1
deletion	NC_056056.1:224443901-224445600	1700	0.321083	0.00048704	1
deletion	NC_056056.1:224568501-224570500	2000	0.246928	0.00495223	1
deletion	NC_056056.1:226068201-226089200	21000	0.321398	7.58917e-12	1
duplication	NC_056057.1:21801-29400	7600	63.2174	2.70266e-06	1
deletion	NC_056057.1:140801-144500	3700	0.367641	3.87663e-10	1
deletion	NC_056057.1:914301-974400	60100	0.00360405	2.65179e-12	1
deletion	NC_056057.1:1461401-1464700	3300	0.036757	4.82947e-11	1
deletion	NC_056057.1:1476001-1478300	2300	0.278759	7.16816e-06	1
deletion	NC_056057.1:1689901-1691300	1400	0.0433207	3.41513e-10	1
deletion	NC_056057.1:2785501-2799400	13900	0.303557	1.14656e-11	1
deletion	NC_056057.1:3280301-3281500	1200	0.202163	0.00949166	1
deletion	NC_056057.1:3951801-3954900	3100	0.285078	3.57611e-07	1
deletion	NC_056057.1:3986701-3987800	1100	0	4.60746e-06	1
deletion	NC_056057.1:4022601-4024200	1600	0.222019	6.56547e-05	1
deletion	NC_056057.1:4438101-4444700	6600	0.255986	2.41474e-11	1
deletion	NC_056057.1:5473601-5477400	3800	0.180123	4.19401e-11	1
deletion	NC_056057.1:7080101-7088100	8000	0.0184113	1.99216e-11	1
deletion	NC_056057.1:7187201-7189700	2500	0.256459	3.88869e-09	1
deletion	NC_056057.1:8729201-8731800	2600	0.256592	2.02281e-09	1
deletion	NC_056057.1:8897301-8899100	1800	0.125149	2.65621e-10	1
deletion	NC_056057.1:9733701-9734900	1200	0.137182	1.12961e-05	1
deletion	NC_056057.1:11215401-11217500	2100	0.375446	4.8831e-06	1
deletion	NC_056057.1:11220001-11242000	22000	0.30167	7.24421e-12	1
deletion	NC_056057.1:19630401-19632000	1600	0.0379056	9.96078e-11	1
deletion	NC_056057.1:20234101-20237400	3300	0.199538	2.69967e-08	1
deletion	NC_056057.1:21198201-21200900	2700	0.0128358	5.90269e-11	1
deletion	NC_056057.1:21753001-21754200	1200	0.0216603	5.68429e-08	1
deletion	NC_056057.1:26996601-26999100	2500	0.0346566	6.3749e-11	1
deletion	NC_056057.1:32898301-32900800	2500	0.00346566	6.3749e-11	1
deletion	NC_056057.1:33992301-33993500	1200	0.216603	0.0016161	1
deletion	NC_056057.1:33997301-34006700	9400	0.302323	1.69545e-11	1
deletion	NC_056057.1:39053601-39055100	1500	0.121298	1.50044e-06	1
deletion	NC_056057.1:39397801-39399200	1400	0.142339	0.00572539	1
deletion	NC_056057.1:41894001-41896000	2000	0.333569	0.00229744	1
deletion	NC_056057.1:43749301-43752500	3200	0.0406132	4.98039e-11	1
deletion	NC_056057.1:50402801-50405600	2800	0	5.69188e-11	1
deletion	NC_056057.1:54027801-54041200	13400	0.255398	1.18935e-11	1
deletion	NC_056057.1:56754001-56755500	1500	0.2657	0.00931629	1
deletion	NC_056057.1:57679301-57680700	1400	0.198037	0.00039958	1
deletion	NC_056057.1:60828901-60831800	2900	0.10158	5.4956e-11	1
deletion	NC_056057.1:63491001-63492300	1300	0	2.64804e-08	1
deletion	NC_056057.1:68672801-68674500	1700	0.0713517	9.37485e-11	1
deletion	NC_056057.1:71356401-71408900	52500	0.344915	3.03567e-12	1
deletion	NC_056057.1:72978801-72980200	1400	0.216603	0.00574452	1
deletion	NC_056057.1:74884801-74887400	2600	0.323239	1.62466e-05	1
deletion	NC_056057.1:83252501-83254600	2100	0.144402	2.13923e-06	1
deletion	NC_056057.1:83919501-83921200	1700	0.0560621	9.37485e-11	1
deletion	NC_056057.1:85360901-85363700	2800	0	5.69188e-11	1
deletion	NC_056057.1:90407801-90409300	1500	0.0577609	2.31621e-08	1
deletion	NC_056057.1:91211101-91212500	1400	0.142339	0.00356646	1
deletion	NC_056057.1:93244001-93246300	2300	0.207186	9.9691e-07	1
deletion	NC_056057.1:96151301-96152400	1100	0.0630119	0.0082739	1
deletion	NC_056057.1:97733601-97737600	4000	0.255592	2.39059e-10	1
deletion	NC_056057.1:99427301-99430700	3400	0.287955	4.68743e-11	1
deletion	NC_056057.1:99443001-99452000	9000	0.260887	1.77081e-11	1
deletion	NC_056057.1:99855901-99858600	2700	0.0385073	5.90269e-11	1
deletion	NC_056057.1:101065001-101066600	1600	0.0216603	9.96078e-11	1
deletion	NC_056057.1:106989201-107013200	24000	0.0873634	6.64052e-12	1
deletion	NC_056057.1:107018201-107040900	22700	0.109924	7.02082e-12	1
deletion	NC_056057.1:108259201-108263200	4000	0.318407	8.31925e-08	1
duplication	NC_056057.1:109366601-109373100	6500	1.62619	5.5903e-09	1
duplication	NC_056057.1:110120101-110123300	3200	1.92236	2.19137e-08	1
deletion	NC_056057.1:110392901-110398500	5600	0.38215	2.84594e-11	1
duplication	NC_056057.1:114602201-114608900	6700	1.99405	0	1
duplication	NC_056057.1:114610101-114619600	9500	1.96539	0	1
duplication	NC_056057.1:114622501-114623900	1400	1.91849	0.000462126	1
duplication	NC_056057.1:114633201-114658400	25200	2.02438	0	1
duplication	NC_056057.1:114660501-114666100	5600	1.92622	0	1
duplication	NC_056057.1:114666501-114678800	12300	1.96669	0	1
duplication	NC_056057.1:114688801-114836500	147700	2.14961	0	1
duplication	NC_056057.1:114853901-114858800	4900	2.11829	2.3405e-07	1
duplication	NC_056057.1:114859401-114866300	6900	2.39833	1.01629e-09	1
deletion	NC_056057.1:116461301-116463100	1800	0.288805	2.67269e-05	1
deletion	NC_056057.1:118789301-118791100	1800	0.22623	0.00125428	1
duplication	NC_056057.1:120304801-120309600	4800	2.24185	6.40365e-05	1
deletion	NC_056057.1:120993801-120997900	4100	0.302188	3.88713e-11	1
duplication	NC_056057.1:121449401-121458300	8900	1.76787	2.96898e-08	1
deletion	NC_056057.1:121460101-121461800	1700	0.16309	6.67583e-07	1
duplication	NC_056057.1:121480301-121494000	13700	3.49664	0	1
duplication	NC_056057.1:121494601-121510100	15500	3.28902	0	1
duplication	NC_056057.1:121510701-121517400	6700	3.01693	3.28012e-06	1
duplication	NC_056057.1:121518101-121544400	26300	5.08977	0	1
duplication	NC_056057.1:121545601-121551100	5500	4.93856	2.31815e-10	1
duplication	NC_056057.1:121551401-121554900	3500	5.69605	0.00340971	1
duplication	NC_056057.1:121560801-121564700	3900	4.43426	1.00197e-05	1
duplication	NC_056057.1:121565501-121569100	3600	4.38742	2.70862e-06	1
duplication	NC_056058.1:15401-48100	32700	87.3557	0	1
deletion	NC_056058.1:1620601-1622400	1800	0.168469	2.3642e-06	1
deletion	NC_056058.1:2033001-2035400	2400	0.375446	9.27108e-05	1
deletion	NC_056058.1:2451001-2452400	1400	0.055698	6.22691e-08	1
deletion	NC_056058.1:3055501-3056800	1300	0.0999708	5.81342e-07	1
deletion	NC_056058.1:3424201-3427100	2900	0.00597527	5.4956e-11	1
duplication	NC_056058.1:3521901-3526900	5000	1.7311	3.82494e-10	1
deletion	NC_056058.1:5497201-5498500	1300	0.0266589	7.35565e-10	1
deletion	NC_056058.1:6951301-6954100	2800	0.191849	1.99216e-09	1
deletion	NC_056058.1:8401701-8409600	7900	0.240183	2.01737e-11	1
deletion	NC_056058.1:8479101-8485000	5900	0.113074	2.70123e-11	1
deletion	NC_056058.1:8754601-8758500	3900	0.0510962	4.08647e-11	1
deletion	NC_056058.1:8761501-8763300	1800	0.129962	1.6957e-05	1
deletion	NC_056058.1:8916801-8918000	1200	0.144402	0.000434259	1
deletion	NC_056058.1:9071901-9074300	2400	0.256314	1.02364e-06	1
duplication	NC_056058.1:11429901-11432600	2700	2.16924	4.95826e-08	1
deletion	NC_056058.1:11950901-11952200	1300	0.193277	0.00563922	1
deletion	NC_056058.1:11984701-11987100	2400	0.382666	0.000543421	1
deletion	NC_056058.1:15301701-15303200	1500	0.196387	1.88873e-05	1
deletion	NC_056058.1:15666501-15668000	1500	0.155955	2.95589e-05	1
deletion	NC_056058.1:25385301-25386400	1100	0.0236295	1.34148e-06	1
deletion	NC_056058.1:25594001-25595200	1200	0	3.47698e-07	1
deletion	NC_056058.1:25845501-25852300	6800	0.337647	2.34371e-11	1
deletion	NC_056058.1:28931701-28935400	3700	0.182649	1.6368e-09	1
deletion	NC_056058.1:30786301-30789500	3200	0.108302	4.98039e-11	1
deletion	NC_056058.1:31913701-31916600	2900	0.346566	3.13348e-06	1
deletion	NC_056058.1:32041501-32049500	8000	0.304328	1.99216e-11	1
deletion	NC_056058.1:33248301-33254800	6500	0.346566	2.45188e-11	1
deletion	NC_056058.1:33978201-33979400	1200	0.115522	0.00162615	1
duplication	NC_056058.1:37780701-37784000	3300	1.74596	6.63729e-05	1
deletion	NC_056058.1:38712401-38720300	7900	0.381661	2.01737e-11	1
deletion	NC_056058.1:39110901-39114900	4000	0.348732	1.8908e-05	1
deletion	NC_056058.1:39203301-39205600	2300	0.13938	4.15754e-10	1
deletion	NC_056058.1:40428901-40430000	1100	0.015753	4.34652e-10	1
deletion	NC_056058.1:45625301-45629000	3700	0.0819581	4.30737e-11	1
deletion	NC_056058.1:47242101-47243500	1400	0.0742641	1.08601e-05	1
deletion	NC_056058.1:49610601-49614200	3600	0.235857	4.42701e-11	1
duplication	NC_056058.1:50059001-50065800	6800	1.66275	9.14048e-09	1
deletion	NC_056058.1:57306101-57310700	4600	0.24674	3.46462e-11	1
deletion	NC_056058.1:61726301-61728300	2000	0.129962	0.0009608	1
deletion	NC_056058.1:73046101-73048400	2300	0.0715733	6.92924e-11	1
deletion	NC_056058.1:73234701-73236000	1300	0.0199942	1.22594e-10	1
deletion	NC_056058.1:73456401-73457900	1500	0.0346566	7.43738e-10	1
deletion	NC_056058.1:74632201-74634000	1800	0	8.85403e-11	1
deletion	NC_056058.1:79200701-79201900	1200	0.0577609	2.12651e-05	1
deletion	NC_056058.1:81586801-81588600	1800	0.21179	1.00414e-05	1
deletion	NC_056058.1:81963201-81965100	1900	0.150482	7.96863e-08	1
deletion	NC_056058.1:82012501-82015600	3100	0.257129	1.02821e-10	1
deletion	NC_056058.1:83600501-83601600	1100	0.0393825	1.02578e-07	1
deletion	NC_056058.1:83739801-83741000	1200	0.101082	0.000215894	1
deletion	NC_056058.1:92023701-92024900	1200	0.0288805	1.43249e-06	1
deletion	NC_056058.1:97268801-97270800	2000	0.311909	0.000200776	1
deletion	NC_056058.1:98172501-98176000	3500	0.304483	5.04983e-06	1
deletion	NC_056058.1:100754201-100755600	1400	0.179471	0.000543062	1
deletion	NC_056058.1:100842601-100844500	1900	0.287285	2.25991e-05	1
deletion	NC_056058.1:107038501-107040100	1600	0.167868	0.0018251	1
deletion	NC_056058.1:107131001-107132600	1600	0.270754	7.36261e-06	1
deletion	NC_056058.1:107614701-107616700	2000	0.220936	3.57791e-08	1
deletion	NC_056058.1:108204701-108220800	16100	0.0317506	9.89891e-12	1
deletion	NC_056059.1:1-2900	2900	0.158345	1.85751e-08	1
deletion	NC_056059.1:8901-15700	6800	0.370774	1.54734e-05	1
deletion	NC_056059.1:19101-20500	1400	0.0742641	9.34606e-08	1
deletion	NC_056059.1:385101-386900	1800	0.173283	4.15139e-05	1
deletion	NC_056059.1:1103401-1104600	1200	0.115522	2.55935e-05	1
deletion	NC_056059.1:1395501-1407200	11700	0.326571	1.36216e-11	1
deletion	NC_056059.1:2530901-2532900	2000	0.0519848	7.96863e-11	1
deletion	NC_056059.1:2598201-2604400	6200	0.388489	5.14105e-11	1
deletion	NC_056059.1:2856701-2860200	3500	0.202988	1.8214e-10	1
deletion	NC_056059.1:3434701-3436300	1600	0.0487358	6.87294e-09	1
deletion	NC_056059.1:3620201-3622000	1800	0.308058	1.52534e-05	1
deletion	NC_056059.1:3979401-3986900	7500	0.388153	2.16747e-09	1
deletion	NC_056059.1:4028501-4045200	16700	0.173283	9.54326e-12	1
deletion	NC_056059.1:4260101-4268400	8300	0.354917	1.92015e-11	1
deletion	NC_056059.1:4399401-4401300	1900	0.00912015	8.38803e-11	1
duplication	NC_056059.1:5706101-5708300	2200	2.12665	0.0004248	1
duplication	NC_056059.1:5779401-5856000	76600	14.1076	0	1
deletion	NC_056059.1:8211101-8218400	7300	0.0712121	2.18319e-11	1
deletion	NC_056059.1:8230201-8233700	3500	0.232694	4.5535e-11	1
deletion	NC_056059.1:8367201-8368500	1300	0.0399883	1.12902e-05	1
deletion	NC_056059.1:9751801-9753500	1700	0.193669	2.14778e-06	1
deletion	NC_056059.1:10848301-10850600	2300	0.0452042	6.92924e-11	1
deletion	NC_056059.1:11627601-11630200	2600	0.233265	1.79601e-08	1
deletion	NC_056059.1:11772001-11773700	1700	0.0254828	9.37485e-11	1
deletion	NC_056059.1:11931401-11935900	4500	0.0770146	3.54161e-11	1
deletion	NC_056059.1:14157301-14159100	1800	0.178096	0.00204168	1
deletion	NC_056059.1:19435801-19439400	3600	0.209383	4.42701e-11	1
deletion	NC_056059.1:19760201-19761900	1700	0.157993	1.94106e-06	1
deletion	NC_056059.1:21772101-21773700	1600	0.314075	0.00708939	1
deletion	NC_056059.1:22335701-22337100	1400	0	2.04908e-09	1
deletion	NC_056059.1:23123601-23125000	1400	0.148528	6.1307e-05	1
deletion	NC_056059.1:24494201-24496500	2300	0.21472	1.36968e-05	1
deletion	NC_056059.1:25498201-25500800	2600	0	6.12971e-11	1
deletion	NC_056059.1:25506601-25509100	2500	0.0207939	6.3749e-11	1
deletion	NC_056059.1:25873601-25875400	1800	0.293618	0.00123632	1
deletion	NC_056059.1:25936401-25940000	3600	0.300838	4.82545e-09	1
deletion	NC_056059.1:25942101-25943900	1800	0.101082	8.94257e-09	1
deletion	NC_056059.1:25961401-25964300	2900	0.322665	2.47302e-09	1
duplication	NC_056059.1:26042101-26053500	11400	1.68343	0	1
deletion	NC_056059.1:26398301-26403700	5400	0.170074	2.95134e-11	1
duplication	NC_056059.1:27830001-27842400	12400	47.9875	0	1
deletion	NC_056059.1:28299001-28300500	1500	0.0981936	4.46551e-05	1
deletion	NC_056059.1:28562101-28564200	2100	0.111396	1.21427e-09	1
deletion	NC_056059.1:37495401-37496600	1200	0	3.47698e-07	1
deletion	NC_056059.1:42496701-42498600	1900	0.305525	0.00493744	1
deletion	NC_056059.1:49105701-49107500	1800	0.00481341	8.85403e-11	1
deletion	NC_056059.1:49572601-49575500	2900	0.358516	0.000174874	1
deletion	NC_056059.1:52724501-52727400	2900	0.268887	2.27518e-07	1
duplication	NC_056059.1:53306501-53313800	7300	2.15535	0	1
deletion	NC_056059.1:57644401-57646000	1600	0.146207	0.00157633	1
deletion	NC_056059.1:59736501-59738500	2000	0.151622	1.87712e-05	1
deletion	NC_056059.1:61755801-61763000	7200	0.104692	2.21351e-11	1
deletion	NC_056059.1:61807801-61814300	6500	0.0906402	2.45188e-11	1
deletion	NC_056059.1:64287301-64288500	1200	0.0722012	3.17778e-05	1
deletion	NC_056059.1:64873001-64876900	3900	0.133294	4.08647e-11	1
deletion	NC_056059.1:65088801-65094900	6100	0.0880617	2.61266e-11	1
deletion	NC_056059.1:66967601-66969000	1400	0.0247547	1.13838e-10	1
deletion	NC_056059.1:73920201-73921700	1500	0.00577609	1.06248e-10	1
deletion	NC_056059.1:74909201-74910500	1300	0	2.64804e-08	1
deletion	NC_056059.1:74918401-74933300	14900	0.0197705	1.06961e-11	1
deletion	NC_056059.1:75391501-75394000	2500	0.377756	0.000277106	1
deletion	NC_056059.1:79107701-79108900	1200	0	3.47698e-07	1
deletion	NC_056059.1:80413101-80417900	4800	0.0126352	3.32026e-11	1
deletion	NC_056059.1:82526201-82543900	17700	0.003916	9.0041e-12	1
deletion	NC_056059.1:82966101-82968600	2500	0.298046	4.7646e-07	1
deletion	NC_056059.1:83446501-83448800	2300	0.173283	4.85047e-10	1
deletion	NC_056059.1:84691801-84693000	1200	0.122742	0.000246769	1
deletion	NC_056059.1:85142301-85147700	5400	0.295223	5.90269e-11	1
deletion	NC_056059.1:85151401-85160300	8900	0.29497	1.7907e-11	1
duplication	NC_056059.1:85166301-85168300	2000	2.04474	3.7548e-05	1
duplication	NC_056059.1:85441601-85451500	9900	1.78796	0	1
deletion	NC_056059.1:86417701-86424900	7200	0.0216603	2.21351e-11	1
deletion	NC_056059.1:88106401-88108300	1900	0.310085	0.00544702	1
deletion	NC_056059.1:88518301-88521400	3100	0.304642	9.82496e-06	1
deletion	NC_056059.1:93775501-93778700	3200	0.324905	5.73233e-06	1
deletion	NC_056059.1:95254401-95255900	1500	0.127074	0.000158554	1
deletion	NC_056059.1:95642201-95645800	3600	0.336939	3.1416e-05	1
deletion	NC_056059.1:96577401-96580800	3400	0.356759	6.88391e-06	1
deletion	NC_056059.1:99431301-99433200	1900	0.323765	4.27789e-09	1
deletion	NC_056059.1:101361301-101362400	1100	0	4.60746e-06	1
deletion	NC_056059.1:102874701-102876000	1300	0.146624	0.00124777	1
deletion	NC_056059.1:104776401-104779200	2800	0.00928301	5.69188e-11	1
deletion	NC_056059.1:106755501-106756900	1400	0.148528	0.00259758	1
deletion	NC_056059.1:110294701-110297400	2700	0.0481341	5.90269e-11	1
deletion	NC_056059.1:110930701-110932300	1600	0	9.96078e-11	1
duplication	NC_056059.1:111618601-111626700	8100	1.61731	0	1
deletion	NC_056059.1:111734001-111735200	1200	0.194943	0.00107538	1
deletion	NC_056059.1:111787701-111796100	8400	0.227949	1.89729e-11	1
deletion	NC_056059.1:113506401-113509100	2700	0.343357	0.000167226	1
deletion	NC_056059.1:115816601-115818800	2200	0.338689	3.92776e-05	1
deletion	NC_056059.1:117405901-117407200	1300	0.0599825	4.98959e-08	1
deletion	NC_056059.1:117830201-117831700	1500	0.138626	4.68987e-05	1
duplication	NC_056059.1:117839701-117845000	5300	2.76599	7.2289e-08	1
deletion	NC_056059.1:117851001-117853600	2600	0.166618	6.12971e-11	1
duplication	NC_056059.1:117853601-117862600	9000	2.11212	0	1
duplication	NC_056059.1:117863801-117867200	3400	2.30364	4.94524e-07	1
deletion	NC_056059.1:118377001-118378800	1800	0.269551	4.95718e-05	1
duplication	NC_056060.1:50401-56100	5700	1.62947	4.92098e-09	1
duplication	NC_056060.1:57001-83100	26100	5.18388	0	1
duplication	NC_056060.1:85001-88600	3600	2.05051	0.000109389	1
deletion	NC_056060.1:104201-106100	1900	0.369366	0.00537239	1
deletion	NC_056060.1:522101-523400	1300	0	2.64804e-08	1
deletion	NC_056060.1:3028401-3031600	3200	0.0920565	4.98039e-11	1
deletion	NC_056060.1:3121901-3133300	11400	0.319205	1.398e-11	1
deletion	NC_056060.1:5737701-5738800	1100	0.15753	0.00458269	1
deletion	NC_056060.1:7532301-7534000	1700	0.157993	1.49998e-09	1
deletion	NC_056060.1:16822401-16824100	1700	0.198766	0.00947438	1
deletion	NC_056060.1:20147301-20149300	2000	0.160287	1.64169e-05	1
duplication	NC_056060.1:21959501-21961900	2400	1.87723	0.000715879	1
deletion	NC_056060.1:22642601-22644500	1900	0.127682	1.67761e-10	1
duplication	NC_056060.1:22661701-22678000	16300	1.81947	0	1
duplication	NC_056060.1:22680901-22690800	9900	2.04089	0	1
duplication	NC_056060.1:22700501-22707400	6900	1.94629	9.23899e-11	1
duplication	NC_056060.1:22737301-22753100	15800	3.34063	0	1
duplication	NC_056060.1:22755601-22760800	5200	3.73724	0	1
duplication	NC_056060.1:22763501-22779100	15600	1.7556	0	1
deletion	NC_056060.1:22780101-22789300	9200	0.384236	1.73231e-11	1
duplication	NC_056060.1:22792601-22817300	24700	1.75984	0	1
duplication	NC_056060.1:22890301-22927900	37600	2.57389	0	1
duplication	NC_056060.1:22961701-22965500	3800	2.56504	1.44274e-08	1
duplication	NC_056060.1:22979901-22991900	12000	1.64258	0	1
duplication	NC_056060.1:23115401-23161600	46200	2.78978	0	1
duplication	NC_056060.1:23170701-23173500	2800	2.13509	0.000582955	1
duplication	NC_056060.1:23181801-23192900	11100	2.60705	0	1
duplication	NC_056060.1:23200801-23206000	5200	1.99608	2.24777e-07	1
duplication	NC_056060.1:23213201-23240700	27500	2.55608	0	1
deletion	NC_056060.1:23240701-23243300	2600	0.00999708	6.12971e-11	1
deletion	NC_056060.1:23290601-23294500	3900	0.31102	2.57039e-07	1
deletion	NC_056060.1:23306801-23323100	16300	0.3758	9.77745e-12	1
deletion	NC_056060.1:23379701-23385300	5600	0.232075	2.84594e-11	1
duplication	NC_056060.1:23389101-23393000	3900	2.34376	0.000161217	1
duplication	NC_056060.1:23396201-23406700	10500	2.66938	0	1
duplication	NC_056060.1:23412201-23422300	10100	1.96273	0	1
duplication	NC_056060.1:23438501-23440900	2400	2.12993	0.000191184	1
duplication	NC_056060.1:23514901-23516900	2000	3.76457	0.000143568	1
duplication	NC_056060.1:23517401-23528500	11100	2.81467	0	1
duplication	NC_056060.1:23536501-23547100	10600	3.17958	0	1
duplication	NC_056060.1:23551401-23572500	21100	1.97838	0	1
duplication	NC_056060.1:23576501-23580600	4100	2.05404	0.00367941	1
deletion	NC_056060.1:23601701-23604000	2300	0.229788	4.95441e-08	1
duplication	NC_056060.1:23611201-23616300	5100	2.84048	0	1
duplication	NC_056060.1:23617701-23620700	3000	2.64545	1.27286e-07	1
duplication	NC_056060.1:23629601-23633000	3400	1.64364	0.00135884	1
duplication	NC_056060.1:23655001-23678600	23600	3.33569	0	1
duplication	NC_056060.1:23680001-23681800	1800	2.3345	0.0065248	1
deletion	NC_056060.1:23725801-23727300	1500	0.317685	0.00530164	1
duplication	NC_056060.1:23737101-23739100	2000	2.30466	1.90935e-05	1
deletion	NC_056060.1:23742501-23743800	1300	0.139959	0.000963456	1
duplication	NC_056060.1:23745301-23759000	13700	2.03133	0	1
duplication	NC_056060.1:23761401-23765900	4500	2.6416	1.08373e-08	1
deletion	NC_056060.1:23839201-23841500	2300	0.361634	0.000364741	1
duplication	NC_056060.1:23881101-23890300	9200	2.03136	0	1
deletion	NC_056060.1:23923501-23924700	1200	0.0722012	1.16327e-05	1
duplication	NC_056060.1:24904301-24911700	7400	2.10398	0	1
duplication	NC_056060.1:24913701-24918600	4900	1.72752	0	1
deletion	NC_056060.1:24920201-24921600	1400	0.0928301	2.78119e-05	1
deletion	NC_056060.1:25531601-25533400	1800	0.0722012	5.31242e-10	1
deletion	NC_056060.1:25545801-25547100	1300	0	2.64804e-08	1
deletion	NC_056060.1:25679801-25682800	3000	0.0750892	5.31242e-11	1
deletion	NC_056060.1:25853701-25855600	1900	0.209763	7.14719e-06	1
deletion	NC_056060.1:26091701-26102100	10400	0.0116633	1.53243e-11	1
deletion	NC_056060.1:26299001-26302600	3600	0.00240671	4.42701e-11	1
deletion	NC_056060.1:32705801-32707000	1200	0.00722012	1.3281e-10	1
deletion	NC_056060.1:37202701-37204600	1900	0.278164	0.00112123	1
deletion	NC_056060.1:37642301-37644400	2100	0.127899	6.84543e-08	1
deletion	NC_056060.1:39068901-39071200	2300	0.161982	3.11816e-09	1
duplication	NC_056060.1:41825201-41827100	1900	1.73739	0.000441845	1
deletion	NC_056060.1:42217501-42218900	1400	0.0123773	1.13838e-10	1
deletion	NC_056060.1:46195101-46198800	3700	0.135816	4.30737e-11	1
deletion	NC_056060.1:48582601-48584300	1700	0.00509655	9.37485e-11	1
deletion	NC_056060.1:48839601-48840900	1300	0.159953	0.00163676	1
duplication	NC_056060.1:49115201-49140200	25000	2.02983	0	1
duplication	NC_056060.1:53759501-53765100	5600	3.12528	1.06197e-05	1
deletion	NC_056060.1:56229601-56231400	1800	0.0962682	0.00410538	1
duplication	NC_056060.1:60166401-60168300	1900	4.24999	1.75697e-05	1
deletion	NC_056060.1:62156701-62158000	1300	0.159953	0.00134488	1
deletion	NC_056060.1:66508601-66510700	2100	0.0247547	7.58917e-11	1
deletion	NC_056060.1:71213901-71215200	1300	0	2.64804e-08	1
deletion	NC_056060.1:72015601-72017300	1700	0.0152897	9.37485e-11	1
deletion	NC_056060.1:72481601-72484700	3100	0.293463	3.01882e-07	1
deletion	NC_056060.1:73161301-73164200	2900	0.203159	5.4956e-11	1
deletion	NC_056060.1:75548601-75550000	1400	0.142339	0.000266194	1
deletion	NC_056060.1:75779201-75780500	1300	0.0466531	6.12971e-09	1
duplication	NC_056060.1:76943201-76950400	7200	1.651	1.15102e-09	1
deletion	NC_056060.1:80128001-80134400	6400	0.0934103	2.4902e-11	1
deletion	NC_056060.1:81879401-81881100	1700	0.178379	2.71232e-05	1
deletion	NC_056060.1:85007801-85046300	38500	0.100594	4.13955e-12	1
deletion	NC_056060.1:85068301-85069600	1300	0.153289	0.00106702	1
deletion	NC_056060.1:85302001-85304200	2200	0.263862	3.14399e-08	1
deletion	NC_056060.1:93063701-93064800	1100	0.0551354	2.308e-06	1
deletion	NC_056060.1:95614901-95617300	2400	0.104692	6.64052e-11	1
deletion	NC_056060.1:96730701-96734600	3900	0.286583	7.35565e-10	1
deletion	NC_056060.1:101090101-101092300	2200	0.354442	0.00131104	1
duplication	NC_056060.1:101254701-101269000	14300	2.17149	0	1
deletion	NC_056060.1:101269001-101274500	5500	0.330813	1.87323e-05	1
duplication	NC_056061.1:191901-195300	3400	2.29345	1.87497e-09	1
deletion	NC_056061.1:1026601-1028600	2000	0.0519848	7.96863e-11	1
deletion	NC_056061.1:2758701-2760700	2000	0.346566	0.000868269	1
deletion	NC_056061.1:3244101-3247200	3100	0.184462	5.14105e-11	1
deletion	NC_056061.1:3594801-3596000	1200	0.0577609	0.00354173	1
deletion	NC_056061.1:3946101-3947200	1100	0.173283	0.00782257	1
deletion	NC_056061.1:5402301-5406100	3800	0.321485	4.09923e-07	1
deletion	NC_056061.1:7741401-7742600	1200	0.108302	0.00110743	1
deletion	NC_056061.1:7870201-7873100	2900	0.179258	0.000131019	1
duplication	NC_056061.1:10688801-10691700	2900	3.60906	0.0069244	1
duplication	NC_056061.1:10692201-10695900	3700	4.95027	5.08269e-09	1
duplication	NC_056061.1:10701501-10705400	3900	4.42538	6.53836e-10	1
duplication	NC_056061.1:10710401-10715100	4700	3.53386	2.25156e-08	1
deletion	NC_056061.1:10860401-10862900	2500	0.121298	1.21123e-08	1
deletion	NC_056061.1:11737501-11740800	3300	0.383323	7.29009e-07	1
deletion	NC_056061.1:13572601-13574200	1600	0.00541509	9.96078e-11	1
deletion	NC_056061.1:14462401-14463800	1400	0.160905	8.18802e-05	1
deletion	NC_056061.1:16502201-16504800	2600	0.186612	1.83891e-10	1
deletion	NC_056061.1:16523401-16526200	2800	0.389886	0.000187682	1
deletion	NC_056061.1:16542701-16544900	2200	0.0433207	7.24421e-11	1
deletion	NC_056061.1:18913301-18915900	2600	0.156621	6.12971e-11	1
deletion	NC_056061.1:21816001-21817300	1300	0.226601	0.00971445	1
deletion	NC_056061.1:22409901-22414100	4200	0.150591	3.79458e-11	1
deletion	NC_056061.1:24948001-24950900	2900	0.253949	1.36346e-07	1
deletion	NC_056061.1:25018001-25020200	2200	0.15753	8.25839e-09	1
deletion	NC_056061.1:33396601-33397800	1200	0.202163	0.00382044	1
deletion	NC_056061.1:33585501-33589500	4000	0.186279	3.98431e-11	1
deletion	NC_056061.1:33697801-33700700	2900	0.0089629	5.4956e-11	1
deletion	NC_056061.1:34227801-34229200	1400	0.111396	0.000199682	1
deletion	NC_056061.1:34610701-34612200	1500	0.138626	2.55523e-05	1
deletion	NC_056061.1:34723701-34724800	1100	0.0472589	6.57948e-06	1
deletion	NC_056061.1:35901401-35902800	1400	0.136151	5.48443e-05	1
deletion	NC_056061.1:39469001-39470900	1900	0.141362	6.59727e-06	1
deletion	NC_056061.1:40958701-40959900	1200	0	3.47698e-07	1
deletion	NC_056061.1:41516601-41520300	3700	0.0983497	4.30737e-11	1
deletion	NC_056061.1:43033501-43036300	2800	0.164	4.22337e-08	1
deletion	NC_056061.1:44009701-44011100	1400	0	2.04908e-09	1
deletion	NC_056061.1:49006601-49011100	4500	0.281103	3.54161e-11	1
deletion	NC_056061.1:50352501-50358800	6300	0.291555	1.77081e-10	1
deletion	NC_056061.1:50565501-50569400	3900	0.0333236	4.08647e-11	1
deletion	NC_056061.1:54278401-54279600	1200	0.0288805	8.07487e-08	1
deletion	NC_056061.1:55067601-55069300	1700	0.229345	0.000447757	1
deletion	NC_056061.1:55768201-55770400	2200	0.232356	6.96538e-06	1
deletion	NC_056061.1:56079501-56082100	2600	0.349898	0.000152281	1
deletion	NC_056061.1:58026201-58028800	2600	0.0333236	6.12971e-11	1
deletion	NC_056061.1:58151301-58152400	1100	0.0708884	5.46756e-05	1
deletion	NC_056061.1:65187401-65190200	2800	0.160905	5.69188e-11	1
deletion	NC_056061.1:70021001-70024600	3600	0.271958	6.64052e-10	1
duplication	NC_056061.1:74105801-74236000	130200	2.43767	0	1
duplication	NC_056061.1:74313201-74316500	3300	1.70657	0.00585741	1
duplication	NC_056061.1:74566001-74569800	3800	2.06343	0	1
duplication	NC_056061.1:74633301-74667200	33900	2.31862	0	1
duplication	NC_056061.1:74682201-74684900	2700	2.38424	1.57885e-06	1
deletion	NC_056061.1:74706001-74732000	26000	0.384888	6.12971e-12	1
deletion	NC_056061.1:74738301-74753300	15000	0.270321	1.06248e-11	1
deletion	NC_056061.1:74753601-74811100	57500	0.0949288	2.7717e-12	1
deletion	NC_056061.1:74818701-74972800	154100	0.152086	1.03421e-12	1
deletion	NC_056061.1:75009601-75015700	6100	0.313898	2.61266e-11	1
deletion	NC_056061.1:76792001-76794300	2300	0.274992	1.5245e-06	1
deletion	NC_056061.1:77918801-77921200	2400	0.184113	6.64052e-09	1
deletion	NC_056061.1:78286701-78288100	1400	0.191849	0.000344893	1
deletion	NC_056061.1:78518601-78520200	1600	0.135377	2.30054e-06	1
duplication	NC_056061.1:78572401-78577300	4900	2.25091	0	1
deletion	NC_056061.1:78997301-79001100	3800	0.00228004	4.19401e-11	1
deletion	NC_056061.1:85144001-85147700	3700	0.0608831	4.30737e-11	1
deletion	NC_056061.1:85439401-85441500	2100	0.214541	1.63856e-05	1
deletion	NC_056061.1:88355401-88357500	2100	0.0288805	7.58917e-11	1
deletion	NC_056061.1:89940901-89942400	1500	0.23682	2.23127e-05	1
deletion	NC_056061.1:89964801-89965900	1100	0.0708884	0.000168566	1
deletion	NC_056061.1:91187701-91190100	2400	0.155233	6.64052e-11	1
deletion	NC_056061.1:91602501-91604100	1600	0.146207	2.60425e-06	1
deletion	NC_056061.1:91783801-91792900	9100	0.183756	1.75135e-11	1
deletion	NC_056062.1:5501-19500	14000	0.143577	1.13838e-11	1
deletion	NC_056062.1:22701-24000	1300	0.0999708	5.81342e-07	1
deletion	NC_056062.1:27001-28500	1500	0.213715	0.00114263	1
deletion	NC_056062.1:206001-265100	59100	0.290857	2.69666e-12	1
duplication	NC_056062.1:274201-277000	2800	7.36452	0.00172714	1
duplication	NC_056062.1:277401-280200	2800	6.9901	0.00136403	1
deletion	NC_056062.1:2239201-2246400	7200	0.292415	2.21351e-11	1
deletion	NC_056062.1:3996701-3998400	1700	0.249731	0.00244339	1
deletion	NC_056062.1:4295401-4298100	2700	0.12194	5.90269e-11	1
deletion	NC_056062.1:4832801-4837000	4200	0.319748	3.79458e-11	1
deletion	NC_056062.1:4865501-4866800	1300	0.0999708	2.61751e-05	1
deletion	NC_056062.1:5976901-5978000	1100	0.015753	2.17326e-08	1
deletion	NC_056062.1:6040301-6042600	2300	0.259924	1.04992e-06	1
deletion	NC_056062.1:6760201-6762300	2100	0.301182	0.000155594	1
deletion	NC_056062.1:7313201-7316900	3700	0.0351249	4.30737e-11	1
deletion	NC_056062.1:7406201-7411000	4800	0.157038	3.32026e-11	1
deletion	NC_056062.1:7569101-7613800	44700	0.0226779	3.56538e-12	1
deletion	NC_056062.1:9379401-9381000	1600	0.162453	1.87706e-05	1
deletion	NC_056062.1:11983001-11989700	6700	0.347859	2.37869e-11	1
deletion	NC_056062.1:12147401-12149700	2300	0.169516	1.31656e-09	1
duplication	NC_056062.1:12154101-12156300	2200	1.97306	0.000136807	1
deletion	NC_056062.1:12254101-12255300	1200	0.0722012	0.000213577	1
deletion	NC_056062.1:12302701-12304500	1800	0.00962682	8.85403e-11	1
deletion	NC_056062.1:15118601-15120000	1400	0.297056	0.000333906	1
deletion	NC_056062.1:17115901-17118900	3000	0.181947	5.31242e-11	1
deletion	NC_056062.1:18226701-18228200	1500	0.0981936	1.06248e-10	1
deletion	NC_056062.1:19672101-19675800	3700	0.250558	4.30737e-11	1
deletion	NC_056062.1:19912501-19914000	1500	0.196387	0.00406467	1
deletion	NC_056062.1:20428701-20432600	3900	0.104414	4.08647e-11	1
deletion	NC_056062.1:20481301-20483100	1800	0.129962	7.1452e-08	1
deletion	NC_056062.1:22627001-22629300	2300	0.169516	1.52801e-05	1
deletion	NC_056062.1:25891901-25895700	3800	0.114002	4.19401e-11	1
deletion	NC_056062.1:26779301-26780900	1600	0.124547	0.000117982	1
duplication	NC_056062.1:26824501-26835800	11300	1.71749	0	1
deletion	NC_056062.1:26863001-26877500	14500	0.343578	1.09912e-11	1
deletion	NC_056062.1:30471901-30476300	4400	0.372164	1.79982e-07	1
deletion	NC_056062.1:30480601-30482900	2300	0.0339032	6.92924e-11	1
deletion	NC_056062.1:33099301-33100800	1500	0.0288805	1.06248e-10	1
deletion	NC_056062.1:33282701-33284900	2200	0.374133	0.000570576	1
deletion	NC_056062.1:34419801-34421100	1300	0.133294	0.000228318	1
deletion	NC_056062.1:34770701-34771900	1200	0.101082	4.47672e-05	1
deletion	NC_056062.1:35425301-35429100	3800	0.264484	4.19401e-11	1
deletion	NC_056062.1:36514201-36521300	7100	0.346566	2.24468e-11	1
deletion	NC_056062.1:38299701-38301400	1700	0.244635	1.24098e-05	1
deletion	NC_056062.1:39260501-39261800	1300	0.0466531	1.20388e-07	1
deletion	NC_056062.1:42493901-42496300	2400	0.223824	1.04203e-06	1
deletion	NC_056062.1:42809101-42810800	1700	0	9.37485e-11	1
deletion	NC_056062.1:44573201-44574800	1600	0.216603	0.00130068	1
deletion	NC_056062.1:46569701-46571300	1600	0.0920565	0.000242294	1
deletion	NC_056062.1:49788201-49789900	1700	0.0254828	9.37485e-11	1
deletion	NC_056062.1:50412601-50416100	3500	0.264875	2.66744e-07	1
deletion	NC_056062.1:50663301-50665600	2300	0.21472	2.99304e-05	1
deletion	NC_056062.1:53690801-53692700	1900	0.0684011	8.38803e-11	1
deletion	NC_056062.1:54586601-54589500	2900	0.316689	1.32793e-05	1
deletion	NC_056062.1:54645701-54666900	21200	0.319184	7.51757e-12	1
deletion	NC_056062.1:54683601-54687000	3400	0.168186	1.40623e-10	1
deletion	NC_056062.1:54691501-54693900	2400	0.0938615	6.64052e-11	1
deletion	NC_056062.1:54696901-54699700	2800	0.365132	0.000323202	1
deletion	NC_056062.1:55500001-55501800	1800	0.274364	1.22618e-05	1
deletion	NC_056062.1:55504101-55539000	34900	0.388273	4.56655e-12	1
deletion	NC_056062.1:59121901-59126800	4900	0.173283	3.2525e-11	1
deletion	NC_056062.1:64117201-64118700	1500	0.225268	0.0023497	1
deletion	NC_056062.1:64188801-64190000	1200	0.129962	0.000191075	1
deletion	NC_056062.1:65651801-65655100	3300	0.341315	5.23954e-06	1
deletion	NC_056062.1:65876501-65877700	1200	0.0144402	1.3281e-10	1
deletion	NC_056062.1:67360001-67363100	3100	0.0754619	5.14105e-11	1
deletion	NC_056062.1:68206001-68208300	2300	0.210953	1.49949e-07	1
duplication	NC_056062.1:68343001-68345100	2100	2.63637	0.00791202	1
deletion	NC_056062.1:69457401-69458700	1300	0.0399883	1.34854e-09	1
deletion	NC_056062.1:70071201-70072300	1100	0.0945179	0.00202137	1
deletion	NC_056062.1:70372201-70373400	1200	0	3.47698e-07	1
deletion	NC_056062.1:71744901-71751900	7000	0.303245	2.7321e-10	1
deletion	NC_056062.1:74160701-74164300	3600	0.0120335	4.42701e-11	1
deletion	NC_056062.1:74280201-74283600	3400	0.344017	8.94127e-07	1
deletion	NC_056062.1:80673201-80674400	1200	0.0288805	1.43249e-06	1
deletion	NC_056062.1:81670501-81672000	1500	0.167507	8.42016e-05	1
deletion	NC_056062.1:83691601-83694500	2900	0.224073	4.34153e-09	1
deletion	NC_056062.1:83701001-83702500	1500	0.150178	0.000181715	1
deletion	NC_056062.1:85873901-85876100	2200	0.1339	1.44884e-10	1
deletion	NC_056062.1:85983501-85985100	1600	0.124547	0.000710265	1
deletion	NC_056062.1:87608301-87609400	1100	0.141777	0.00322253	1
deletion	NC_056062.1:87755201-87757900	2700	0.0866414	5.90269e-11	1
deletion	NC_056062.1:87898801-87902200	3400	0.257376	4.68743e-11	1
deletion	NC_056062.1:88311001-88313100	2100	0.18566	1.76283e-05	1
duplication	NC_056062.1:90162401-90210600	48200	2.04129	0	1
duplication	NC_056062.1:90220301-90223300	3000	2.40574	0.00726028	1
deletion	NC_056062.1:91041901-91043600	1700	0.122317	4.19993e-07	1
deletion	NC_056062.1:92964601-92965800	1200	0.144402	9.55644e-05	1
deletion	NC_056062.1:93392301-93399800	7500	0.279563	2.12497e-11	1
deletion	NC_056062.1:93459001-93465200	6200	0.0628849	2.57052e-11	1
deletion	NC_056062.1:94439801-94441000	1200	0.158843	0.000142343	1
deletion	NC_056062.1:95164501-95179700	15200	0.064411	1.0485e-11	1
deletion	NC_056063.1:1601-5300	3700	0.138158	4.30737e-11	1
deletion	NC_056063.1:12201-14700	2500	0.207939	1.799e-07	1
duplication	NC_056063.1:34401-44800	10400	6.00158	0.000519731	1
deletion	NC_056063.1:610301-617000	6700	0.0646578	2.37869e-11	1
deletion	NC_056063.1:1075801-1078900	3100	0.0223591	5.14105e-11	1
deletion	NC_056063.1:1096301-1101500	5200	0.203274	3.06486e-11	1
deletion	NC_056063.1:3189901-3191800	1900	0.186963	9.05907e-09	1
deletion	NC_056063.1:3310401-3313000	2600	0.123297	6.12971e-11	1
deletion	NC_056063.1:4549901-4551400	1500	0.202163	1.3621e-07	1
deletion	NC_056063.1:5108901-5111900	3000	0.170395	5.31242e-11	1
deletion	NC_056063.1:5272301-5273800	1500	0.10397	3.65494e-08	1
deletion	NC_056063.1:5857501-5859500	2000	0.0693131	3.98431e-09	1
deletion	NC_056063.1:6042401-6046300	3900	0.313242	3.92302e-09	1
deletion	NC_056063.1:8150201-8151400	1200	0.0577609	3.99613e-06	1
deletion	NC_056063.1:9049101-9050400	1300	0.139959	0.00142442	1
deletion	NC_056063.1:9726901-9728400	1500	0.121298	2.86871e-09	1
deletion	NC_056063.1:11018401-11020300	1900	0.228004	9.82938e-05	1
deletion	NC_056063.1:14620601-14622100	1500	0.138626	0.000294161	1
deletion	NC_056063.1:17223501-17224900	1400	0	2.04908e-09	1
deletion	NC_056063.1:17862801-17864400	1600	0.0866414	6.42769e-07	1
deletion	NC_056063.1:17955801-17958400	2600	0.166618	6.12971e-11	1
deletion	NC_056063.1:23958401-24012100	53700	0.184738	2.96783e-12	1
deletion	NC_056063.1:24034801-24040500	5700	0.279685	8.38803e-11	1
deletion	NC_056063.1:29747901-29750100	2200	0.389886	0.000185773	1
deletion	NC_056063.1:30379401-30381700	2300	0.0904084	6.92924e-11	1
deletion	NC_056063.1:33367901-33369000	1100	0.0866414	0.00220067	1
deletion	NC_056063.1:40092001-40096500	4500	0.0750892	3.54161e-11	1
deletion	NC_056063.1:41451201-41452300	1100	0.0708884	0.00237604	1
deletion	NC_056063.1:41686201-41687600	1400	0.018566	1.13838e-10	1
deletion	NC_056063.1:42406601-42408600	2000	0.186279	2.39059e-10	1
deletion	NC_056063.1:43170201-43171600	1400	0.0990187	0.000365283	1
deletion	NC_056063.1:43724301-43728200	3900	0.16884	4.08647e-11	1
deletion	NC_056063.1:43947101-43948300	1200	0.0288805	8.07487e-08	1
deletion	NC_056063.1:46158501-46159600	1100	0.0945179	0.00480915	1
deletion	NC_056063.1:46326501-46327900	1400	0.160905	0.00251683	1
deletion	NC_056063.1:48684101-48685300	1200	0.108302	0.00343843	1
deletion	NC_056063.1:48833601-48835700	2100	0.0701383	7.58917e-11	1
deletion	NC_056063.1:49852801-49855500	2700	0.0224626	5.90269e-11	1
deletion	NC_056063.1:50467201-50470200	3000	0.323461	1.63569e-07	1
deletion	NC_056063.1:52177101-52178600	1500	0.167507	0.00286374	1
deletion	NC_056063.1:56093501-56095000	1500	0.0173283	1.06248e-10	1
deletion	NC_056063.1:59785801-59787700	1900	0.118562	4.86506e-09	1
deletion	NC_056063.1:60496901-60499100	2200	0.126024	1.81105e-09	1
deletion	NC_056063.1:61222701-61226300	3600	0.040914	4.42701e-11	1
deletion	NC_056063.1:61929701-61931000	1300	0.0666472	1.50791e-08	1
deletion	NC_056063.1:62260401-62267000	6600	0.115522	2.41474e-11	1
deletion	NC_056063.1:62392101-62393200	1100	0	4.60746e-06	1
deletion	NC_056063.1:62832401-62838100	5700	0.112482	2.79601e-11	1
deletion	NC_056063.1:63405001-63407000	2000	0.116966	7.96863e-11	1
deletion	NC_056063.1:65007501-65009300	1800	0.231044	0.000103272	1
deletion	NC_056063.1:65061301-65063900	2600	0.339901	0.00300183	1
deletion	NC_056063.1:65610501-65614100	3600	0.081828	4.42701e-11	1
deletion	NC_056063.1:66673301-66674600	1300	0.133294	3.76036e-05	1
deletion	NC_056063.1:67090601-67091800	1200	0.158843	0.0039246	1
deletion	NC_056063.1:67185001-67190300	5300	0.0179822	3.00703e-11	1
deletion	NC_056063.1:67421601-67424000	2400	0.0722012	6.64052e-11	1
deletion	NC_056063.1:70701001-70702200	1200	0	3.47698e-07	1
duplication	NC_056063.1:70709401-70718300	8900	3.29237	0	1
duplication	NC_056063.1:70766501-70771000	4500	2.93811	0.000396387	1
deletion	NC_056063.1:70772301-70777200	4900	0.228097	3.2525e-11	1
duplication	NC_056063.1:70777201-70791600	14400	1.70274	0.000130896	1
deletion	NC_056063.1:70838801-70846500	7700	0.335313	1.53163e-09	1
duplication	NC_056063.1:70865201-70872000	6800	2.49986	5.62491e-10	1
duplication	NC_056063.1:71109201-71115200	6000	2.76097	0.000325744	1
duplication	NC_056063.1:71121501-71134800	13300	2.6266	5.51213e-09	1
duplication	NC_056063.1:71143001-71149200	6200	4.70239	2.26206e-09	1
duplication	NC_056063.1:71159401-71163500	4100	3.26068	0.00161763	1
duplication	NC_056063.1:71171501-71173100	1600	5.63169	0.000231773	1
duplication	NC_056063.1:71181801-71188400	6600	3.94612	0	1
duplication	NC_056063.1:71189501-71194200	4700	3.90439	2.03454e-10	1
duplication	NC_056063.1:71199101-71209900	10800	2.6931	0	1
deletion	NC_056063.1:71233501-71237200	3700	0.128791	4.30737e-11	1
deletion	NC_056063.1:71244001-71245900	1900	0.0136802	8.38803e-11	1
deletion	NC_056063.1:71253501-71256000	2500	0.124764	6.3749e-11	1
deletion	NC_056063.1:71263801-71265300	1500	0.063537	9.56235e-10	1
deletion	NC_056063.1:71268401-71278200	9800	0.153833	1.62625e-11	1
deletion	NC_056063.1:71312101-71314800	2700	0.054552	5.90269e-11	1
deletion	NC_056063.1:71317201-71318800	1600	0.135377	0.00162131	1
deletion	NC_056063.1:71325101-71326700	1600	0.135377	0.00433239	1
deletion	NC_056063.1:71330201-71331600	1400	0.055698	3.08272e-07	1
deletion	NC_056063.1:71335301-71336500	1200	0.0433207	3.50752e-07	1
deletion	NC_056063.1:71341201-71376900	35700	0.193669	4.46422e-12	1
deletion	NC_056063.1:71383801-71418700	34900	0.218962	4.56655e-12	1
deletion	NC_056063.1:71425901-71428700	2800	0.0309434	5.69188e-11	1
deletion	NC_056063.1:71430001-71431100	1100	0.0708884	0.000907012	1
deletion	NC_056063.1:71487101-71490000	2900	0.0687156	5.4956e-11	1
deletion	NC_056063.1:71499301-71501100	1800	0.19735	0.000323787	1
deletion	NC_056063.1:71502501-71503800	1300	0.0133294	1.22594e-10	1
duplication	NC_056063.1:71506501-71519600	13100	3.18324	0	1
duplication	NC_056063.1:71521501-71524700	3200	5.41238	5.97647e-10	1
duplication	NC_056063.1:71525301-71539800	14500	6.11808	0	1
duplication	NC_056063.1:71542101-71552600	10500	6.73245	0	1
duplication	NC_056063.1:71553301-71556600	3300	6.19617	2.26019e-07	1
deletion	NC_056063.1:71557401-71559900	2500	0.0207939	6.3749e-11	1
duplication	NC_056063.1:71560701-71571700	11000	6.62964	0	1
deletion	NC_056063.1:71571701-71573400	1700	0.16309	4.36367e-05	1
duplication	NC_056063.1:71573401-71587200	13800	6.25074	0	1
duplication	NC_056063.1:71588801-71597000	8200	7.2409	0	1
deletion	NC_056063.1:71598901-71604000	5100	0.360156	1.25964e-05	1
duplication	NC_056063.1:71604401-71611600	7200	6.20689	0	1
duplication	NC_056063.1:71612501-71620800	8300	7.23508	0	1
duplication	NC_056063.1:71622001-71654700	32700	5.98038	0	1
duplication	NC_056063.1:71655801-71676800	21000	5.08874	0	1
duplication	NC_056063.1:71677701-71703300	25600	2.97728	0	1
deletion	NC_056063.1:71705501-71707200	1700	0.142703	0.000115155	1
deletion	NC_056063.1:71709201-71718600	9400	0.142866	1.69545e-11	1
duplication	NC_056063.1:71722101-71725800	3700	5.09077	8.18382e-05	1
duplication	NC_056063.1:71753801-71759500	5700	5.28513	0	1
deletion	NC_056063.1:71767301-71770100	2800	0.210415	1.96939e-08	1
deletion	NC_056063.1:71781201-71782300	1100	0.0787649	0.000591835	1
duplication	NC_056063.1:71791301-71794000	2700	4.25506	0.00353954	1
deletion	NC_056063.1:71802501-71803700	1200	0.0577609	1.1249e-07	1
deletion	NC_056063.1:71807001-71811000	4000	0.0888074	3.98431e-11	1
duplication	NC_056063.1:71820001-71823300	3300	2.15553	0.00204407	1
duplication	NC_056063.1:71823701-71826100	2400	2.88805	0.00388993	1
duplication	NC_056063.1:71832301-71841000	8700	2.96274	0	1
duplication	NC_056063.1:71841301-71843400	2100	3.67194	0.00966321	1
duplication	NC_056063.1:71843901-71845200	1300	5.0252	0.00177529	1
deletion	NC_056063.1:71845201-71849000	3800	0.114002	4.19401e-11	1
duplication	NC_056063.1:71852401-71855000	2600	3.50898	8.70419e-08	1
duplication	NC_056063.1:71861501-71863500	2000	5.3761	9.33923e-07	1
duplication	NC_056063.1:71864701-71870500	5800	4.40975	0	1
deletion	NC_056063.1:71870501-71874400	3900	0.0710904	4.08647e-11	1
duplication	NC_056063.1:71878601-71882300	3700	2.76784	4.19141e-06	1
deletion	NC_056063.1:71902301-71905200	2900	0.16432	4.78118e-09	1
duplication	NC_056063.1:71918101-71922000	3900	4.69419	1.86507e-07	1
duplication	NC_056063.1:71927801-71929700	1900	5.74569	0.000133915	1
duplication	NC_056063.1:71929901-71976200	46300	5.93353	0	1
duplication	NC_056063.1:71983501-72037400	53900	3.89549	0	1
duplication	NC_056063.1:72039601-72057300	17700	3.44069	0	1
duplication	NC_056063.1:72058001-72078400	20400	2.83496	0	1
duplication	NC_056063.1:72079701-72084100	4400	2.20936	3.94085e-08	1
duplication	NC_056063.1:72084601-72165800	81200	3.13574	0	1
duplication	NC_056063.1:72166101-72190000	23900	2.61773	0	1
duplication	NC_056063.1:72190401-72222600	32200	3.53292	0	1
deletion	NC_056063.1:72800101-72802800	2700	0.214999	9.91651e-09	1
deletion	NC_056063.1:73074601-73075700	1100	0.015753	2.17326e-08	1
deletion	NC_056063.1:73557501-73561100	3600	0.250297	4.42701e-11	1
deletion	NC_056063.1:76712801-76716700	3900	0.0399883	4.08647e-11	1
deletion	NC_056063.1:79121001-79125200	4200	0.259924	3.79458e-11	1
deletion	NC_056063.1:79710301-79717700	7400	0.0924955	2.15368e-11	1
deletion	NC_056063.1:80057001-80064400	7400	0.288024	2.15368e-11	1
deletion	NC_056063.1:82940101-82941900	1800	0.221417	0.000253403	1
deletion	NC_056063.1:85182701-85187300	4600	0.39742	3.46462e-11	1
deletion	NC_056063.1:86443701-86459500	15800	0.185895	1.00869e-11	1
deletion	NC_056064.1:1901-3800	1900	0.127682	4.58825e-08	1
deletion	NC_056064.1:178501-181200	2700	0.0513431	5.90269e-11	1
deletion	NC_056064.1:206301-207600	1300	0.0533178	0.000386661	1
deletion	NC_056064.1:221301-223400	2100	0	7.58917e-11	1
deletion	NC_056064.1:682101-683700	1600	0.00541509	9.96078e-11	1
deletion	NC_056064.1:763201-787000	23800	0.303609	6.69632e-12	1
deletion	NC_056064.1:804401-806500	2100	0.214541	3.46243e-05	1
deletion	NC_056064.1:816801-818200	1400	0.0433207	6.94352e-06	1
deletion	NC_056064.1:823801-825100	1300	0.0333236	9.61139e-08	1
deletion	NC_056064.1:838801-842100	3300	0.18641	4.70873e-08	1
deletion	NC_056064.1:845501-847300	1800	0.154029	6.05589e-06	1
deletion	NC_056064.1:849101-850300	1200	0.151622	0.00861716	1
deletion	NC_056064.1:852601-854600	2000	0.060649	5.57804e-10	1
duplication	NC_056064.1:863901-888200	24300	152.641	0	1
duplication	NC_056064.1:905001-925700	20700	157.851	0	1
deletion	NC_056064.1:1043501-1045800	2300	0.0527382	6.92924e-11	1
deletion	NC_056064.1:1057201-1064500	7300	0.182778	2.18319e-11	1
deletion	NC_056064.1:1163601-1165500	1900	0.241684	0.000150116	1
deletion	NC_056064.1:1901901-1906600	4700	0.0147475	3.3909e-11	1
deletion	NC_056064.1:1990101-1993000	2900	0.107555	5.4956e-11	1
deletion	NC_056064.1:2444001-2449400	5400	0.33373	2.95134e-11	1
deletion	NC_056064.1:2749701-2753600	3900	0	4.08647e-11	1
deletion	NC_056064.1:2845101-2846600	1500	0.13285	2.03891e-07	1
deletion	NC_056064.1:2911601-2913900	2300	0.274992	2.49661e-07	1
deletion	NC_056064.1:2973201-2979000	5800	0.345072	2.7478e-11	1
deletion	NC_056064.1:3238901-3241200	2300	0.267458	0.00370823	1
deletion	NC_056064.1:3560501-3561900	1400	0.105207	0.00364105	1
deletion	NC_056064.1:3800701-3802600	1900	0.0456007	8.38803e-11	1
deletion	NC_056064.1:4107601-4110500	2900	0.247974	9.34253e-10	1
deletion	NC_056064.1:7511901-7513300	1400	0.198037	0.000101181	1
deletion	NC_056064.1:8734901-8737400	2500	0.346566	2.15733e-06	1
deletion	NC_056064.1:9434201-9435700	1500	0.00577609	1.06248e-10	1
deletion	NC_056064.1:11184901-11186000	1100	0.15753	0.00333198	1
deletion	NC_056064.1:13069401-13071600	2200	0.0590737	7.24421e-11	1
deletion	NC_056064.1:14014401-14017100	2700	0.369028	5.0645e-07	1
duplication	NC_056064.1:14032501-14039600	7100	1.69012	0	1
deletion	NC_056064.1:14553501-14555400	1900	0.0684011	5.56965e-08	1
deletion	NC_056064.1:17295801-17297600	1800	0.221417	0.00549159	1
deletion	NC_056064.1:17614201-17615500	1300	0	2.64804e-08	1
duplication	NC_056064.1:18990301-18993400	3100	1.90891	4.02544e-06	1
deletion	NC_056064.1:19130101-19132400	2300	0.146914	6.92924e-11	1
deletion	NC_056064.1:23074801-23075900	1100	0.0945179	0.00102473	1
deletion	NC_056064.1:23953701-23954900	1200	0.122742	0.000474783	1
deletion	NC_056064.1:25047901-25049100	1200	0.0361006	3.98431e-09	1
deletion	NC_056064.1:26192501-26194300	1800	0.158843	0.000274559	1
deletion	NC_056064.1:35173301-35181900	8600	0.0554102	1.85317e-11	1
deletion	NC_056064.1:41127001-41128600	1600	0.287	0.00953209	1
deletion	NC_056064.1:41145701-41149000	3300	0.39645	1.12205e-05	1
deletion	NC_056064.1:41152501-41160600	8100	0.170074	1.96756e-11	1
duplication	NC_056064.1:41174401-41182500	8100	2.34467	0	1
duplication	NC_056064.1:42977101-42980200	3100	1.78314	0.000708537	1
duplication	NC_056064.1:42988201-42990600	2400	2.26351	5.91272e-07	1
duplication	NC_056064.1:42993101-42996100	3000	2.08806	4.72593e-07	1
duplication	NC_056064.1:43006401-43010500	4100	1.66943	0.000129041	1
deletion	NC_056064.1:43018401-43020300	1900	0.059281	3.35521e-10	1
deletion	NC_056064.1:43057201-43058700	1500	0.288805	0.00357708	1
duplication	NC_056064.1:43061801-43064800	3000	1.7877	1.55039e-05	1
deletion	NC_056064.1:48559401-48560900	1500	0.0404327	6.79989e-09	1
deletion	NC_056064.1:49905801-49907200	1400	0.0247547	1.13838e-10	1
deletion	NC_056064.1:49967901-49993000	25100	0.116327	6.3495e-12	1
duplication	NC_056064.1:49993001-50000200	7200	2.23583	0	1
duplication	NC_056064.1:50001901-50021300	19400	2.39202	0	1
duplication	NC_056064.1:50024801-50037100	12300	2.04206	0	1
duplication	NC_056064.1:50038301-50054600	16300	1.71954	0	1
deletion	NC_056064.1:55942301-55944800	2500	0.187145	6.3749e-11	1
deletion	NC_056064.1:60152901-60155500	2600	0.0966385	6.12971e-11	1
deletion	NC_056064.1:61221501-61227400	5900	0.179157	2.70123e-11	1
deletion	NC_056064.1:61228001-61234800	6800	0.170735	2.34371e-11	1
deletion	NC_056064.1:62236601-62237800	1200	0.151622	0.00188543	1
deletion	NC_056064.1:62274401-62275900	1500	0.283029	0.000418775	1
duplication	NC_056065.1:10001-21900	11900	126.817	0	1
duplication	NC_056065.1:30201-53400	23200	80.3704	0	1
duplication	NC_056065.1:62501-311400	248900	11.1304	0	1
deletion	NC_056065.1:322101-323200	1100	0.0630119	3.10104e-05	1
duplication	NC_056065.1:323901-350900	27000	11.2011	0	1
deletion	NC_056065.1:1347501-1349000	1500	0.288805	0.00472213	1
deletion	NC_056065.1:2039601-2041500	1900	0.351126	2.53663e-05	1
deletion	NC_056065.1:4848701-4850200	1500	0.0750892	6.1624e-09	1
deletion	NC_056065.1:5416501-5419100	2600	0.30991	2.80287e-06	1
duplication	NC_056065.1:5737301-5812100	74800	1.90032	0	1
duplication	NC_056065.1:5814001-5817900	3900	1.67729	3.17928e-07	1
deletion	NC_056065.1:6514301-6528300	14000	0.027849	1.13838e-11	1
deletion	NC_056065.1:6783801-6785400	1600	0.00541509	9.96078e-11	1
deletion	NC_056065.1:6917401-6918600	1200	0.202163	0.00382044	1
deletion	NC_056065.1:7356301-7358000	1700	0.341469	0.000248985	1
deletion	NC_056065.1:7469801-7472000	2200	0.248109	1.69978e-05	1
deletion	NC_056065.1:7510001-7564900	54900	0.0236725	2.90296e-12	1
deletion	NC_056065.1:7745001-7749100	4100	0.179622	7.77427e-11	1
deletion	NC_056065.1:8741301-8742500	1200	0.0433207	3.77168e-06	1
deletion	NC_056065.1:9060901-9063600	2700	0.198954	6.30383e-06	1
deletion	NC_056065.1:9165901-9167700	1800	0.399513	0.000168166	1
deletion	NC_056065.1:9454001-9456200	2200	0.0984561	7.24421e-11	1
deletion	NC_056065.1:9876201-9877600	1400	0.0309434	5.23653e-09	1
deletion	NC_056065.1:10072601-10073700	1100	0.0236295	4.73771e-08	1
deletion	NC_056065.1:10136001-10137200	1200	0.122742	0.000172092	1
deletion	NC_056065.1:11192701-11194400	1700	0.0815448	3.53244e-07	1
deletion	NC_056065.1:11665701-11667000	1300	0.073312	5.84198e-06	1
deletion	NC_056065.1:12540701-12541800	1100	0.126024	0.000139735	1
deletion	NC_056065.1:13154001-13157400	3400	0.305793	0.000628174	1
deletion	NC_056065.1:13290901-13293500	2600	0.139959	1.28785e-07	1
deletion	NC_056065.1:16312001-16315500	3500	0.037132	4.5535e-11	1
deletion	NC_056065.1:16432201-16434100	1900	0.109442	5.90601e-07	1
deletion	NC_056065.1:16758401-16760200	1800	0.341752	1.18786e-06	1
deletion	NC_056065.1:17403701-17407300	3600	0.21901	4.42701e-11	1
deletion	NC_056065.1:18123801-18124900	1100	0.102394	0.000382131	1
deletion	NC_056065.1:24253901-24260300	6400	0.120486	2.4902e-11	1
deletion	NC_056065.1:24875701-24877800	2100	0.396075	9.34629e-06	1
deletion	NC_056065.1:25009401-25013700	4300	0.392909	2.50684e-05	1
deletion	NC_056065.1:25790301-25791400	1100	0.378072	0.00374874	1
deletion	NC_056065.1:27617501-27620400	2900	0.367479	5.4956e-11	1
deletion	NC_056065.1:28590901-28592200	1300	0.0799767	3.43999e-07	1
deletion	NC_056065.1:31459801-31461000	1200	0.0216603	5.68429e-08	1
deletion	NC_056065.1:32308101-32310600	2500	0.204474	4.18193e-08	1
deletion	NC_056065.1:33619301-33620600	1300	0.133294	0.0050119	1
deletion	NC_056065.1:33945801-33949500	3700	0.280999	1.29221e-10	1
deletion	NC_056065.1:37792001-37797300	5300	0.315505	3.00703e-11	1
deletion	NC_056065.1:39578901-39580500	1600	0.0162453	9.96078e-11	1
deletion	NC_056065.1:43473601-43475100	1500	0.127074	2.16501e-05	1
deletion	NC_056065.1:47530901-47532000	1100	0.00787649	1.44884e-10	1
duplication	NC_056065.1:50951801-50956900	5100	1.64109	5.31242e-09	1
deletion	NC_056065.1:52607901-52611900	4000	0.210105	3.98431e-11	1
deletion	NC_056065.1:53603201-53605300	2100	0.127899	2.98634e-07	1
deletion	NC_056065.1:53823301-53834300	11000	0.100031	1.44884e-11	1
duplication	NC_056065.1:53928301-53932700	4400	2.0341	1.11561e-08	1
deletion	NC_056065.1:60138001-60140800	2800	0.27849	2.29187e-05	1
deletion	NC_056065.1:60625501-60626900	1400	0.117585	0.000186518	1
deletion	NC_056065.1:60847201-60849500	2300	0.0828744	6.92924e-11	1
deletion	NC_056065.1:62440401-62445200	4800	0.314075	3.32026e-11	1
duplication	NC_056065.1:75844101-75852600	8500	2.20477	0	1
deletion	NC_056065.1:78443101-78445200	2100	0.198037	6.56572e-05	1
deletion	NC_056065.1:79220701-79221800	1100	0.118147	0.000845919	1
deletion	NC_056065.1:79353601-79354700	1100	0.110271	0.00072033	1
deletion	NC_056065.1:80388101-80390600	2500	0.291115	7.3203e-07	1
deletion	NC_056065.1:80393901-80403700	9800	0.318275	1.62625e-11	1
deletion	NC_056066.1:1-1200	1200	0.0288805	1.43249e-06	1
duplication	NC_056066.1:1201-10700	9500	4.09586	6.71042e-10	1
deletion	NC_056066.1:1528101-1534800	6700	0.00775893	2.37869e-11	1
deletion	NC_056066.1:2572501-2576100	3600	0.163656	4.42701e-11	1
deletion	NC_056066.1:3054601-3061700	7100	0.311177	2.24468e-11	1
deletion	NC_056066.1:3070801-3072100	1300	0	2.64804e-08	1
deletion	NC_056066.1:3576501-3580500	4000	0.138626	3.98431e-11	1
deletion	NC_056066.1:5768201-5769300	1100	0.0472589	0.0016248	1
deletion	NC_056066.1:6239701-6246700	7000	0.368845	2.31978e-07	1
deletion	NC_056066.1:9433301-9435600	2300	0.372935	9.84728e-06	1
deletion	NC_056066.1:11415601-11417000	1400	0	2.04908e-09	1
deletion	NC_056066.1:14125201-14127200	2000	0.0823093	4.78118e-10	1
deletion	NC_056066.1:19792101-19798300	6200	0.269706	2.57052e-11	1
deletion	NC_056066.1:19873901-19875600	1700	0.198766	0.00382912	1
deletion	NC_056066.1:24325001-24327000	2000	0.0866414	3.98431e-10	1
deletion	NC_056066.1:27142101-27144000	1900	0.186963	1.3204e-05	1
deletion	NC_056066.1:37246301-37268800	22500	0.0854862	7.08322e-12	1
duplication	NC_056066.1:37326101-37357800	31700	1.98947	0	1
deletion	NC_056066.1:37411801-37413100	1300	0.0866414	0.000429734	1
deletion	NC_056066.1:38910701-38912600	1900	0.186963	2.55885e-06	1
deletion	NC_056066.1:40745401-40747800	2400	0.0144402	6.64052e-11	1
deletion	NC_056066.1:45372501-45373900	1400	0.123773	0.000943145	1
deletion	NC_056066.1:45838301-45840900	2600	0.229933	1.59373e-09	1
deletion	NC_056066.1:47011301-47013500	2200	0.161468	6.30246e-09	1
deletion	NC_056066.1:47266201-47267400	1200	0.151622	0.000443959	1
deletion	NC_056066.1:47269501-47272400	2900	0.233035	2.22022e-08	1
deletion	NC_056066.1:47948401-47949700	1300	0.0133294	1.22594e-10	1
deletion	NC_056066.1:48065701-48067500	1800	0.303245	0.000109516	1
deletion	NC_056066.1:48368301-48370100	1800	0.245484	0.000797619	1
deletion	NC_056066.1:52053701-52059500	5800	0.198678	2.7478e-11	1
deletion	NC_056066.1:53144601-53145900	1300	0.073312	4.11058e-07	1
deletion	NC_056066.1:54791101-54792600	1500	0.138626	4.68987e-05	1
duplication	NC_056066.1:62512301-62524700	12400	1.63571	0	1
duplication	NC_056066.1:63173101-63178500	5400	3.95341	0	1
deletion	NC_056066.1:63596001-63597800	1800	0.0770146	8.85403e-11	1
duplication	NC_056066.1:63628301-63640200	11900	1.79908	0	1
duplication	NC_056066.1:63670201-63801000	130800	1.97606	0	1
deletion	NC_056066.1:68732101-68733400	1300	0	2.64804e-08	1
deletion	NC_056066.1:71378401-71379500	1100	0.126024	0.00504685	1
deletion	NC_056066.1:73813801-73823200	9400	0.232273	1.69545e-11	1
duplication	NC_056066.1:73970901-73973400	2500	2.58191	0.00407726	1
duplication	NC_056066.1:73997601-74000600	3000	2.09961	2.83332e-06	1
duplication	NC_056066.1:74008301-74010300	2000	2.45628	0.000177695	1
duplication	NC_056066.1:77686701-77695900	9200	1.79498	0	1
duplication	NC_056066.1:77696601-77698200	1600	2.07939	0.00286618	1
deletion	NC_056066.1:80248701-80249900	1200	0.129962	0.000938822	1
deletion	NC_056066.1:81825701-81832400	6700	0.200439	2.37869e-11	1
deletion	NC_056066.1:82430901-82432000	1100	0.0866414	0.000349488	1
deletion	NC_056067.1:1-2300	2300	0.0791074	6.92924e-11	1
duplication	NC_056067.1:65801-68800	3000	13.493	0.000593939	1
deletion	NC_056067.1:71701-73600	1900	0.255364	0.00307607	1
deletion	NC_056067.1:75001-76300	1300	0.0866414	0.00215146	1
deletion	NC_056067.1:85001-123200	38200	0.0641872	4.17206e-12	1
duplication	NC_056067.1:2460801-2462800	2000	1.94943	0.0034528	1
deletion	NC_056067.1:3039501-3043700	4200	0.127899	3.79458e-11	1
deletion	NC_056067.1:4733701-4735000	1300	0.0133294	1.22594e-10	1
deletion	NC_056067.1:7040101-7041300	1200	0.180503	0.000985663	1
deletion	NC_056067.1:7811501-7813200	1700	0.0611586	9.37485e-11	1
deletion	NC_056067.1:9993301-9994700	1400	0.0928301	4.81647e-07	1
duplication	NC_056067.1:14262201-14263700	1500	2.58769	0.000125127	1
deletion	NC_056067.1:14690901-14694200	3300	0.00787649	4.82947e-11	1
deletion	NC_056067.1:15565201-15570100	4900	0.139687	3.2525e-11	1
deletion	NC_056067.1:16350301-16351400	1100	0	4.60746e-06	1
duplication	NC_056067.1:24220301-24224000	3700	1.90611	5.35836e-07	1
deletion	NC_056067.1:26335001-26336400	1400	0.0866414	2.27187e-05	1
deletion	NC_056067.1:27796201-27797900	1700	0.13251	1.13074e-05	1
deletion	NC_056067.1:27872701-27956700	84000	0.25879	1.89729e-12	1
deletion	NC_056067.1:28863901-28866200	2300	0.0226021	6.92924e-11	1
deletion	NC_056067.1:29451601-29453800	2200	0.114209	7.24421e-11	1
deletion	NC_056067.1:30222201-30225700	3500	0.361418	2.32229e-08	1
deletion	NC_056067.1:30427701-30430200	2500	0.291115	9.78276e-05	1
deletion	NC_056067.1:30626701-30628200	1500	0.0693131	1.80622e-09	1
deletion	NC_056067.1:32885501-32887700	2200	0.0354442	7.24421e-11	1
deletion	NC_056067.1:32923601-32926300	2700	0.0705967	5.90269e-11	1
deletion	NC_056067.1:37113401-37114600	1200	0.0216603	5.68429e-08	1
deletion	NC_056067.1:42627701-42629000	1300	0	2.64804e-08	1
deletion	NC_056067.1:44579701-44582100	2400	0.194943	1.2617e-09	1
deletion	NC_056067.1:46331001-46334700	3700	0.348907	1.95554e-08	1
duplication	NC_056067.1:47931001-47933600	2600	2.13938	2.64804e-08	1
deletion	NC_056067.1:48684201-48696800	12600	0.0563857	1.26486e-11	1
duplication	NC_056067.1:50222301-50311400	89100	4.31107	0	1
duplication	NC_056067.1:50312201-50335900	23700	3.1721	0	1
duplication	NC_056067.1:50340601-50351900	11300	2.199	0	1
duplication	NC_056067.1:50357801-50383100	25300	2.27254	0	1
duplication	NC_056067.1:50384301-50393100	8800	1.92482	0	1
deletion	NC_056067.1:50997501-51022300	24800	0.151273	6.42631e-12	1
duplication	NC_056067.1:51025001-51031000	6000	2.20069	0	1
deletion	NC_056067.1:51052201-51073400	21200	0.201073	7.51757e-12	1
duplication	NC_056067.1:51111201-51132100	20900	1.6524	0	1
deletion	NC_056067.1:51133501-51138000	4500	0.229118	7.08322e-11	1
duplication	NC_056067.1:51151001-51154100	3100	1.75798	0.000919273	1
deletion	NC_056067.1:51290501-51317500	27000	0.362289	5.90269e-12	1
deletion	NC_056067.1:56360501-56362500	2000	0.121298	1.31482e-08	1
duplication	NC_056067.1:57170701-57173000	2300	2.26398	6.11658e-06	1
duplication	NC_056067.1:57297801-57343200	45400	1.90115	0	1
deletion	NC_056067.1:57711301-57718200	6900	0.316429	2.30975e-11	1
deletion	NC_056067.1:57726501-57729000	2500	0.228733	1.37698e-08	1
deletion	NC_056067.1:57731501-57732800	1300	0.206606	0.0085487	1
duplication	NC_056067.1:58201801-58204600	2800	1.97109	1.18391e-08	1
deletion	NC_056067.1:58207901-58210600	2700	0.372237	0.000305966	1
duplication	NC_056067.1:58865901-58871900	6000	1.60287	5.24529e-05	1
duplication	NC_056067.1:59556201-59558300	2100	2.26093	0.000147959	1
duplication	NC_056067.1:59618001-59622100	4100	2.1449	2.1768e-09	1
duplication	NC_056067.1:59636601-59685700	49100	1.88335	0	1
deletion	NC_056067.1:60978001-60979200	1200	0.129962	0.00481549	1
deletion	NC_056067.1:61402501-61452300	49800	0.0955143	3.20025e-12	1
deletion	NC_056067.1:61456701-61493500	36800	0.0755758	4.33077e-12	1
deletion	NC_056067.1:61569601-61581400	11800	0.0198247	1.35061e-11	1
deletion	NC_056067.1:61724301-61726800	2500	0.388153	0.00620478	1
duplication	NC_056067.1:61739001-61743100	4100	2.04981	0.00884969	1
duplication	NC_056067.1:61762401-61774900	12500	2.98393	0	1
duplication	NC_056067.1:62023601-62046700	23100	1.8461	0	1
duplication	NC_056067.1:62218901-62241500	22600	1.60862	0	1
deletion	NC_056067.1:62423801-62503200	79400	0.0655812	2.00721e-12	1
deletion	NC_056067.1:62765301-62766400	1100	0.126024	0.000243986	1
duplication	NC_056067.1:63371401-63400600	29200	1.6904	0	1
deletion	NC_056067.1:63449301-63471200	21900	0.269815	7.27728e-12	1
deletion	NC_056067.1:63472701-63477400	4700	0.30601	3.3909e-11	1
duplication	NC_056067.1:63517901-63525800	7900	2.08378	0	1
duplication	NC_056067.1:63528801-63534000	5200	2.13271	0	1
duplication	NC_056067.1:63632801-63639400	6600	1.91661	0	1
duplication	NC_056067.1:63639901-63667000	27100	2.50685	0	1
deletion	NC_056067.1:63870501-63871900	1400	0.154717	0.000355648	1
duplication	NC_056067.1:63906001-63920400	14400	2.96987	0	1
duplication	NC_056067.1:64066201-64069300	3100	1.85301	3.78998e-06	1
deletion	NC_056067.1:64396801-64399500	2700	0.0192536	5.90269e-11	1
duplication	NC_056067.1:64520801-64523000	2200	3.78859	1.0536e-06	1
duplication	NC_056067.1:64538101-64544700	6600	4.2218	1.11756e-05	1
duplication	NC_056067.1:64554701-64556300	1600	3.57396	0.00666794	1
duplication	NC_056067.1:64556501-64568100	11600	3.71363	0	1
duplication	NC_056067.1:64572101-64575900	3800	3.66858	1.00522e-06	1
deletion	NC_056067.1:64609701-64611600	1900	0.0136802	8.38803e-11	1
deletion	NC_056067.1:65132101-65135700	3600	0.199757	4.42701e-11	1
deletion	NC_056067.1:65464901-65470600	5700	0.0395206	2.79601e-11	1
deletion	NC_056067.1:66508401-66516700	8300	0.281846	1.92015e-11	1
duplication	NC_056068.1:1-3400	3400	50.7056	0.000534945	1
duplication	NC_056068.1:3601-16500	12900	47.1853	0.000187625	1
deletion	NC_056068.1:777201-782100	4900	0.39077	2.27675e-10	1
deletion	NC_056068.1:1437201-1438600	1400	0.148528	0.000687218	1
deletion	NC_056068.1:2337101-2339900	2800	0.00309434	5.69188e-11	1
deletion	NC_056068.1:3671401-3674000	2600	0.396551	0.000306395	1
deletion	NC_056068.1:4878901-4881600	2700	0.0417162	5.90269e-11	1
deletion	NC_056068.1:6881401-6882500	1100	0	4.60746e-06	1
deletion	NC_056068.1:8190301-8191500	1200	0.0144402	1.3281e-10	1
deletion	NC_056068.1:8194001-8201200	7200	0.205773	2.21351e-11	1
deletion	NC_056068.1:8896001-8897100	1100	0.00787649	1.44884e-10	1
deletion	NC_056068.1:8965001-8967000	2000	0	7.96863e-11	1
deletion	NC_056068.1:10471201-10478400	7200	0.174486	2.21351e-11	1
deletion	NC_056068.1:11254601-11256000	1400	0.0804527	2.04908e-08	1
deletion	NC_056068.1:11577301-11584500	7200	0.259924	2.21351e-11	1
deletion	NC_056068.1:11900801-11903000	2200	0.177221	7.57983e-06	1
deletion	NC_056068.1:12110601-12112000	1400	0.018566	1.13838e-10	1
deletion	NC_056068.1:12751601-12754300	2700	0.163656	1.5347e-09	1
deletion	NC_056068.1:12774201-12778600	4400	0.257955	3.6221e-11	1
deletion	NC_056068.1:12781301-12782700	1400	0.167094	0.00227099	1
deletion	NC_056068.1:12824301-12825400	1100	0.0472589	3.16931e-05	1
deletion	NC_056068.1:13127101-13131300	4200	0.23517	3.79458e-11	1
deletion	NC_056068.1:13306301-13312600	6300	0.0618867	2.52972e-11	1
deletion	NC_056068.1:16264301-16266500	2200	0.295368	5.74842e-06	1
deletion	NC_056068.1:16643401-16645800	2400	0.361006	0.00232681	1
deletion	NC_056068.1:17859501-17863600	4100	0.321207	5.44199e-10	1
deletion	NC_056068.1:17870701-17873000	2300	0.388003	0.00127525	1
deletion	NC_056068.1:20493501-20494600	1100	0.0708884	9.91591e-05	1
deletion	NC_056068.1:20598001-20599100	1100	0.0866414	0.000129873	1
deletion	NC_056068.1:20988101-20990600	2500	0.291115	0.00128404	1
deletion	NC_056068.1:22148801-22150400	1600	0.140792	1.30093e-05	1
deletion	NC_056068.1:23091901-23093100	1200	0.122742	0.000172092	1
deletion	NC_056068.1:24253901-24255200	1300	0.0599825	2.52299e-07	1
deletion	NC_056068.1:26161701-26163300	1600	0.0487358	9.96078e-11	1
deletion	NC_056068.1:27074801-27076200	1400	0.389886	0.000589914	1
deletion	NC_056068.1:43040201-43043200	3000	0.144402	5.31242e-11	1
deletion	NC_056068.1:44490401-44491800	1400	0.0680754	2.97344e-07	1
duplication	NC_056068.1:45601501-45604300	2800	6.57237	5.38451e-08	1
duplication	NC_056068.1:45787301-45796000	8700	3.81421	0	1
duplication	NC_056068.1:45824901-45839300	14400	4.01258	0	1
duplication	NC_056068.1:45841101-45845200	4100	3.48256	0	1
duplication	NC_056068.1:45849201-45864100	14900	4.19309	0	1
duplication	NC_056068.1:45864401-45918600	54200	3.21772	0	1
deletion	NC_056068.1:45924101-45925800	1700	0.198766	6.06272e-07	1
duplication	NC_056068.1:45930101-45949400	19300	2.87084	0	1
deletion	NC_056068.1:45950001-45955600	5600	0.314075	3.846e-07	1
duplication	NC_056068.1:45956201-45962700	6500	3.7669	0	1
deletion	NC_056068.1:45966601-45970300	3700	0.393399	0.000209892	1
duplication	NC_056068.1:45970301-45990800	20500	3.32745	0	1
duplication	NC_056068.1:46008601-46119700	111100	5.44663	0	1
deletion	NC_056068.1:46740001-46741600	1600	0.189528	7.52684e-05	1
deletion	NC_056068.1:47114201-47116800	2600	0	6.12971e-11	1
duplication	NC_056068.1:47333001-47386400	53400	1.86912	0	1
duplication	NC_056068.1:47388301-47395400	7100	1.66449	0.00048495	1
duplication	NC_056068.1:47400201-47402300	2100	2.42183	0.00100569	1
deletion	NC_056068.1:47920501-47923600	3100	0.212411	5.14105e-11	1
deletion	NC_056068.1:49196401-49197700	1300	0.073312	3.59083e-05	1
duplication	NC_056068.1:49329001-49332700	3700	1.90377	4.6175e-08	1
duplication	NC_056068.1:49678601-49682700	4100	9.60874	5.44199e-10	1
deletion	NC_056068.1:50120901-50162300	41400	0.107151	3.84958e-12	1
deletion	NC_056068.1:50163101-50170100	7000	0.0953055	2.27675e-11	1
deletion	NC_056068.1:50172701-50181600	8900	0.225852	1.7907e-11	1
deletion	NC_056068.1:50191801-50193400	1600	0.059566	1.69333e-09	1
deletion	NC_056068.1:51788301-51790300	2000	0.181947	0.00388179	1
deletion	NC_056068.1:55462001-55463800	1800	0.163656	4.6218e-08	1
deletion	NC_056068.1:55770201-55771500	1300	0.00666472	1.22594e-10	1
deletion	NC_056068.1:60397601-60400400	2800	0.0990187	5.69188e-11	1
deletion	NC_056068.1:61124701-61127600	2900	0.0119505	5.4956e-11	1
deletion	NC_056068.1:61433801-61435500	1700	0.157993	1.94106e-06	1
deletion	NC_056068.1:65592501-65593900	1400	0.0123773	1.13838e-10	1
deletion	NC_056068.1:66469501-66471200	1700	0.254828	0.00776592	1
deletion	NC_056068.1:66924001-67061300	137300	0.138639	1.16076e-12	1
deletion	NC_056068.1:73090801-73091900	1100	0.0708884	2.77612e-05	1
deletion	NC_056068.1:75911501-75912800	1300	0	2.64804e-08	1
deletion	NC_056068.1:76873601-76874800	1200	0.0938615	5.4246e-05	1
deletion	NC_056068.1:76982301-76985700	3400	0.0866414	4.68743e-11	1
deletion	NC_056068.1:76986401-76989500	3100	0.187257	1.54231e-09	1
deletion	NC_056068.1:77252901-77258500	5600	0.177924	2.84594e-11	1
deletion	NC_056068.1:77270501-77276400	5900	0.0704879	2.70123e-11	1
deletion	NC_056068.1:77279301-77282600	3300	0.215291	1.44884e-10	1
deletion	NC_056068.1:77483201-77547000	63800	0.164591	2.498e-12	1
deletion	NC_056068.1:77576901-77650200	73300	0.166427	2.17425e-12	1
duplication	NC_056068.1:77650201-77654200	4000	2.01008	0	1
deletion	NC_056068.1:77654201-77656900	2700	0.0577609	5.90269e-11	1
duplication	NC_056068.1:77656901-77710100	53200	1.8452	0	1
deletion	NC_056068.1:77710301-77716600	6300	0.00550104	2.52972e-11	1
duplication	NC_056068.1:77718401-77724400	6000	1.85701	0	1
duplication	NC_056068.1:77726701-77728600	1900	2.14779	0.000919833	1
duplication	NC_056068.1:77731701-77742600	10900	2.02534	0	1
duplication	NC_056068.1:77879201-77881900	2700	2.18529	0.000255197	1
duplication	NC_056068.1:77900001-77906600	6600	1.70132	2.80109e-09	1
deletion	NC_056068.1:78067101-78070200	3100	0.396873	5.71762e-05	1
deletion	NC_056068.1:78075401-78103800	28400	0.218434	5.61171e-12	1
duplication	NC_056068.1:78912501-78915800	3300	2.25268	1.74718e-05	1
deletion	NC_056068.1:79314101-79315200	1100	0.0708884	0.000907012	1
duplication	NC_056068.1:79422401-79437300	14900	1.67642	0	1
deletion	NC_056068.1:80174201-80176300	2100	0.132025	7.58917e-11	1
deletion	NC_056068.1:82022501-82023800	1300	0.166618	0.00015022	1
deletion	NC_056068.1:82061801-82064300	2500	0.228733	1.7276e-08	1
deletion	NC_056068.1:82253201-82254500	1300	0.106636	2.50865e-06	1
deletion	NC_056068.1:82532001-82538700	6700	0.259924	2.37869e-11	1
deletion	NC_056069.1:1301-2700	1400	0.0309434	6.83025e-10	1
deletion	NC_056069.1:293001-296000	3000	0.0288805	5.31242e-11	1
deletion	NC_056069.1:1974301-1976500	2200	0.204789	0.00197363	1
deletion	NC_056069.1:5518001-5519200	1200	0.267144	0.00577586	1
deletion	NC_056069.1:8130601-8136600	6000	0.189167	2.65621e-11	1
deletion	NC_056069.1:15228501-15230200	1700	0.157993	0.00623601	1
deletion	NC_056069.1:15327801-15333100	5300	0.333488	3.00703e-11	1
deletion	NC_056069.1:15353901-15355100	1200	0.144402	0.000434259	1
duplication	NC_056069.1:15565801-15567800	2000	1.74582	0.00140997	1
deletion	NC_056069.1:16008501-16010200	1700	0	9.37485e-11	1
deletion	NC_056069.1:16487001-16489900	2900	0.280838	5.4956e-10	1
deletion	NC_056069.1:21488501-21509000	20500	0.0071849	7.77427e-12	1
deletion	NC_056069.1:21726101-21727800	1700	0.270117	2.84825e-05	1
deletion	NC_056069.1:21732301-21733600	1300	0	2.64804e-08	1
deletion	NC_056069.1:23652301-23653500	1200	0.137182	0.000764957	1
deletion	NC_056069.1:25790601-25793600	3000	0.11841	2.65621e-10	1
deletion	NC_056069.1:27410001-27411400	1400	0.105207	1.74285e-07	1
deletion	NC_056069.1:29132501-29133700	1200	0.0866414	0.000192374	1
duplication	NC_056069.1:31768201-31772100	3900	3.14797	0.00123277	1
duplication	NC_056069.1:31782701-31785800	3100	7.85921	0.000226981	1
duplication	NC_056069.1:31787401-31791300	3900	6.10933	3.8287e-05	1
duplication	NC_056069.1:31792001-31795400	3400	4.74999	9.46394e-05	1
duplication	NC_056069.1:31798001-31801300	3300	4.78366	0.000502042	1
duplication	NC_056069.1:31822501-31843800	21300	3.53887	0	1
deletion	NC_056069.1:32466501-32467800	1300	0.0199942	2.32929e-09	1
deletion	NC_056069.1:33559101-33561300	2200	0.275677	7.06765e-05	1
deletion	NC_056069.1:34469001-34472400	3400	0.0917379	4.68743e-11	1
deletion	NC_056069.1:34837801-34839000	1200	0.0505408	0.000784755	1
deletion	NC_056069.1:34840501-34851000	10500	0.283029	1.51783e-11	1
deletion	NC_056069.1:38864801-38866300	1500	0.0519848	4.48921e-06	1
deletion	NC_056069.1:38928901-38931600	2700	0.237462	2.71423e-06	1
deletion	NC_056069.1:40288601-40290800	2200	0.1339	7.24421e-11	1
deletion	NC_056069.1:40751001-40752100	1100	0.0551354	0.000178526	1
deletion	NC_056069.1:43853301-43855100	1800	0	8.85403e-11	1
deletion	NC_056069.1:44114601-44115900	1300	0.0266589	3.55523e-09	1
deletion	NC_056069.1:45811801-45812900	1100	0.1339	0.00303403	1
deletion	NC_056069.1:46687401-46688700	1300	0	2.64804e-08	1
deletion	NC_056069.1:48012701-48041000	28300	0.158894	5.63154e-12	1
deletion	NC_056069.1:48479901-48481700	1800	0.356192	0.00769884	1
deletion	NC_056069.1:48732201-48734300	2100	0.0123773	7.58917e-11	1
deletion	NC_056069.1:49957701-49964600	6900	0.0514826	2.30975e-11	1
deletion	NC_056069.1:51957701-51959900	2200	0.283554	4.13012e-05	1
deletion	NC_056069.1:52511401-52513200	1800	0.144402	1.70168e-05	1
deletion	NC_056069.1:52537901-52539500	1600	0.0270754	9.96078e-11	1
deletion	NC_056069.1:52596201-52597900	1700	0.0560621	9.37485e-11	1
deletion	NC_056069.1:54224701-54226800	2100	0.226918	0.000104007	1
deletion	NC_056069.1:57583301-57584400	1100	0.0630119	5.95939e-05	1
deletion	NC_056069.1:57679501-57682600	3100	0.0363335	5.14105e-11	1
deletion	NC_056069.1:60267201-60268500	1300	0.0333236	9.61139e-08	1
deletion	NC_056069.1:60328701-60329800	1100	0.110271	0.00392471	1
deletion	NC_056069.1:60745201-60751800	6600	0.308496	2.41474e-11	1
deletion	NC_056069.1:64943401-64945800	2400	0.101082	6.64052e-11	1
deletion	NC_056069.1:65322201-65325600	3400	0.315986	1.31248e-09	1
deletion	NC_056069.1:65827801-65829300	1500	0.294581	0.00260943	1
deletion	NC_056069.1:66807001-66808400	1400	0.23517	0.00355479	1
deletion	NC_056069.1:67556601-67557800	1200	0.231044	0.00136375	1
deletion	NC_056069.1:70487501-70490000	2500	0.391619	1.97622e-09	1
duplication	NC_056070.1:1-9300	9300	10.4566	0	1
duplication	NC_056070.1:94301-139400	45100	3.77726	0	1
duplication	NC_056070.1:141401-156500	15100	2.10349	0	1
duplication	NC_056070.1:163901-193800	29900	2.01796	0	1
duplication	NC_056070.1:194601-196000	1400	2.04226	0.00137238	1
deletion	NC_056070.1:1556101-1567000	10900	0	1.46213e-11	1
deletion	NC_056070.1:1699801-1701200	1400	0.0866414	5.51805e-06	1
deletion	NC_056070.1:2367001-2370600	3600	0.22623	4.78118e-09	1
duplication	NC_056070.1:2509001-2517000	8000	2.44654	0	1
deletion	NC_056070.1:2644901-2647800	2900	0.253949	1.19255e-08	1
deletion	NC_056070.1:3155601-3157300	1700	0.0866414	1.48123e-08	1
deletion	NC_056070.1:3314601-3316600	2000	0.0476528	7.96863e-11	1
deletion	NC_056070.1:3391301-3394000	2700	0.314476	5.20599e-06	1
deletion	NC_056070.1:4009001-4010200	1200	0.223824	0.000642289	1
deletion	NC_056070.1:5549401-5550500	1100	0.236295	0.00947538	1
deletion	NC_056070.1:6588801-6590300	1500	0.375446	0.00905217	1
deletion	NC_056070.1:6909101-6911500	2400	0.0216603	6.64052e-11	1
duplication	NC_056070.1:8138901-8141200	2300	2.1698	0.000228383	1
deletion	NC_056070.1:8744901-8747500	2600	0.289915	5.74538e-07	1
deletion	NC_056070.1:11662601-11678500	15900	0.390159	1.00234e-11	1
deletion	NC_056070.1:11768801-11769900	1100	0.102394	0.00246718	1
deletion	NC_056070.1:13411901-13413300	1400	0.272302	0.0050927	1
duplication	NC_056070.1:14109501-14114300	4800	2.41152	1.03519e-06	1
duplication	NC_056070.1:14131401-14134100	2700	2.35536	0.000554533	1
duplication	NC_056070.1:14134301-14145000	10700	2.65835	0	1
deletion	NC_056070.1:15496401-15498400	2000	0.190611	1.264e-05	1
deletion	NC_056070.1:16009101-16012300	3200	0.270754	5.17214e-07	1
deletion	NC_056070.1:16310201-16314600	4400	0.0275677	3.6221e-11	1
deletion	NC_056070.1:21680201-21681300	1100	0.0708884	0.000271998	1
duplication	NC_056070.1:21969601-21971600	2000	2.95014	0.00685337	1
deletion	NC_056070.1:22042201-22044700	2500	0.0762444	1.27498e-10	1
deletion	NC_056070.1:22795401-22802800	7400	0.227141	2.15368e-11	1
deletion	NC_056070.1:22928801-22937300	8500	0.204881	1.87497e-11	1
deletion	NC_056070.1:22938501-22945800	7300	0.149545	2.18319e-11	1
deletion	NC_056070.1:23875901-23877200	1300	0.0333236	9.61139e-08	1
deletion	NC_056070.1:25327801-25329600	1800	0.125149	7.12395e-07	1
deletion	NC_056070.1:25927801-25929600	1800	0.0192536	8.85403e-11	1
deletion	NC_056070.1:26076801-26077900	1100	0.110271	0.005179	1
deletion	NC_056070.1:27189701-27191600	1900	0	8.38803e-11	1
deletion	NC_056070.1:28176401-28179100	2700	0.311267	7.03718e-07	1
deletion	NC_056070.1:28301601-28304300	2700	0.234253	8.69005e-06	1
deletion	NC_056070.1:29127301-29129600	2300	0.0226021	6.92924e-11	1
deletion	NC_056070.1:30903101-30905600	2500	0.204474	8.34902e-05	1
deletion	NC_056070.1:31342901-31344700	1800	0.0529475	1.50518e-09	1
deletion	NC_056070.1:34004801-34009000	4200	0.391949	2.2297e-07	1
deletion	NC_056070.1:36778001-36782200	4200	0.27849	3.79458e-11	1
deletion	NC_056070.1:38305101-38315100	10000	0.0164619	1.59373e-11	1
deletion	NC_056070.1:38539401-38546000	6600	0.312434	4.82947e-11	1
deletion	NC_056070.1:39019701-39027100	7400	0.0316124	2.15368e-11	1
deletion	NC_056070.1:41027001-41028100	1100	0.015753	4.34652e-10	1
deletion	NC_056070.1:41094701-41096100	1400	0.018566	1.13838e-10	1
deletion	NC_056070.1:41503301-41505300	2000	0.173283	3.98057e-06	1
deletion	NC_056070.1:42102701-42105500	2800	0.102113	1.91702e-06	1
deletion	NC_056070.1:49109201-49110800	1600	0.211188	0.000301204	1
duplication	NC_056070.1:52848601-52850900	2300	3.34888	0.00275195	1
duplication	NC_056070.1:61524901-61528200	3300	1.9875	8.73168e-08	1
deletion	NC_056070.1:61544401-61547300	2900	0.349553	1.32169e-07	1
deletion	NC_056070.1:65060401-65061700	1300	0.12663	6.78817e-06	1
deletion	NC_056070.1:70142601-70144800	2200	0	7.24421e-11	1
duplication	NC_056070.1:70586001-70590300	4300	2.47835	0	1
duplication	NC_056070.1:70600901-70608200	7300	2.32864	0	1
duplication	NC_056070.1:70624001-70643800	19800	1.86629	0	1
deletion	NC_056070.1:70652201-70653600	1400	0.123773	2.74992e-05	1
deletion	NC_056070.1:70658101-70660500	2400	0.328515	0.0032676	1
duplication	NC_056070.1:70671501-70679300	7800	2.67811	0	1
duplication	NC_056070.1:70686101-70695100	9000	2.81585	0	1
deletion	NC_056070.1:70712501-70713900	1400	0.241358	0.00784998	1
duplication	NC_056070.1:70729501-70735800	6300	1.80297	1.01189e-10	1
duplication	NC_056070.1:70741501-70752800	11300	1.89231	0	1
duplication	NC_056070.1:70766201-70771000	4800	2.27614	0	1
duplication	NC_056070.1:70776701-70778500	1800	2.32488	8.96431e-05	1
duplication	NC_056070.1:70781401-70799100	17700	2.424	0	1
deletion	NC_056070.1:70823901-70832800	8900	0.0710654	1.7907e-11	1
deletion	NC_056070.1:70893601-70895600	2000	0.0823093	2.39059e-10	1
duplication	NC_056070.1:70897201-70907400	10200	2.04542	0	1
deletion	NC_056070.1:70909701-70942800	33100	0.191868	4.81488e-12	1
deletion	NC_056070.1:71003901-71006500	2600	0.0499854	6.12971e-11	1
duplication	NC_056070.1:71020901-71025900	5000	1.77442	3.64377e-06	1
deletion	NC_056070.1:71103201-71119800	16600	0.108041	9.60075e-12	1
deletion	NC_056070.1:71121901-71141500	19600	0.236496	8.13125e-12	1
duplication	NC_056070.1:72375801-72380000	4200	1.85866	2.27523e-07	1
deletion	NC_056070.1:72723701-72725000	1300	0.0466531	2.50828e-07	1
deletion	NC_056071.1:10501-12600	2100	0.0165031	7.58917e-11	1
deletion	NC_056071.1:15001-18500	3500	0.0717886	4.5535e-11	1
deletion	NC_056071.1:85601-106500	20900	0.210178	7.62548e-12	1
deletion	NC_056071.1:156101-157300	1200	0.166063	0.00748103	1
duplication	NC_056071.1:165401-167500	2100	4.59612	0.00127848	1
duplication	NC_056071.1:168801-173100	4300	4.80558	0.00563763	1
deletion	NC_056071.1:173101-174900	1800	0.163656	1.67446e-05	1
deletion	NC_056071.1:177201-180000	2800	0.204226	2.2282e-06	1
duplication	NC_056071.1:228301-236500	8200	65.7735	0.00563833	1
deletion	NC_056071.1:947801-949300	1500	0.179059	0.000122282	1
deletion	NC_056071.1:1282501-1305500	23000	0.39742	1.08318e-07	1
deletion	NC_056071.1:1349301-1351300	2000	0.00433207	7.96863e-11	1
deletion	NC_056071.1:1992601-1995000	2400	0.104692	6.64052e-11	1
deletion	NC_056071.1:2710301-2713400	3100	0.368925	0.00856615	1
deletion	NC_056071.1:2757001-2759800	2800	0.340377	1.59373e-09	1
deletion	NC_056071.1:2865501-2869000	3500	0.393599	1.43176e-06	1
deletion	NC_056071.1:2934201-2949000	14800	0.0292707	1.07684e-11	1
deletion	NC_056071.1:4019901-4021000	1100	0.102394	0.00179221	1
deletion	NC_056071.1:7934601-7936400	1800	0.0673878	8.85403e-11	1
deletion	NC_056071.1:8346101-8348200	2100	0.00825156	7.58917e-11	1
deletion	NC_056071.1:14394701-14396300	1600	0.0162453	9.96078e-11	1
deletion	NC_056071.1:14728601-14729800	1200	0.137182	0.00521672	1
deletion	NC_056071.1:15086201-15088600	2400	0.0577609	6.64052e-11	1
deletion	NC_056071.1:16169001-16170700	1700	0.142703	5.07733e-06	1
deletion	NC_056071.1:16172401-16173900	1500	0.161731	6.84494e-05	1
duplication	NC_056071.1:16563901-16566000	2100	2.84679	6.95368e-05	1
duplication	NC_056071.1:19423301-19426800	3500	1.65114	3.15858e-06	1
duplication	NC_056071.1:19488501-19498000	9500	2.07575	0	1
deletion	NC_056071.1:19529701-19531500	1800	0.0770146	1.35467e-07	1
deletion	NC_056071.1:19537301-19542100	4800	0.234654	3.32026e-11	1
deletion	NC_056071.1:19578301-19580500	2200	0.173283	5.95474e-08	1
deletion	NC_056071.1:19584701-19590800	6100	0.245721	2.61266e-11	1
deletion	NC_056071.1:21580801-21583200	2400	0.0180503	6.64052e-11	1
deletion	NC_056071.1:22105001-22106300	1300	0.119965	0.000484677	1
duplication	NC_056071.1:22674801-22731400	56600	6.67782	0	1
duplication	NC_056071.1:22736901-22773500	36600	12.5542	0	1
deletion	NC_056071.1:22776101-22780900	4800	0.064981	3.32026e-11	1
duplication	NC_056071.1:22780901-22827100	46200	7.46635	0	1
deletion	NC_056071.1:26138701-26143700	5000	0.317108	3.18745e-11	1
deletion	NC_056071.1:28025801-28028000	2200	0.255986	2.48194e-06	1
duplication	NC_056071.1:32673901-32679400	5500	2.97416	0	1
deletion	NC_056071.1:33209501-33211400	1900	0.319205	0.000134502	1
deletion	NC_056071.1:33684801-33688800	4000	0.24043	3.98431e-11	1
deletion	NC_056071.1:34229901-34234100	4200	0.152654	3.79458e-11	1
deletion	NC_056071.1:34860301-34861600	1300	0.146624	1.26479e-05	1
deletion	NC_056071.1:36396301-36397900	1600	0.227434	0.000675809	1
deletion	NC_056071.1:38030101-38031300	1200	0.0866414	0.00026668	1
deletion	NC_056071.1:41660401-41663500	3100	0.24595	2.06143e-05	1
deletion	NC_056071.1:45567201-45574300	7100	0.380734	2.24468e-11	1
duplication	NC_056071.1:45784801-45789900	5100	2.26966	0	1
deletion	NC_056071.1:45883301-45884500	1200	0.137182	3.57446e-05	1
deletion	NC_056071.1:47460401-47463600	3200	0.116424	4.98039e-11	1
deletion	NC_056071.1:48030901-48032000	1100	0.0551354	6.12425e-07	1
deletion	NC_056071.1:48904301-48906100	1800	0.139589	1.28879e-06	1
deletion	NC_056071.1:49261801-49265400	3600	0.0842347	4.42701e-11	1
deletion	NC_056071.1:51592001-51593500	1500	0.202163	4.49398e-05	1
deletion	NC_056071.1:51634901-51636300	1400	0.23517	0.000880052	1
deletion	NC_056071.1:51749001-51755100	6100	0.0227256	2.61266e-11	1
deletion	NC_056071.1:52714001-52715200	1200	0.0144402	6.64052e-10	1
deletion	NC_056071.1:55471301-55472700	1400	0.334188	0.00353804	1
deletion	NC_056071.1:57252101-57253600	1500	0.173283	9.98734e-08	1
deletion	NC_056071.1:62871701-62873100	1400	0.105207	0.000174671	1
deletion	NC_056071.1:63408901-63415300	6400	0.376349	2.4902e-11	1
deletion	NC_056071.1:67444701-67445900	1200	0.144402	0.00231717	1
deletion	NC_056071.1:67670601-67673500	2900	0.361504	5.69345e-08	1
deletion	NC_056071.1:67979701-67981200	1500	0.190611	3.80433e-06	1
deletion	NC_056072.1:1-14600	14600	0.0907954	1.09159e-11	1
duplication	NC_056072.1:40201-44600	4400	26.0259	9.0498e-05	1
duplication	NC_056072.1:68601-74300	5700	9.57463	0.000180258	1
duplication	NC_056072.1:74601-83100	8500	16.1989	9.23549e-05	1
duplication	NC_056072.1:134401-146100	11700	2.58073	0	1
duplication	NC_056072.1:148001-154300	6300	2.97056	0	1
deletion	NC_056072.1:672401-676400	4000	0.294581	3.98431e-11	1
deletion	NC_056072.1:1195601-1199000	3400	0.107028	4.96867e-09	1
deletion	NC_056072.1:1336101-1337300	1200	0.122742	4.89724e-05	1
deletion	NC_056072.1:2863701-2864800	1100	0.015753	4.34652e-10	1
deletion	NC_056072.1:3805001-3806800	1800	0.134776	8.52643e-07	1
deletion	NC_056072.1:4453001-4454100	1100	0.0945179	0.00102473	1
deletion	NC_056072.1:4814301-4818400	4100	0.355018	2.47999e-08	1
deletion	NC_056072.1:7297001-7299400	2400	0.064981	6.64052e-11	1
deletion	NC_056072.1:7446501-7447900	1400	0.105207	1.23571e-06	1
deletion	NC_056072.1:8752501-8753900	1400	0	2.04908e-09	1
deletion	NC_056072.1:8784701-8786000	1300	0.0666472	0.000110306	1
deletion	NC_056072.1:8928501-8935900	7400	0.069079	2.15368e-11	1
deletion	NC_056072.1:18276701-18277800	1100	0.0393825	6.66467e-09	1
deletion	NC_056072.1:18309601-18311200	1600	0.194943	0.00216684	1
deletion	NC_056072.1:18912701-18915100	2400	0.140792	3.24721e-08	1
deletion	NC_056072.1:18957801-18959800	2000	0.281585	0.000699589	1
deletion	NC_056072.1:19035101-19038100	3000	0.0288805	5.31242e-11	1
deletion	NC_056072.1:19041201-19042300	1100	0.0945179	5.57397e-05	1
deletion	NC_056072.1:20138001-20139800	1800	0.235857	0.00187015	1
deletion	NC_056072.1:20746901-20748600	1700	0.203862	0.000196175	1
deletion	NC_056072.1:21426701-21428600	1900	0	8.38803e-11	1
deletion	NC_056072.1:23988101-23989700	1600	0.0216603	9.96078e-11	1
deletion	NC_056072.1:24140001-24145200	5200	0.254926	3.06486e-11	1
deletion	NC_056072.1:28010801-28013100	2300	0.158215	0.000967519	1
deletion	NC_056072.1:34365101-34366400	1300	0.0999708	0.000156005	1
deletion	NC_056072.1:41671501-41673500	2000	0.199275	0.000332253	1
deletion	NC_056072.1:42429101-42430300	1200	0	3.47698e-07	1
deletion	NC_056072.1:46784401-46785600	1200	0.0794213	5.58242e-06	1
duplication	NC_056072.1:51636701-51643200	6500	2.3833	0	1
deletion	NC_056072.1:60219201-60220900	1700	0	9.37485e-11	1
deletion	NC_056073.1:2201-4200	2000	0.0779773	7.96863e-11	1
duplication	NC_056073.1:24901-35400	10500	15.8059	0	1
deletion	NC_056073.1:148301-152200	3900	0.0599825	4.08647e-11	1
deletion	NC_056073.1:692701-694700	2000	0.220936	1.31865e-06	1
deletion	NC_056073.1:1987901-1989600	1700	0.117221	0.00102981	1
deletion	NC_056073.1:2077501-2080800	3300	0.112896	4.82947e-11	1
deletion	NC_056073.1:2083601-2084800	1200	0.0216603	5.68429e-08	1
deletion	NC_056073.1:2099201-2100400	1200	0.064981	2.04528e-08	1
duplication	NC_056073.1:2218601-2220100	1500	1.81369	0.000908054	1
deletion	NC_056073.1:2249001-2255500	6500	0.193277	2.45188e-11	1
deletion	NC_056073.1:2257201-2264000	6800	0.239538	2.34371e-11	1
deletion	NC_056073.1:2882001-2884400	2400	0.386276	0.00384145	1
deletion	NC_056073.1:6351001-6353900	2900	0.292788	8.2467e-07	1
deletion	NC_056073.1:12190201-12191300	1100	0.031506	2.53307e-05	1
deletion	NC_056073.1:12465101-12466800	1700	0.244635	4.21025e-07	1
deletion	NC_056073.1:12696401-12697700	1300	0.0933061	2.47322e-06	1
duplication	NC_056073.1:14022801-14026700	3900	1.98387	3.75956e-09	1
deletion	NC_056073.1:14030801-14033100	2300	0.395537	0.00158876	1
deletion	NC_056073.1:16259401-16263100	3700	0.372324	0.00889814	1
deletion	NC_056073.1:21384801-21386900	2100	0.0247547	7.58917e-11	1
deletion	NC_056073.1:25265701-25270100	4400	0.370195	2.66587e-08	1
deletion	NC_056073.1:25281201-25282300	1100	0.0393825	1.02578e-07	1
duplication	NC_056073.1:25545301-25570000	24700	2.14288	0	1
deletion	NC_056073.1:25573101-25574200	1100	0.110271	0.00673046	1
deletion	NC_056073.1:25575501-25595000	19500	0.111079	8.17295e-12	1
duplication	NC_056073.1:25681201-25686500	5300	1.64455	0.000615757	1
duplication	NC_056073.1:25714001-25716400	2400	2.12632	0.00775149	1
duplication	NC_056073.1:25727201-25740000	12800	2.01103	0	1
deletion	NC_056073.1:25845901-25854200	8300	0.0782904	1.92015e-11	1
duplication	NC_056073.1:25886301-25890600	4300	2.19223	2.18007e-07	1
deletion	NC_056073.1:26241701-26243200	1500	0.063537	3.73994e-08	1
deletion	NC_056073.1:27046301-27049200	2900	0.22706	5.4956e-11	1
duplication	NC_056073.1:27120601-27124600	4000	2.00358	1.01775e-06	1
deletion	NC_056073.1:27131501-27139800	8300	0.275582	1.92015e-11	1
duplication	NC_056073.1:27139801-27155400	15600	1.84057	0	1
duplication	NC_056073.1:27163701-27187300	23600	2.05259	0	1
deletion	NC_056073.1:27188601-27190600	2000	0.181947	2.40398e-06	1
duplication	NC_056073.1:27191301-27205300	14000	2.07135	0	1
duplication	NC_056073.1:27660101-27666100	6000	1.83535	3.18745e-09	1
deletion	NC_056073.1:27666101-27687600	21500	0.397744	7.41268e-12	1
duplication	NC_056073.1:27731001-27739700	8700	1.99574	0	1
duplication	NC_056073.1:27752201-27761000	8800	1.63437	0	1
duplication	NC_056073.1:28063801-28066100	2300	2.38452	2.7717e-09	1
deletion	NC_056073.1:28603801-28607600	3800	0.387606	2.29832e-08	1
deletion	NC_056073.1:28629501-28630600	1100	0.189036	0.00103686	1
duplication	NC_056073.1:29665801-29678000	12200	1.79106	0	1
duplication	NC_056073.1:29746301-29752000	5700	1.61275	6.66569e-08	1
deletion	NC_056073.1:29928101-29930100	2000	0.277252	1.80418e-05	1
duplication	NC_056073.1:30278301-30281000	2700	1.80984	0.000487855	1
duplication	NC_056073.1:30298601-30301800	3200	1.68138	0.000436112	1
duplication	NC_056073.1:30315201-30319700	4500	1.69047	2.01164e-07	1
deletion	NC_056073.1:32682701-32684100	1400	0.055698	1.62788e-08	1
deletion	NC_056073.1:33831101-33832200	1100	0.0708884	9.91591e-05	1
deletion	NC_056073.1:38327301-38329400	2100	0.284679	1.50167e-06	1
duplication	NC_056073.1:49830801-49868000	37200	1.62918	0	1
deletion	NC_056073.1:50616901-50618000	1100	0.118147	6.40838e-05	1
deletion	NC_056073.1:51213801-51215000	1200	0.0794213	5.1225e-07	1
deletion	NC_056073.1:51253301-51256300	3000	0.271476	1.22186e-08	1
deletion	NC_056074.1:321801-325100	3300	0.18641	4.82947e-11	1
deletion	NC_056074.1:903001-907300	4300	0.35261	3.70634e-11	1
deletion	NC_056074.1:1161901-1167100	5200	0.323239	3.06486e-11	1
deletion	NC_056074.1:3420001-3421900	1900	0.214323	7.04594e-09	1
deletion	NC_056074.1:4129401-4131600	2200	0.228418	7.25145e-08	1
deletion	NC_056074.1:4152301-4154400	2100	0.0618867	7.58917e-11	1
deletion	NC_056074.1:4409201-4410300	1100	0.118147	0.000845919	1
deletion	NC_056074.1:5117701-5121800	4100	0.190188	1.16614e-10	1
deletion	NC_056074.1:5914701-5916900	2200	0.169345	1.246e-08	1
deletion	NC_056074.1:6052901-6055500	2600	0.0799767	6.12971e-11	1
deletion	NC_056074.1:6221501-6223600	2100	0.094893	7.58917e-11	1
deletion	NC_056074.1:7734901-7736600	1700	0.152897	0.000105116	1
deletion	NC_056074.1:8931901-8938700	6800	0.0840931	2.34371e-11	1
deletion	NC_056074.1:10236801-10238000	1200	0.0938615	0.000600242	1
deletion	NC_056074.1:12527001-12532200	5200	0.0399883	3.06486e-11	1
deletion	NC_056074.1:12617301-12619600	2300	0.161982	4.51786e-07	1
deletion	NC_056074.1:17372201-17373900	1700	0.285407	0.000943576	1
deletion	NC_056074.1:18755201-18757100	1900	0.250804	2.44444e-06	1
deletion	NC_056074.1:20248901-20251100	2200	0.263862	5.06435e-06	1
deletion	NC_056074.1:20968101-20970200	2100	0.0206289	7.58917e-11	1
deletion	NC_056074.1:21055001-21062200	7200	0.303245	2.21351e-11	1
deletion	NC_056074.1:24168901-24172400	3500	0.250022	5.21376e-08	1
deletion	NC_056074.1:24242001-24250700	8700	0.209134	1.83187e-11	1
deletion	NC_056074.1:24386501-24388400	1900	0.314645	1.84964e-06	1
deletion	NC_056074.1:24804701-24814300	9600	0.389886	1.66013e-11	1
deletion	NC_056074.1:27223301-27225800	2500	0.252993	6.3749e-11	1
duplication	NC_056074.1:28285901-28288900	3000	3.00068	7.73604e-05	1
deletion	NC_056074.1:29757301-29761500	4200	0.136151	3.79458e-11	1
deletion	NC_056074.1:32160201-32164100	3900	0.148845	4.08647e-11	1
deletion	NC_056074.1:34989001-35058700	69700	0.317229	2.28655e-12	1
deletion	NC_056074.1:35489001-35490500	1500	0.0288805	1.06248e-10	1
deletion	NC_056074.1:36064501-36066600	2100	0.288805	8.82188e-06	1
deletion	NC_056074.1:36078201-36079900	1700	0.0509655	9.37485e-11	1
deletion	NC_056074.1:43188701-43189800	1100	0.196912	2.76779e-05	1
duplication	NC_056074.1:44909801-44915300	5500	2.95211	0	1
duplication	NC_056074.1:44926901-44935600	8700	2.82829	0	1
duplication	NC_056074.1:44936701-44950200	13500	4.34876	0	1
duplication	NC_056074.1:44955101-44968700	13600	3.7396	0	1
duplication	NC_056074.1:46206101-46212900	6800	2.21063	0	1
deletion	NC_056074.1:46219701-46222600	2900	0.331627	0.000105471	1
deletion	NC_056074.1:46225601-46229300	3700	0.199041	4.30737e-11	1
duplication	NC_056074.1:46229301-46235600	6300	1.63381	3.6428e-09	1
deletion	NC_056074.1:46496901-46498100	1200	0.166063	0.000595828	1
deletion	NC_056074.1:47497201-47498800	1600	0.384471	0.00245537	1
deletion	NC_056075.1:1-1100	1100	0.031506	7.78028e-08	1
deletion	NC_056075.1:962001-964800	2800	0.0247547	5.69188e-11	1
deletion	NC_056075.1:1721101-1729000	7900	0.274182	2.01737e-11	1
deletion	NC_056075.1:1733301-1748800	15500	0.353832	1.02821e-11	1
deletion	NC_056075.1:1752001-1755500	3500	0.232694	4.5535e-11	1
deletion	NC_056075.1:4408601-4409700	1100	0.126024	0.000957941	1
deletion	NC_056075.1:5419401-5420700	1300	0.166618	0.0016649	1
deletion	NC_056075.1:5422401-5423900	1500	0.0462087	1.06248e-10	1
deletion	NC_056075.1:5835301-5838300	3000	0.124186	5.31242e-11	1
deletion	NC_056075.1:9019701-9023100	3400	0.382241	4.68743e-11	1
deletion	NC_056075.1:10081601-10083000	1400	0.179471	0.00313758	1
deletion	NC_056075.1:10086501-10092400	5900	0.326007	2.70123e-11	1
duplication	NC_056075.1:10093601-10100000	6400	1.64619	4.98039e-11	1
duplication	NC_056075.1:11112301-11116800	4500	1.75978	1.08586e-06	1
deletion	NC_056075.1:11717201-11719900	2700	0.298431	4.3478e-06	1
deletion	NC_056075.1:11839701-11841000	1300	0.166618	0.0016649	1
deletion	NC_056075.1:11906101-11907900	1800	0.120335	1.06e-06	1
duplication	NC_056075.1:13790801-13803100	12300	1.63985	0	1
deletion	NC_056075.1:15864301-15868600	4300	0.0604475	3.70634e-11	1
deletion	NC_056075.1:16377001-16379500	2500	0.201008	6.3749e-11	1
deletion	NC_056075.1:20497601-20499900	2300	0.00376702	6.92924e-11	1
duplication	NC_056075.1:23170301-23173300	3000	1.91189	5.59143e-06	1
duplication	NC_056075.1:28591201-28593800	2600	1.68284	0.00647168	1
deletion	NC_056075.1:28803801-28809200	5400	0.166865	2.95134e-11	1
duplication	NC_056075.1:28896501-28901800	5300	2.18402	0	1
deletion	NC_056075.1:29039801-29046600	6800	0.12614	2.34371e-11	1
deletion	NC_056075.1:29247801-29250100	2300	0.274992	0.000375656	1
deletion	NC_056075.1:31050101-31053300	3200	0	4.98039e-11	1
duplication	NC_056075.1:31153501-31157100	3600	1.86038	1.15988e-08	1
deletion	NC_056075.1:35612101-35614200	2100	0.0866414	8.34808e-10	1
deletion	NC_056075.1:39023901-39025900	2000	0.281585	0.000320522	1
deletion	NC_056075.1:39838501-39839600	1100	0.0945179	2.7313e-05	1
deletion	NC_056075.1:41949501-41975200	25700	0.346228	6.20127e-12	1
deletion	NC_056075.1:44369601-44370800	1200	0.0288805	8.07487e-08	1
deletion	NC_056075.1:46562201-46563300	1100	0.031506	1.80526e-06	1
deletion	NC_056075.1:48131001-48132500	1500	0.271476	0.00406137	1
deletion	NC_056075.1:49337701-49340400	2700	0.343357	5.90269e-11	1
deletion	NC_056076.1:20101-21600	1500	0.0693131	9.76019e-06	1
duplication	NC_056076.1:54401-72400	18000	7.86415	0	1
duplication	NC_056076.1:72901-99400	26500	36.6388	3.3806e-06	1
deletion	NC_056076.1:106301-107400	1100	0.0630119	0.00176192	1
duplication	NC_056076.1:121501-134700	13200	8.33333	0	1
deletion	NC_056076.1:492101-497300	5200	0.0449869	3.06486e-11	1
deletion	NC_056076.1:2597701-2598800	1100	0.173283	0.000931578	1
duplication	NC_056076.1:2855801-2858900	3100	1.80829	0.00287014	1
deletion	NC_056076.1:4352901-4354000	1100	0.1339	0.000691871	1
deletion	NC_056076.1:9931101-9932700	1600	0.0812263	2.09176e-09	1
deletion	NC_056076.1:10015001-10016700	1700	0.0713517	9.37485e-11	1
deletion	NC_056076.1:11869701-11876900	7200	0.304448	2.21351e-11	1
deletion	NC_056076.1:12062901-12072000	9100	0.315146	1.75135e-11	1
deletion	NC_056076.1:12395501-12398200	2700	0.131567	5.90269e-11	1
deletion	NC_056076.1:12876701-12878100	1400	0.123773	2.9863e-06	1
deletion	NC_056076.1:13488401-13489700	1300	0.346566	0.00024376	1
deletion	NC_056076.1:13505301-13506500	1200	0.202163	0.000456195	1
deletion	NC_056076.1:14508501-14512100	3600	0.351379	3.23473e-06	1
deletion	NC_056076.1:14714501-14715600	1100	0.0393825	0.000249507	1
deletion	NC_056076.1:14978401-14980900	2500	0.145558	6.3749e-11	1
deletion	NC_056076.1:15480801-15482900	2100	0.358943	6.46005e-06	1
deletion	NC_056076.1:16099201-16101600	2400	0.317685	0.00520575	1
deletion	NC_056076.1:16264201-16266200	2000	0.333569	0.0024706	1
deletion	NC_056076.1:16289601-16293300	3700	0	4.30737e-11	1
deletion	NC_056076.1:18706801-18708300	1500	0.0750892	3.18745e-09	1
deletion	NC_056076.1:20880901-20884400	3500	0.0321811	4.5535e-11	1
deletion	NC_056076.1:23265501-23266600	1100	0.0787649	4.69907e-05	1
deletion	NC_056076.1:23517401-23518600	1200	0.151622	0.00474301	1
deletion	NC_056076.1:24506201-24507500	1300	0.206606	0.000480558	1
deletion	NC_056076.1:27070301-27072100	1800	0.245484	1.49182e-05	1
deletion	NC_056076.1:27558401-27560000	1600	0.113717	3.10776e-07	1
deletion	NC_056076.1:27713801-27715400	1600	0.259924	2.74062e-05	1
deletion	NC_056076.1:30843001-30844600	1600	0.059566	9.96078e-11	1
deletion	NC_056076.1:32491401-32496000	4600	0.137496	3.46462e-11	1
deletion	NC_056076.1:36400801-36403000	2200	0.311121	0.00378976	1
deletion	NC_056076.1:38799501-38802000	2500	0.152489	1.08373e-08	1
deletion	NC_056076.1:40233301-40236700	3400	0.239538	9.37485e-11	1
deletion	NC_056076.1:40611001-40634400	23400	0.327682	6.81079e-12	1
deletion	NC_056076.1:41099301-41101400	2100	0.0618867	7.58917e-11	1
deletion	NC_056076.1:41821701-41823100	1400	0.204226	0.00224713	1
deletion	NC_056076.1:43189201-43190300	1100	0.118147	0.0059297	1
deletion	NC_056076.1:47303501-47310100	6600	0.0393825	2.41474e-11	1
deletion	NC_056076.1:47727501-47729400	1900	0.255364	8.71373e-06	1
deletion	NC_056076.1:51925901-51927300	1400	0	2.04908e-09	1
deletion	NC_056076.1:52684501-52686700	2200	0.299307	0.00198932	1
deletion	NC_056076.1:53753101-53754400	1300	0.0799767	2.49628e-05	1
deletion	NC_056076.1:53756301-53758400	2100	0.094893	1.31293e-08	1
deletion	NC_056076.1:53768201-53770100	1900	0.155042	4.89441e-07	1
deletion	NC_056076.1:58360001-58363300	3300	0.181159	2.31815e-09	1
deletion	NC_056076.1:62204501-62206400	1900	0.337445	0.00514024	1
deletion	NC_056076.1:62208201-62209300	1100	0.0393825	5.95329e-07	1
duplication	NC_056076.1:62238401-62275500	37100	1.63918	0	1
deletion	NC_056076.1:62439601-62440700	1100	0.015753	2.17326e-08	1
deletion	NC_056077.1:1-11400	11400	0.310845	1.398e-11	1
duplication	NC_056077.1:20201-27500	7300	2.9553	0	1
duplication	NC_056077.1:77101-105000	27900	4.5923	0	1
duplication	NC_056077.1:118201-127900	9700	4.55805	0	1
duplication	NC_056077.1:128501-140300	11800	4.72563	0	1
duplication	NC_056077.1:155601-180700	25100	3.18019	0	1
duplication	NC_056077.1:191801-197700	5900	4.9694	1.08049e-10	1
duplication	NC_056077.1:214301-317300	103000	5.69343	0	1
deletion	NC_056077.1:321601-323900	2300	0.274992	8.88578e-06	1
duplication	NC_056077.1:331501-335300	3800	2.04519	0.000600617	1
duplication	NC_056077.1:345201-364800	19600	6.6042	0	1
duplication	NC_056077.1:366501-371200	4700	4.67495	8.07035e-09	1
duplication	NC_056077.1:372101-399700	27600	3.14201	0	1
duplication	NC_056077.1:400201-426400	26200	3.1181	0	1
duplication	NC_056077.1:428101-431000	2900	3.03245	0.00775426	1
duplication	NC_056077.1:431201-441400	10200	7.029	0	1
duplication	NC_056077.1:449001-452700	3700	7.7064	4.80558e-05	1
duplication	NC_056077.1:457201-499400	42200	3.19629	0	1
[truncated: 506 more rows]

## Sheet: BD_4
Supplementary Table S3. Information of the detected CNV in BD4
[truncated: 2,535 more rows]

[truncated: 24 more sheets: GY_1, GY_2, GY_3, GY_4, HZ_1, HZ_2, HZ_3, HZ_4, OL_1, OL_2, OL_3, OL_4, SG_1, SG_2, SG_3, SG_4, SG_5, SG_6, SG_7, SG_8 …]
