# Supplementary material for: Genome-wide identification of candidate copy number polymorphism genes associated with complex traits of Tibetan-sheep
Source: Sci Rep. 2023 Oct 12;13:17283. doi: 10.1038/s41598-023-44402-1 (PMC10570297; doi:10.1038/s41598-023-44402-1)
Supplement: Supplementary file 4 — Supplementary Table S4. [file 41598_2023_44402_MOESM4_ESM.xlsx]

## Sheet: Table S4
Supplementary Table S4.Detail information of the detected CNVRs
Chr	Start	End	Length	Type	Gene name	Gene type
1	1	16900	16900	deletion	NONE(dist=NONE),LOC114112203(dist=29855)	intergenic
1	32001	37000	5000	duplication	NONE(dist=NONE),LOC114112203(dist=9755)	intergenic
1	40301	42600	2300	deletion	NONE(dist=NONE),LOC114112203(dist=4155)	intergenic
1	45001	46500	1500	deletion	LOC114112203(dist=255)	downstream
1	51801	55600	3800	both	LOC114110836	exonic
1	63201	70100	6900	duplication	LOC114110836(dist=10331),FAM240C(dist=47817)	intergenic
1	71301	294800	223500	both	ATG4B,D2HGDH,DTYMK,FAM240C,GAL3ST2,ING5,NEU4,PDCD1,RTP5,THAP4	exonic
1	295401	1289800	994400	both	AGXT,ANKMY1,AQP12A,BOK,CAPN10,DUSP28,FARP2,GPC1,GPR35,KIF1A,LOC101101945,LOC101102694,LOC101102952,LOC121817693,LOC121817697,LOC121817700,MAB21L4,PPP1R7,RNPEPL1,SEPTIN2,SNED1,STK25,THAP4	exonic
1	1299801	1302600	2800	deletion	GPC1(dist=165733),OTOS(dist=24207)	intergenic
1	1491401	1493700	2300	deletion	LOC101119544(dist=5504),LOC101119802(dist=11659)	intergenic
1	1592601	1595700	3100	deletion	LOC101106736(dist=11440),LOC101106990(dist=1178)	intergenic
1	1641001	1644600	3600	deletion	LOC101106990(dist=43173),LOC101107492(dist=17626)	intergenic
1	1650701	1675000	24300	both	LOC101107492,LOC114112937	exonic
1	2121401	2264600	143200	duplication	HDAC4	exonic
1	2265001	2608700	343700	duplication	HDAC4,TWIST2	exonic
1	3031801	3374600	342800	duplication	ERFE,ESPNL,HES6,KLHL30,LOC101109322,PER2,RAMP1,SCLY,UBE2F	exonic
1	4024601	4028800	4200	deletion	COL6A3(dist=153488),TRNAC-ACA(dist=15986)	intergenic
1	4107401	4114300	6900	duplication	COPS8	exonic
1	5631701	5633300	1600	deletion	AGAP1	exonic
1	5941001	5943300	2300	deletion	AGAP1(dist=308881),SH3BP4(dist=103970)	intergenic
1	6390901	6392300	1400	deletion	SH3BP4(dist=244800),ARL4C(dist=183229)	intergenic
1	6426601	6428000	1400	deletion	SH3BP4(dist=280500),ARL4C(dist=147529)	intergenic
1	6429701	6433000	3300	deletion	SH3BP4(dist=283600),ARL4C(dist=142529)	intergenic
1	6739101	6740800	1700	deletion	ARL4C(dist=162994),SPP2(dist=216204)	intergenic
1	6747601	6750700	3100	deletion	ARL4C(dist=171494),SPP2(dist=206304)	intergenic
1	6951301	6952700	1400	deletion	ARL4C(dist=375194),SPP2(dist=4304)	intergenic
1	7171701	7176800	5100	duplication	LOC105616272	exonic
1	7256001	7257700	1700	deletion	UGT1A1,UGT1A3,UGT1A4,UGT1A6,UGT1A9	intronic
1	7332801	7369700	36900	deletion	UGT1A3,UGT1A6,UGT1A9	intronic
1	7941101	7951700	10600	deletion	NEU2(dist=4299),NGEF(dist=21998)	intergenic
1	8325701	8327000	1300	deletion	EFHD1(dist=9586),ZSCAN20(dist=45102)	intergenic
1	8558301	8559600	1300	deletion	CSMD2	intronic
1	9570601	9572900	2300	deletion	C1H1orf94(dist=408736),GJB5(dist=223225)	intergenic
1	9694101	9696200	2100	deletion	C1H1orf94(dist=532236),GJB5(dist=99925)	intergenic
1	9756401	9760000	3600	duplication	C1H1orf94(dist=594536),GJB5(dist=36125)	intergenic
1	10994801	11098100	103300	duplication	ADPRS,COL8A2,LOC121818983,MAP7D1,TEKT2,TRAPPC3	exonic
1	11876401	11891000	14600	duplication	GRIK3	exonic
1	12299001	12319800	20800	duplication	ZC3H12A	exonic
1	14054801	14062400	7600	duplication	MACF1	exonic
1	14672901	14675700	2800	duplication	CAP1	exonic
1	14722701	14727500	4800	deletion	LOC105603393(dist=962)	upstream
1	14728001	14730900	2900	deletion	LOC105603393	exonic
1	14931201	14932700	1500	deletion	COL9A2(dist=5271),SMAP2(dist=30385)	intergenic
1	16892401	16893600	1200	deletion	LOC121817095(dist=16078),RIMKLA(dist=34862)	intergenic
1	16910801	16913400	2600	deletion	LOC121817095(dist=34478),RIMKLA(dist=15062)	intergenic
1	17100501	17102200	1700	deletion	CCDC30	intronic
1	17142101	17145000	2900	deletion	CCDC30	intronic
1	17544501	17545800	1300	deletion	SLC2A1(dist=142681),LOC101103614(dist=34859)	intergenic
1	17968901	17970200	1300	deletion	LOC101109657(dist=8347),TIE1(dist=11405)	intergenic
1	18714001	18716200	2200	deletion	SLC6A9(dist=47960),KLF17(dist=37040)	intergenic
1	18795601	18800600	5000	deletion	KLF17(dist=26795),DMAP1(dist=67884)	intergenic
1	18829501	18832200	2700	deletion	KLF17(dist=60695),DMAP1(dist=36284)	intergenic
1	21212301	21224400	12100	duplication	ATPAF1,TEX38	exonic
1	21437301	21443400	6100	deletion	LOC101105610(dist=8511),LOC114114831(dist=66041)	intergenic
1	21521401	21522600	1200	duplication	LOC114114831	exonic
1	21523201	21570300	47100	both	LOC114114831,LOC114114832	exonic
1	22636501	22639600	3100	deletion	TRABD2B(dist=129075),LOC101114922(dist=104811)	intergenic
1	23170301	23171600	1300	deletion	LOC101115174	intronic
1	24122201	24126800	4600	deletion	LOC114115358	intronic
1	24162201	24165600	3400	deletion	LOC114115358	intronic
1	24198901	24201200	2300	deletion	LOC114115358	intronic
1	24820501	24824800	4300	duplication	ELAVL4(dist=102576),DMRTA2(dist=88021)	intergenic
1	26547901	26549600	1700	deletion	BTF3L4(dist=37483),ZFYVE9(dist=46971)	intergenic
1	27441701	27444200	2500	deletion	LOC101117285	intronic
1	28023501	28050400	26900	duplication	GLIS1	exonic
1	29046301	29065300	19000	duplication	ACOT11,FAM151A	exonic
1	29080201	29091100	10900	duplication	FAM151A	exonic
1	29092601	29098700	6100	duplication	FAM151A(dist=9170),MROH7(dist=11482)	intergenic
1	29321701	29324000	2300	deletion	DHCR24(dist=10803),TMEM61(dist=34707)	intergenic
1	30565401	30566500	1100	deletion	TRNAY-AUA-2(dist=311541),TRNAW-CCA-3(dist=432209)	intergenic
1	30884401	30886400	2000	deletion	TRNAY-AUA-2(dist=630541),TRNAW-CCA-3(dist=112309)	intergenic
1	31970401	31971800	1400	deletion	DAB1	intronic
1	32375601	32377000	1400	deletion	DAB1(dist=297671),TRNAC-ACA-6(dist=103358)	intergenic
1	33479801	33490600	10800	duplication	MYSM1(dist=65538),JUN(dist=3370)	intergenic
1	34320001	34446500	126500	deletion	FGGY	intronic
1	34522201	34526400	4200	deletion	FGGY	intronic
1	34850401	34853900	3500	duplication	LOC101121820	exonic
1	35234901	35237300	2400	deletion	C1H1orf87(dist=58972),TRNAS-GGA-5(dist=291870)	intergenic
1	35565301	35567100	1800	deletion	TRNAS-GGA-5(dist=36060),NFIA(dist=751308)	intergenic
1	35661101	35666600	5500	duplication	TRNAS-GGA-5(dist=131860),NFIA(dist=651808)	intergenic
1	35943701	35944900	1200	deletion	TRNAS-GGA-5(dist=414460),NFIA(dist=373508)	intergenic
1	37389801	37394900	5100	duplication	PATJ(dist=28707),LOC121819447(dist=36120)	intergenic
1	37528501	37535200	6700	duplication	LOC121819452(rna-XM_042248950.1:c.6382_6278delins-)	UTR5
1	37572101	37575200	3100	deletion	LOC121819452(dist=36615),KANK4(dist=90398)	intergenic
1	39395101	39396500	1400	deletion	ROR1	intronic
1	39777901	39780200	2300	deletion	UBE2U(dist=47036),CACHD1(dist=180454)	intergenic
1	40393401	40394800	1400	deletion	LOC114115286	exonic
1	40694001	40698900	4900	deletion	JAK1(dist=39535),AK4(dist=41998)	intergenic
1	41302701	41305300	2600	duplication	LEPR(dist=52933),PDE4B(dist=73308)	intergenic
1	42052501	42056300	3800	deletion	PDE4B(dist=8896),SGIP1(dist=131036)	intergenic
1	43751101	43753700	2600	deletion	DIRAS3(dist=27226),WLS(dist=27360)	intergenic
1	44321901	44326900	5000	deletion	DEPDC1(dist=123999),LRRC7(dist=1006103)	intergenic
1	44608801	44611100	2300	deletion	DEPDC1(dist=410899),LRRC7(dist=721903)	intergenic
1	44729701	44730800	1100	deletion	DEPDC1(dist=531799),LRRC7(dist=602203)	intergenic
1	45083801	45085900	2100	deletion	DEPDC1(dist=885899),LRRC7(dist=247103)	intergenic
1	45244601	45246400	1800	deletion	DEPDC1(dist=1046699),LRRC7(dist=86603)	intergenic
1	45346501	45348900	2400	deletion	LRRC7	intronic
1	46443901	46448200	4300	deletion	CTH(dist=225742),PTGER3(dist=117233)	intergenic
1	47067301	47069500	2200	deletion	TRNAW-CCA-5(dist=141814),NEGR1(dist=77324)	intergenic
1	47073201	47075800	2600	deletion	TRNAW-CCA-5(dist=147714),NEGR1(dist=71024)	intergenic
1	47089701	47092800	3100	duplication	TRNAW-CCA-5(dist=164214),NEGR1(dist=54024)	intergenic
1	47491401	47493200	1800	deletion	NEGR1	intronic
1	47973901	47975000	1100	deletion	NEGR1	intronic
1	48502001	48503600	1600	deletion	NEGR1(dist=336910),LRRIQ3(dist=1682966)	intergenic
1	48701301	48703000	1700	deletion	NEGR1(dist=536210),LRRIQ3(dist=1483566)	intergenic
1	48797901	48799900	2000	deletion	NEGR1(dist=632810),LRRIQ3(dist=1386666)	intergenic
1	48836401	48838100	1700	deletion	NEGR1(dist=671310),LRRIQ3(dist=1348466)	intergenic
1	48982001	48984000	2000	deletion	NEGR1(dist=816910),LRRIQ3(dist=1202566)	intergenic
1	49165801	49167700	1900	deletion	NEGR1(dist=1000710),LRRIQ3(dist=1018866)	intergenic
1	49433901	49436400	2500	duplication	NEGR1(dist=1268810),LRRIQ3(dist=750166)	intergenic
1	49710401	49717600	7200	deletion	NEGR1(dist=1545310),LRRIQ3(dist=468966)	intergenic
1	49830301	49831400	1100	deletion	NEGR1(dist=1665210),LRRIQ3(dist=355166)	intergenic
1	49868701	49870600	1900	deletion	NEGR1(dist=1703610),LRRIQ3(dist=315966)	intergenic
1	49969301	49970900	1600	deletion	NEGR1(dist=1804210),LRRIQ3(dist=215666)	intergenic
1	50487701	50489000	1300	deletion	LOC101120030	intronic
1	51736301	51845000	108700	duplication	TRNAC-GCA-2	ncRNA_exonic
1	51876401	51914400	38000	duplication	ACADM	exonic
1	51928301	51953300	25000	both	ACADM	exonic
1	51962601	51965000	2400	deletion	ACADM	intronic
1	51993501	52008300	14800	duplication	ACADM	exonic
1	52892301	52893600	1300	deletion	ST6GALNAC3	intronic
1	53202301	53204100	1800	deletion	ST6GALNAC3(dist=207268),ST6GALNAC5(dist=64309)	intergenic
1	54320901	54340000	19100	duplication	NEXN(rna-XM_012174281.4:c.-21281_-21158delins-,rna-XM_027971421.2:c.-21281_-21158delins-,rna-XM_012174273.4:c.-21281_-21158delins-,rna-XM_012174258.4:c.-21281_-21158delins-,rna-XM_027971420.2:c.-21281_-21158delins-,rna-XM_042250112.1:c.-21281_-21158delins-,rna-XM_042250094.1:c.-21281_-21158delins-,rna-XM_042250115.1:c.-21281_-21083delins-,rna-XM_042250101.1:c.-21281_-21083delins-)	UTR5
1	55238301	55240700	2400	deletion	IFI44(dist=104779),ADGRL4(dist=90997)	intergenic
1	55428201	55429600	1400	deletion	ADGRL4	intronic
1	55432201	55438400	6200	deletion	ADGRL4	intronic
1	56275101	56278600	3500	deletion	ADGRL4(dist=803971),TRNAW-CCA-7(dist=641889)	intergenic
1	56476101	56478400	2300	deletion	ADGRL4(dist=1004971),TRNAW-CCA-7(dist=442089)	intergenic
1	56641501	56644400	2900	deletion	ADGRL4(dist=1170371),TRNAW-CCA-7(dist=276089)	intergenic
1	56662601	56664400	1800	deletion	ADGRL4(dist=1191471),TRNAW-CCA-7(dist=256089)	intergenic
1	57858801	57863200	4400	deletion	LOC114113047(dist=77019),ADGRL2(dist=530318)	intergenic
1	57868401	57869800	1400	deletion	LOC114113047(dist=86619),ADGRL2(dist=523718)	intergenic
1	57877501	57879300	1800	deletion	LOC114113047(dist=95719),ADGRL2(dist=514218)	intergenic
1	58882901	58884200	1300	deletion	ADGRL2(dist=174749),TTLL7(dist=1968079)	intergenic
1	59465201	59467900	2700	deletion	ADGRL2(dist=757049),TTLL7(dist=1384379)	intergenic
1	59564301	59570400	6100	deletion	ADGRL2(dist=856149),TTLL7(dist=1281879)	intergenic
1	60026901	60028400	1500	deletion	ADGRL2(dist=1318749),TTLL7(dist=823879)	intergenic
1	60577701	60585200	7500	duplication	ADGRL2(dist=1869549),TTLL7(dist=267079)	intergenic
1	61258001	61264700	6700	duplication	PRKACB(dist=6876),SAMD13(dist=50855)	intergenic
1	62139001	62140300	1300	deletion	DNAI3	intronic
1	62838001	62839200	1200	deletion	ZNHIT6(dist=84621),COL24A1(dist=13498)	intergenic
1	63571301	63573000	1700	duplication	CLCA2(dist=6661),CLCA1(dist=8815)	intergenic
1	63696601	63697800	1200	deletion	LOC101115586(dist=21802),LOC101116002(dist=35093)	intergenic
1	63700501	63702400	1900	deletion	LOC101115586(dist=25702),LOC101116002(dist=30493)	intergenic
1	63936101	63937200	1100	deletion	SH3GLB1(dist=39740),SELENOF(dist=35383)	intergenic
1	65433601	65437200	3600	deletion	TRNAE-CUC(dist=463041),PKN2(dist=497017)	intergenic
1	65645701	65649800	4100	duplication	TRNAE-CUC(dist=675141),PKN2(dist=284417)	intergenic
1	66073301	66075600	2300	duplication	PKN2	exonic
1	66308901	66311800	2900	duplication	LOC101119773(dist=1978),LOC101120395(dist=14756)	intergenic
1	66326901	66352500	25600	both	LOC101120395	exonic
1	66355201	66441000	85800	both	LOC101120395,LOC105614852	exonic
1	66441101	66448800	7700	duplication	LOC105614852(dist=20283),LOC101120367(dist=4106)	intergenic
1	66541201	66542500	1300	deletion	LOC101120617(dist=20876),LOC101105481(dist=8141)	intergenic
1	66550201	66552400	2200	duplication	LOC101105481	exonic
1	66701401	66704300	2900	deletion	LOC114115616(dist=13162),LOC101114579(dist=17198)	intergenic
1	66706201	66712100	5900	deletion	LOC114115616(dist=17962),LOC101114579(dist=9398)	intergenic
1	66782401	66792900	10500	deletion	LOC101120875	intronic
1	67951701	67959100	7400	deletion	TRNAC-ACA-10(dist=418528),LOC443297(dist=68739)	intergenic
1	68341801	68345200	3400	duplication	ZNF644(rna-XM_042250817.1:c.-12778_-16177del0)	UTR5
1	68487301	68493600	6300	deletion	ZNF644(dist=119434),HFM1(dist=38395)	intergenic
1	68592601	68594400	1800	deletion	HFM1	intronic
1	68595701	68600100	4400	deletion	HFM1	intronic
1	68607001	68623800	16800	deletion	HFM1	intronic
1	68750001	68751400	1400	deletion	HFM1(dist=64770),LOC101115846(dist=36789)	intergenic
1	69197201	69202300	5100	deletion	LOC114115646	exonic
1	71024401	71026600	2200	duplication	DNTTIP2	exonic
1	72393701	72396100	2400	deletion	RWDD3(dist=33774),TRNAC-GCA-4(dist=687225)	intergenic
1	72397501	72399600	2100	deletion	RWDD3(dist=37574),TRNAC-GCA-4(dist=683725)	intergenic
1	72851101	72857100	6000	duplication	RWDD3(dist=491174),TRNAC-GCA-4(dist=226225)	intergenic
1	72920701	72922800	2100	deletion	RWDD3(dist=560774),TRNAC-GCA-4(dist=160525)	intergenic
1	73216201	73217300	1100	duplication	TRNAC-GCA-4(dist=132805),PTBP2(dist=631060)	intergenic
1	73241401	73242500	1100	deletion	TRNAC-GCA-4(dist=158005),PTBP2(dist=605860)	intergenic
1	73690501	73694100	3600	duplication	TRNAC-GCA-4(dist=607105),PTBP2(dist=154260)	intergenic
1	73833701	73834900	1200	deletion	TRNAC-GCA-4(dist=750305),PTBP2(dist=13460)	intergenic
1	74221101	74222200	1100	deletion	PTBP2(dist=289056),DPYD(dist=29422)	intergenic
1	74314301	74316200	1900	deletion	DPYD	intronic
1	74832201	74834700	2500	deletion	DPYD	intronic
1	75784601	75785800	1200	deletion	DPYD(dist=602523),SNX7(dist=194105)	intergenic
1	75992201	75993700	1500	deletion	SNX7	intronic
1	76047601	76050900	3300	deletion	SNX7	intronic
1	76531801	76536200	4400	duplication	PLPPR5(dist=115320),PLPPR4(dist=129727)	intergenic
1	76685601	76686900	1300	deletion	PLPPR4	intronic
1	78008101	78009500	1400	deletion	GPR88(dist=117601),LOC101113636(dist=17184)	intergenic
1	78095501	78097400	1900	deletion	LOC101123118	exonic
1	78425401	78427000	1600	deletion	DPH5(dist=53305),S1PR1(dist=160123)	intergenic
1	78479901	78483000	3100	deletion	DPH5(dist=107805),S1PR1(dist=104123)	intergenic
1	78623001	78627100	4100	deletion	TRNAW-CCA-8(dist=918)	downstream
1	78629201	78630700	1500	deletion	TRNAW-CCA-8(dist=7118),TRNAS-GGA-7(dist=395897)	intergenic
1	79085101	79086400	1300	duplication	TRNAS-GGA-7(dist=58433),OLFM3(dist=69793)	intergenic
1	79086401	79101000	14600	deletion	TRNAS-GGA-7(dist=59733),OLFM3(dist=55193)	intergenic
1	79410701	79414200	3500	deletion	OLFM3(dist=31497),TRNAC-GCA-5(dist=117982)	intergenic
1	79457601	79460000	2400	duplication	OLFM3(dist=78397),TRNAC-GCA-5(dist=72182)	intergenic
1	80085601	80087300	1700	deletion	TRNAC-GCA-5(dist=553348),COL11A1(dist=58666)	intergenic
1	80132101	80136800	4700	deletion	TRNAC-GCA-5(dist=599848),COL11A1(dist=9166)	intergenic
1	80271701	80273800	2100	deletion	COL11A1	intronic
1	80753501	80756900	3400	deletion	TRNAS-AGA-2(dist=292960),RNPC3(dist=45584)	intergenic
1	81192001	81194500	2500	deletion	LOC101118831(dist=282636),LOC101119090(dist=35023)	intergenic
1	81902501	81907300	4800	deletion	TRNAS-GGA-8(dist=275817),NONE(dist=NONE)	intergenic
1	82008901	82011500	2600	duplication	TRNAS-GGA-8(dist=382217),NONE(dist=NONE)	intergenic
1	82303801	82313000	9200	deletion	TRNAS-GGA-8(dist=677117),PRMT6(dist=2075772)	intergenic
1	82385901	82387000	1100	deletion	TRNAS-GGA-8(dist=759217),PRMT6(dist=2001772)	intergenic
1	82725801	82727300	1500	deletion	TRNAS-GGA-8(dist=1099117),PRMT6(dist=1661472)	intergenic
1	82957501	82959200	1700	deletion	TRNAS-GGA-8(dist=1330817),PRMT6(dist=1429572)	intergenic
1	83113801	83118300	4500	both	TRNAS-GGA-8(dist=1487117),PRMT6(dist=1270472)	intergenic
1	83135701	83137500	1800	deletion	TRNAS-GGA-8(dist=1509017),PRMT6(dist=1251272)	intergenic
1	83803301	83805800	2500	deletion	NONE(dist=NONE),PRMT6(dist=582972)	intergenic
1	84209001	84210100	1100	deletion	NONE(dist=NONE),PRMT6(dist=178672)	intergenic
1	84935601	84938100	2500	deletion	NTNG1(dist=95300),VAV3(dist=4517)	intergenic
1	85094701	85096100	1400	deletion	VAV3	intronic
1	85725901	85727700	1800	deletion	LOC101121385	intronic
1	85741201	85742800	1600	deletion	LOC101121385	intronic
1	85751501	85753300	1800	deletion	LOC101121385	intronic
1	85960301	85961600	1300	deletion	FAM102B	intronic
1	86895001	86898300	3300	duplication	AMPD2(dist=29322),LOC101107401(dist=29169)	intergenic
1	86981801	86983400	1600	deletion	LOC106990219	intronic
1	86987801	87015500	27700	duplication	LOC114108708,LOC114116333	exonic
1	87026001	87027700	1700	deletion	LOC114108708(dist=1015),LOC101108092(dist=5113)	intergenic
1	87028801	87034200	5400	deletion	LOC101108092	exonic
1	87909301	87916500	7200	duplication	KCNA2	exonic
1	88644201	88645800	1600	deletion	CHI3L2(dist=51060),CHIA(dist=9355)	intergenic
1	89892001	89895800	3800	duplication	CTTNBP2NL	exonic
1	90062701	90064300	1600	duplication	CAPZA1	exonic
1	90840501	90842800	2300	duplication	MAGI3	intronic
1	91943401	91944800	1400	deletion	TRIM33(dist=62267),BCAS2(dist=3163)	intergenic
1	92889801	92892800	3000	duplication	TRNAS-GGA-9(dist=57147),VANGL1(dist=79366)	intergenic
1	93284001	93287900	3900	duplication	SLC22A15	exonic
1	94483301	94485500	2200	duplication	TTF2	exonic
1	94886901	94889500	2600	deletion	MAN1A2	intronic
1	95529201	95531300	2100	deletion	SPAG17	intronic
1	96162701	96165000	2300	deletion	SPAG17(dist=501288),TBX15(dist=260985)	intergenic
1	97758701	97760000	1300	deletion	LOC101112864	intronic
1	97841201	97909300	68100	both	LOC101112864,LOC114117240	exonic
1	97911101	97979500	68400	both	LOC114112680	exonic
1	98025001	98122600	97600	duplication	LOC101112943,LOC121820159	exonic
1	98337101	98340100	3000	deletion	CHD1L(dist=16322),LOC101113455(dist=108465)	intergenic
1	99249901	99254600	4700	duplication	RBM8A	exonic
1	99360701	99363100	2400	duplication	TRNAN-GUU-2(dist=4545),TRNAN-GUU-3(dist=14606)	intergenic
1	99363101	99382000	18900	both	TRNAE-UUC-6,TRNAN-GUU-3,TRNAN-GUU-4,TRNAV-CAC-2	ncRNA_exonic
1	99384401	99394800	10400	both	TRNAQ-CUG-3(dist=424)	downstream
1	99400901	99404600	3700	duplication	TRNAQ-CUG-4	ncRNA_exonic
1	99405301	99407500	2200	deletion	TRNAN-GUU-5,TRNAV-CAC-3	ncRNA_exonic
1	99412801	99414600	1800	duplication	TRNAN-GUU-6(dist=4583),TRNAH-GUG-2(dist=22270)	intergenic
1	99417201	99421700	4500	both	TRNAN-GUU-6(dist=8983),TRNAH-GUG-2(dist=15170)	intergenic
1	99421901	99425900	4000	duplication	TRNAN-GUU-6(dist=13683),TRNAH-GUG-2(dist=10970)	intergenic
1	99495701	99510000	14300	deletion	TRNAH-GUG-3,TRNAN-GUU-9	ncRNA_exonic
1	99515101	99672800	157700	both	TRNAE-UUC-8,TRNAE-UUC-9,TRNAG-CCC-12,TRNAG-CCC-13,TRNAG-CCC-14,TRNAG-CCC-15,TRNAG-CCC-16,TRNAH-GUG-4,TRNAH-GUG-5,TRNAN-GUU-10,TRNAN-GUU-11,TRNAN-GUU-12,TRNAN-GUU-13,TRNAN-GUU-14,TRNAN-GUU-15,TRNAQ-CUG-5,TRNAQ-CUG-6,TRNAV-AAC-2,TRNAV-AAC-3,TRNAV-AAC-4,TRNAV-AAC-5,TRNAV-AAC-6,TRNAV-CAC-5,TRNAV-CAC-6,TRNAV-CAC-7	ncRNA_exonic
1	99676201	99677600	1400	deletion	TRNAH-GUG-6	ncRNA_exonic
1	99681101	99682600	1500	duplication	TRNAH-GUG-6(dist=3929),TRNAG-CCC-17(dist=1781)	intergenic
1	99682701	99693800	11100	both	LOC105615520	exonic
1	99695301	99705000	9700	duplication	TRNAQ-CUG-7(dist=1024),TRNAQ-CUG-8(dist=12865)	intergenic
1	99713601	99733000	19400	duplication	TRNAE-UUC-11,TRNAG-CCC-18,TRNAN-GUU-17,TRNAQ-CUG-8,TRNAV-CAC-9	ncRNA_exonic
1	99733901	99738800	4900	duplication	TRNAH-GUG-7	ncRNA_exonic
1	99741101	99742900	1800	duplication	TRNAV-AAC-7	ncRNA_exonic
1	99743901	99767400	23500	duplication	TRNAE-UUC-12,TRNAN-GUU-18,TRNAQ-CUG-9,TRNAV-AAC-8,TRNAV-CAC-10	ncRNA_exonic
1	100564001	100579500	15500	duplication	ADAMTSL4	exonic
1	101028601	101041100	12500	duplication	SEMA6C	exonic
1	101483601	101484800	1200	deletion	TUFT1	intronic
1	101942801	101950100	7300	deletion	THEM4(dist=68187),S100A10(dist=7682)	intergenic
1	102042601	102046100	3500	duplication	S100A11(dist=39432),LOC105613035(dist=2269)	intergenic
1	102227401	102229800	2400	deletion	LOC101120969(dist=68032),TRNAS-GGA-10(dist=52834)	intergenic
1	102548501	102551600	3100	deletion	CRNN(dist=100837),LOC114113200(dist=37659)	intergenic
1	102574001	102575600	1600	deletion	CRNN(dist=126337),LOC114113200(dist=13659)	intergenic
1	103007401	103059400	52000	both	LOC105613517(dist=2901),LOC443313(dist=3442)	intergenic
1	103067501	103071000	3500	deletion	LOC443313(dist=4002),LOC101121654(dist=159162)	intergenic
1	103072101	103073500	1400	deletion	LOC443313(dist=8602),LOC101121654(dist=156662)	intergenic
1	103108501	103109800	1300	deletion	LOC443313(dist=45002),LOC101121654(dist=120362)	intergenic
1	103239001	103242700	3700	duplication	LOC101121654(dist=7152),PRD-SPRRII(dist=128362)	intergenic
1	103274301	103405700	131400	duplication	PRD-SPRRII	exonic
1	103411101	103414800	3700	duplication	PRD-SPRRII(dist=38908),LELP1(dist=183161)	intergenic
1	103420401	103464300	43900	both	PRD-SPRRII(dist=48208),LELP1(dist=133661)	intergenic
1	103467101	103474700	7600	deletion	PRD-SPRRII(dist=94908),LELP1(dist=123261)	intergenic
1	103478701	103498300	19600	deletion	PRD-SPRRII(dist=106508),LELP1(dist=99661)	intergenic
1	103502801	103504400	1600	duplication	PRD-SPRRII(dist=130608),LELP1(dist=93561)	intergenic
1	103509301	103529800	20500	duplication	PRD-SPRRII(dist=137108),LELP1(dist=68161)	intergenic
1	103529801	103530900	1100	deletion	PRD-SPRRII(dist=157608),LELP1(dist=67061)	intergenic
1	103531001	103536100	5100	duplication	PRD-SPRRII(dist=158808),LELP1(dist=61861)	intergenic
1	103823401	103827300	3900	duplication	S100A7A(dist=12020),LOC114113226(dist=93545)	intergenic
1	103858301	103859400	1100	deletion	S100A7A(dist=46920),LOC114113226(dist=61445)	intergenic
1	103922701	103924900	2200	duplication	LOC114113226	exonic
1	104315101	104370800	55700	duplication	CREB3L4,CRTC2,DENND4B,JTB,RAB13,RPS27,SLC39A1	exonic
1	105634201	105638100	3900	deletion	ASH1L	intronic
1	105853401	105854600	1200	duplication	GON4L	intronic
1	106168201	106171500	3300	deletion	LMNA(dist=11528),SEMA4A(dist=2765)	intergenic
1	107296901	107299500	2600	deletion	LOC101119835	exonic
1	107394701	107396500	1800	deletion	LOC121820612(dist=58790),LOC121818623(dist=43558)	intergenic
1	107433501	107435600	2100	deletion	LOC121820612(dist=97590),LOC121818623(dist=4458)	intergenic
1	107455701	107456800	1100	deletion	LOC121818623	intronic
1	108143901	108153400	9500	duplication	LOC101109313(dist=146)	upstream
1	108689901	108772900	83000	duplication	LOC443442	exonic
1	109252301	109255000	2700	deletion	LOC101111409(dist=73177),LOC101111677(dist=15725)	intergenic
1	109268401	109270300	1900	deletion	LOC101111677(dist=425)	upstream
1	109278001	109279600	1600	deletion	LOC101111677(dist=6302),LOC101116699(dist=9046)	intergenic
1	109407101	109408200	1100	deletion	LOC101117724(dist=12663),LOC101112179(dist=8892)	intergenic
1	109487901	109491800	3900	deletion	LOC101112179(dist=69856),LOC101118497(dist=32068)	intergenic
1	109554601	109558200	3600	deletion	LOC101118497(dist=29804),LOC101112436(dist=3755)	intergenic
1	109615101	109619600	4500	deletion	SPTA1	intronic
1	110149801	110169200	19400	duplication	ACKR1,CADM3	exonic
1	110500201	110504200	4000	deletion	LOC114117591(dist=766)	downstream
1	111034001	111035100	1100	deletion	SLAMF9(dist=57972),PIGM(dist=24598)	intergenic
1	111788101	111900800	112700	duplication	LOC114117625,LOC114117626,LOC114118728	exonic
1	111906201	111907600	1400	deletion	LOC114117626(dist=22487),SLAMF7(dist=25957)	intergenic
1	112002901	112004300	1400	deletion	LOC101103530(dist=5218),LOC101121646(dist=22654)	intergenic
1	112131301	112134000	2700	deletion	CD244(dist=25833),LOC114113243(dist=84504)	intergenic
1	112180201	112181500	1300	deletion	CD244(dist=74733),LOC114113243(dist=37004)	intergenic
1	112185001	112190900	5900	duplication	CD244(dist=79533),LOC114113243(dist=27604)	intergenic
1	112209801	112212500	2700	duplication	CD244(dist=104333),LOC114113243(dist=6004)	intergenic
1	112218101	112332200	114100	deletion	ITLN,LOC114113243	exonic
1	112334101	112335900	1800	duplication	ITLN(dist=2261),LOC101122151(dist=14920)	intergenic
1	112336701	112394200	57500	duplication	LOC100125357,LOC101122151	exonic
1	112844201	112846100	1900	deletion	TRNAD-GUC-3,TRNAG-UCC-6	ncRNA_exonic
1	112849501	112851400	1900	deletion	TRNAG-GCC-3	ncRNA_exonic
1	112861701	112866600	4900	duplication	LOC121818656	exonic
1	112866901	112870500	3600	duplication	TRNAD-GUC-6,TRNAG-GCC-5,TRNAL-CAG-4	ncRNA_exonic
1	112870701	112900500	29800	both	LOC114108996,LOC121818660	exonic
1	114413601	114418200	4600	deletion	HSD17B7(dist=27824),CCDC190(dist=18524)	intergenic
1	114599101	114601100	2000	deletion	CCDC190(dist=154171),RGS4(dist=120085)	intergenic
1	114780601	114783200	2600	deletion	LOC101108100	intronic
1	114859801	114862300	2500	deletion	RGS5(dist=3026),NUF2(dist=155560)	intergenic
1	115200501	115209200	8700	deletion	NUF2(dist=141756),TRNAW-CCA-9(dist=1123383)	intergenic
1	115427801	115431000	3200	deletion	NUF2(dist=369056),TRNAW-CCA-9(dist=901583)	intergenic
1	115616801	115619200	2400	deletion	NUF2(dist=558056),TRNAW-CCA-9(dist=713383)	intergenic
1	115884001	115888200	4200	deletion	NUF2(dist=825256),TRNAW-CCA-9(dist=444383)	intergenic
1	116251401	116253600	2200	deletion	NUF2(dist=1192656),TRNAW-CCA-9(dist=78983)	intergenic
1	116424301	116426700	2400	deletion	LOC121818668	exonic
1	118482501	118485600	3100	deletion	FAM78B(dist=219682),LOC101109936(dist=171584)	intergenic
1	118703501	118705500	2000	deletion	LOC101109936(dist=30177),POGK(dist=135783)	intergenic
1	119133101	119146900	13800	deletion	MAEL(dist=51280),GPA33(dist=24374)	intergenic
1	119361101	119362400	1300	deletion	STYXL2(dist=68309),POU2F1(dist=66043)	intergenic
1	119554201	119558000	3800	duplication	POU2F1	intronic
1	120831201	120832900	1700	duplication	LOC101111513(dist=52961),LOC101111769(dist=453805)	intergenic
1	120910201	120918700	8500	deletion	LOC101111513(dist=131961),LOC101111769(dist=368005)	intergenic
1	120936701	120972500	35800	both	LOC101111513(dist=158461),LOC101111769(dist=314205)	intergenic
1	120972501	120976000	3500	deletion	LOC101111513(dist=194261),LOC101111769(dist=310705)	intergenic
1	120984101	120994500	10400	deletion	LOC101111513(dist=205861),LOC101111769(dist=292205)	intergenic
1	120994801	120995900	1100	duplication	LOC101111513(dist=216561),LOC101111769(dist=290805)	intergenic
1	120996001	120997300	1300	deletion	LOC101111513(dist=217761),LOC101111769(dist=289405)	intergenic
1	121000301	121003600	3300	duplication	LOC101111513(dist=222061),LOC101111769(dist=283105)	intergenic
1	121005701	121033900	28200	duplication	LOC101111513(dist=227461),LOC101111769(dist=252805)	intergenic
1	121034001	121058500	24500	duplication	LOC101111513(dist=255761),LOC101111769(dist=228205)	intergenic
1	121169701	121173000	3300	deletion	LOC101111513(dist=391461),LOC101111769(dist=113705)	intergenic
1	121173101	121181900	8800	duplication	LOC101111513(dist=394861),LOC101111769(dist=104805)	intergenic
1	121212601	121356000	143400	both	LOC101111769	exonic
1	121780001	121785100	5100	duplication	KCNE2(dist=12920),MRPS6(dist=244249)	intergenic
1	121947901	121949600	1700	deletion	KCNE2(dist=180820),MRPS6(dist=79749)	intergenic
1	122715901	122717300	1400	deletion	TMEM50B	exonic
1	123210801	123225800	15000	duplication	OLIG2	exonic
1	123349101	123350500	1400	deletion	OLIG2(dist=129669),C1H21orf62(dist=76042)	intergenic
1	123729001	123730500	1500	deletion	EVA1C	intronic
1	123879301	123880600	1300	deletion	LOC105609272	intronic
1	124018601	124023400	4800	deletion	MIS18A(dist=103117),HUNK(dist=180551)	intergenic
1	125179001	125181400	2400	deletion	TIAM1(dist=73365),LOC101103772(dist=173455)	intergenic
1	125736201	125738000	1800	deletion	LOC114113300(dist=176501),KRTAP6-1(dist=50839)	intergenic
1	126867301	126869000	1700	deletion	GRIK1	intronic
1	127842401	127843500	1100	deletion	LTN1(dist=15437),N6AMT1(dist=7867)	intergenic
1	128031001	128032200	1200	deletion	N6AMT1(dist=161989),TRNAS-GGA-11(dist=1739429)	intergenic
1	128038701	128041600	2900	deletion	N6AMT1(dist=169689),TRNAS-GGA-11(dist=1730029)	intergenic
1	128069701	128070800	1100	deletion	N6AMT1(dist=200689),TRNAS-GGA-11(dist=1700829)	intergenic
1	128168601	128172700	4100	deletion	N6AMT1(dist=299589),TRNAS-GGA-11(dist=1598929)	intergenic
1	128182001	128183900	1900	deletion	N6AMT1(dist=312989),TRNAS-GGA-11(dist=1587729)	intergenic
1	128416801	128420500	3700	duplication	N6AMT1(dist=547789),TRNAS-GGA-11(dist=1351129)	intergenic
1	129262901	129265000	2100	deletion	N6AMT1(dist=1393889),TRNAS-GGA-11(dist=506629)	intergenic
1	129739601	129760100	20500	deletion	N6AMT1(dist=1870589),TRNAS-GGA-11(dist=11529)	intergenic
1	130499501	130502200	2700	deletion	CYYR1	intronic
1	130630601	130631900	1300	deletion	CYYR1(dist=20366),TRNAS-GGA-12(dist=35806)	intergenic
1	130897401	130899300	1900	deletion	LOC101111593	intronic
1	130919801	130920900	1100	deletion	LOC101111593	intronic
1	130982401	130984700	2300	deletion	LOC101111593	intronic
1	131234401	131235800	1400	deletion	LOC101111593(dist=82910),GABPA(dist=26555)	intergenic
1	131402701	131407200	4500	duplication	JAM2(dist=6085),MRPL39(dist=38483)	intergenic
1	131431801	131446800	15000	duplication	MRPL39	exonic
1	131847401	131849400	2000	deletion	MRPL39(dist=386807),LOC121818678(dist=431644)	intergenic
1	132130901	132134500	3600	deletion	MRPL39(dist=670307),LOC121818678(dist=146544)	intergenic
1	132136301	132137800	1500	deletion	MRPL39(dist=675707),LOC121818678(dist=143244)	intergenic
1	132280701	132285200	4500	deletion	LOC121818678	exonic
1	132646201	132647900	1700	deletion	LOC121818678(dist=364264),TRNAS-GGA-13(dist=1525160)	intergenic
1	132745601	132748700	3100	deletion	LOC121818678(dist=463664),TRNAS-GGA-13(dist=1424360)	intergenic
1	132800301	132804800	4500	deletion	LOC121818678(dist=518364),TRNAS-GGA-13(dist=1368260)	intergenic
1	133428801	133430300	1500	deletion	LOC121818678(dist=1146864),TRNAS-GGA-13(dist=742760)	intergenic
1	133440001	133443000	3000	deletion	LOC121818678(dist=1158064),TRNAS-GGA-13(dist=730060)	intergenic
1	133709601	133714200	4600	deletion	LOC121818678(dist=1427664),TRNAS-GGA-13(dist=458860)	intergenic
1	133957301	133961400	4100	deletion	LOC121818678(dist=1675364),TRNAS-GGA-13(dist=211660)	intergenic
1	134340301	134341500	1200	deletion	TRNAS-GGA-13(dist=167170),LOC114112591(dist=725953)	intergenic
1	134355101	134360700	5600	deletion	TRNAS-GGA-13(dist=181970),LOC114112591(dist=706753)	intergenic
1	134370101	134374800	4700	deletion	TRNAS-GGA-13(dist=196970),LOC114112591(dist=692653)	intergenic
1	134996701	134998300	1600	deletion	TRNAS-GGA-13(dist=823570),LOC114112591(dist=69153)	intergenic
1	135062901	135069000	6100	deletion	LOC114112591	exonic
1	135344201	135346000	1800	deletion	LOC114112591(dist=276326),TRNAS-GGA-14(dist=402067)	intergenic
1	135683201	135684700	1500	deletion	LOC114112591(dist=615326),TRNAS-GGA-14(dist=63367)	intergenic
1	136310201	136312200	2000	deletion	NCAM2	intronic
1	137004201	137006600	2400	deletion	NCAM2(dist=347450),TRNAS-GGA-15(dist=582974)	intergenic
1	137175901	137177300	1400	deletion	NCAM2(dist=519150),TRNAS-GGA-15(dist=412274)	intergenic
1	137491501	137493000	1500	deletion	NCAM2(dist=834750),TRNAS-GGA-15(dist=96574)	intergenic
1	137681601	137685300	3700	deletion	TRNAF-GAA(dist=32281),TRNAG-GCC-11(dist=556620)	intergenic
1	138003601	138007700	4100	deletion	TRNAF-GAA(dist=354281),TRNAG-GCC-11(dist=234220)	intergenic
1	138077401	138080800	3400	deletion	TRNAF-GAA(dist=428081),TRNAG-GCC-11(dist=161120)	intergenic
1	138093301	138095300	2000	deletion	TRNAF-GAA(dist=443981),TRNAG-GCC-11(dist=146620)	intergenic
1	138363701	138365900	2200	duplication	TRNAG-GCC-11(dist=121711),TMPRSS15(dist=1002174)	intergenic
1	138795401	138796600	1200	deletion	TRNAG-GCC-11(dist=553411),TMPRSS15(dist=571474)	intergenic
1	138923401	138925500	2100	deletion	TRNAG-GCC-11(dist=681411),TMPRSS15(dist=442574)	intergenic
1	139417701	139422800	5100	deletion	TMPRSS15	intronic
1	139714201	139722300	8100	deletion	CHODL(dist=162946),C1H21orf91(dist=327666)	intergenic
1	140195901	140200400	4500	deletion	C1H21orf91(dist=113657),BTG3(dist=36979)	intergenic
1	140966601	140970000	3400	duplication	CXADR(dist=644474),MIRLET7C(dist=278457)	intergenic
1	142635901	142639700	3800	deletion	TRNAS-GGA-17(dist=353512),NRIP1(dist=282459)	intergenic
1	142713101	142714500	1400	deletion	TRNAS-GGA-17(dist=430712),NRIP1(dist=207659)	intergenic
1	143383501	143385300	1800	deletion	TRNAC-ACA-19(dist=238497),TRNAS-GGA-18(dist=49485)	intergenic
1	143409401	143411400	2000	deletion	TRNAC-ACA-19(dist=264397),TRNAS-GGA-18(dist=23385)	intergenic
1	143644001	143645100	1100	deletion	LOC101122496	intronic
1	143820201	143821700	1500	deletion	LIPI	intronic
1	144230501	144234100	3600	deletion	LIPI(dist=359932),LOC101123009(dist=399380)	intergenic
1	144417201	144419500	2300	deletion	LIPI(dist=546632),LOC101123009(dist=213980)	intergenic
1	144596901	144599000	2100	deletion	LIPI(dist=726332),LOC101123009(dist=34480)	intergenic
1	145223701	145225200	1500	deletion	LOC101123009(dist=589226),ROBO2(dist=21228)	intergenic
1	145302001	145305400	3400	duplication	ROBO2	intronic
1	145412901	145415200	2300	duplication	ROBO2	intronic
1	145504001	145507200	3200	deletion	ROBO2	intronic
1	146457601	146461100	3500	deletion	ROBO2(dist=542119),TRNAC-ACA-20(dist=270512)	intergenic
1	146484501	146487500	3000	deletion	ROBO2(dist=569019),TRNAC-ACA-20(dist=244112)	intergenic
1	146983001	146985300	2300	deletion	TRNAC-ACA-20(dist=251318),ROBO1(dist=16564)	intergenic
1	147204801	147207500	2700	deletion	ROBO1	intronic
1	147828301	147830400	2100	deletion	LOC114118232	exonic
1	148071501	148073200	1700	deletion	ROBO1	intronic
1	148171901	148173700	1800	deletion	ROBO1	intronic
1	148182301	148185000	2700	deletion	ROBO1	intronic
1	148584101	148585700	1600	deletion	ROBO1(dist=296223),TRNAC-ACA-22(dist=322408)	intergenic
1	148684901	148687200	2300	deletion	ROBO1(dist=397023),TRNAC-ACA-22(dist=220908)	intergenic
1	148897301	148898600	1300	deletion	ROBO1(dist=609423),TRNAC-ACA-22(dist=9508)	intergenic
1	148928001	148930000	2000	deletion	TRNAC-ACA-22(dist=19821),TRNAC-GCA-11(dist=313338)	intergenic
1	149021701	149032700	11000	deletion	TRNAC-ACA-22(dist=113521),TRNAC-GCA-11(dist=210638)	intergenic
1	149145501	149149400	3900	deletion	TRNAC-ACA-22(dist=237321),TRNAC-GCA-11(dist=93938)	intergenic
1	150657901	150660400	2500	deletion	GBE1(dist=305762),TRNAC-ACA-23(dist=164197)	intergenic
1	150776401	150778400	2000	deletion	GBE1(dist=424262),TRNAC-ACA-23(dist=46197)	intergenic
1	150994201	150997300	3100	deletion	TRNAC-ACA-23(dist=169532),TRNAC-ACA-24(dist=1438224)	intergenic
1	151108001	151109300	1300	deletion	TRNAC-ACA-23(dist=283332),TRNAC-ACA-24(dist=1326224)	intergenic
1	151220801	151224000	3200	deletion	TRNAC-ACA-23(dist=396132),TRNAC-ACA-24(dist=1211524)	intergenic
1	151530501	151532600	2100	deletion	TRNAC-ACA-23(dist=705832),TRNAC-ACA-24(dist=902924)	intergenic
1	151620001	151621600	1600	deletion	TRNAC-ACA-23(dist=795332),TRNAC-ACA-24(dist=813924)	intergenic
1	151660801	151663000	2200	deletion	TRNAC-ACA-23(dist=836132),TRNAC-ACA-24(dist=772524)	intergenic
1	151878901	151881300	2400	deletion	TRNAC-ACA-23(dist=1054232),TRNAC-ACA-24(dist=554224)	intergenic
1	151889301	151890700	1400	deletion	TRNAC-ACA-23(dist=1064632),TRNAC-ACA-24(dist=544824)	intergenic
1	151915601	151920800	5200	deletion	TRNAC-ACA-23(dist=1090932),TRNAC-ACA-24(dist=514724)	intergenic
1	151980601	151985900	5300	deletion	TRNAC-ACA-23(dist=1155932),TRNAC-ACA-24(dist=449624)	intergenic
1	152010101	152011500	1400	deletion	TRNAC-ACA-23(dist=1185432),TRNAC-ACA-24(dist=424024)	intergenic
1	152507401	152510300	2900	deletion	TRNAS-GGA-19(dist=18791),CADM2(dist=1332063)	intergenic
1	152795201	152803800	8600	both	TRNAS-GGA-19(dist=306591),CADM2(dist=1038563)	intergenic
1	153014101	153015700	1600	deletion	TRNAS-GGA-19(dist=525491),CADM2(dist=826663)	intergenic
1	153042801	153043900	1100	deletion	TRNAS-GGA-19(dist=554191),CADM2(dist=798463)	intergenic
1	153069501	153071800	2300	deletion	TRNAS-GGA-19(dist=580891),CADM2(dist=770563)	intergenic
1	153090001	153093700	3700	deletion	TRNAS-GGA-19(dist=601391),CADM2(dist=748663)	intergenic
1	153097401	153136200	38800	deletion	TRNAS-GGA-19(dist=608791),CADM2(dist=706163)	intergenic
1	153312501	153314600	2100	deletion	TRNAS-GGA-19(dist=823891),CADM2(dist=527763)	intergenic
1	153522501	153524000	1500	deletion	TRNAS-GGA-19(dist=1033891),CADM2(dist=318363)	intergenic
1	153558301	153559800	1500	deletion	TRNAS-GGA-19(dist=1069691),CADM2(dist=282563)	intergenic
1	153788601	153792500	3900	deletion	TRNAS-GGA-19(dist=1299991),CADM2(dist=49863)	intergenic
1	153961301	153963200	1900	deletion	CADM2	intronic
1	154594401	154596500	2100	deletion	CADM2	intronic
1	155316801	155318300	1500	deletion	CADM2(dist=182991),TRNAC-ACA-25(dist=389170)	intergenic
1	155447601	155451000	3400	deletion	CADM2(dist=313791),TRNAC-ACA-25(dist=256470)	intergenic
1	155596801	155611300	14500	deletion	CADM2(dist=462991),TRNAC-ACA-25(dist=96170)	intergenic
1	155646501	155647600	1100	deletion	CADM2(dist=512691),TRNAC-ACA-25(dist=59870)	intergenic
1	155649401	155650700	1300	deletion	CADM2(dist=515591),TRNAC-ACA-25(dist=56770)	intergenic
1	155829101	155830400	1300	deletion	TRNAC-GCA-12(dist=8585),VGLL3(dist=285936)	intergenic
1	156628101	156634500	6400	deletion	POU1F1(dist=141193),HTR1F(dist=396566)	intergenic
1	156956801	156958000	1200	deletion	POU1F1(dist=469893),HTR1F(dist=73066)	intergenic
1	157456801	157458800	2000	deletion	C1H3orf38(dist=268227),LOC105616630(dist=59581)	intergenic
1	158854101	158859700	5600	deletion	EPHA3(dist=334540),PROS1(dist=321704)	intergenic
1	159569401	159571700	2300	deletion	LOC114118278	exonic
1	159644301	159645400	1100	deletion	LOC114118278(dist=72025),TRNAS-GGA-20(dist=323950)	intergenic
1	160069901	160071200	1300	deletion	TRNAS-GGA-20(dist=100479),LOC114118284(dist=705096)	intergenic
1	160279601	160281700	2100	deletion	TRNAS-GGA-20(dist=310179),LOC114118284(dist=494596)	intergenic
1	160484501	160488600	4100	deletion	TRNAS-GGA-20(dist=515079),LOC114118284(dist=287696)	intergenic
1	160631301	160634100	2800	deletion	TRNAS-GGA-20(dist=661879),LOC114118284(dist=142196)	intergenic
1	160666001	160667400	1400	deletion	TRNAS-GGA-20(dist=696579),LOC114118284(dist=108896)	intergenic
1	160776201	160779800	3600	deletion	LOC114118284	exonic
1	160853901	160860500	6600	deletion	LOC114118284(dist=75533),EPHA6(dist=1122119)	intergenic
1	161062501	161064600	2100	deletion	LOC114118284(dist=284133),EPHA6(dist=918019)	intergenic
1	161187101	161188500	1400	deletion	LOC114118284(dist=408733),EPHA6(dist=794119)	intergenic
1	161943501	161944700	1200	deletion	LOC114118284(dist=1165133),EPHA6(dist=37919)	intergenic
1	162336601	162338400	1800	deletion	EPHA6	intronic
1	162469901	162472900	3000	deletion	EPHA6	intronic
1	162747701	162749500	1800	deletion	LOC105609874	exonic
1	162829401	162833600	4200	deletion	EPHA6	intronic
1	162881201	162884100	2900	deletion	EPHA6	intronic
1	163256101	163257700	1600	deletion	GABRR3(dist=11985),LOC101104359(dist=7490)	intergenic
1	163279101	163309500	30400	deletion	LOC101103944,LOC101104620,LOC114118388	exonic
1	163448101	163451400	3300	deletion	LOC105609872(dist=7541),LOC101105974(dist=12233)	intergenic
1	163538901	163541900	3000	deletion	LOC101105374(dist=4127),LOC101105617(dist=27084)	intergenic
1	163556801	163561100	4300	deletion	LOC101105374(dist=22027),LOC101105617(dist=7884)	intergenic
1	163562101	163563700	1600	deletion	LOC101105374(dist=27327),LOC101105617(dist=5284)	intergenic
1	163596201	163599700	3500	deletion	LOC101105617(dist=26288),LOC101107496(dist=18159)	intergenic
1	163623601	163627900	4300	deletion	LOC101107496(dist=663)	downstream
1	163763101	163766400	3300	deletion	GPR15(dist=14312),CPOX(dist=31718)	intergenic
1	164218501	164220500	2000	duplication	DCBLD2(dist=106272),COL8A1(dist=621519)	intergenic
1	165770901	165772200	1300	deletion	LOC101110195(dist=14628),LOC101110467(dist=56401)	intergenic
1	166208901	166210500	1600	deletion	LOC101108803	intronic
1	166328701	166330000	1300	deletion	LOC101108803	intronic
1	166411401	166440400	29000	deletion	LOC101108803(dist=42146),IMPG2(dist=208735)	intergenic
1	166448801	166454400	5600	deletion	LOC101108803(dist=79546),IMPG2(dist=194735)	intergenic
1	166694301	166696300	2000	deletion	IMPG2	intronic
1	166741001	166742100	1100	deletion	LOC101105553	exonic
1	168233701	168236300	2600	deletion	ZPLD1(dist=380499),TRNAW-CCA-11(dist=453691)	intergenic
1	168717101	168718700	1600	deletion	TRNAW-CCA-11(dist=27039),TRNAC-GCA-13(dist=81682)	intergenic
1	169077501	169079200	1700	deletion	TRNAC-GCA-13(dist=277047),TRNAF-GAA-2(dist=774377)	intergenic
1	170562901	170564000	1100	deletion	TRNAF-GAA-2(dist=709252),ALCAM(dist=417414)	intergenic
1	170890601	170895800	5200	deletion	TRNAF-GAA-2(dist=1036952),ALCAM(dist=85614)	intergenic
1	171558701	171560200	1500	deletion	CBLB(dist=34673),LOC101114658(dist=505242)	intergenic
1	171930301	171942300	12000	deletion	CBLB(dist=406273),LOC101114658(dist=123142)	intergenic
1	172051301	172054200	2900	deletion	CBLB(dist=527273),LOC101114658(dist=11242)	intergenic
1	172485301	172490400	5100	deletion	TRNAS-GGA-22(dist=197048),LOC114118461(dist=451045)	intergenic
1	172522801	172525600	2800	deletion	TRNAS-GGA-22(dist=234548),LOC114118461(dist=415845)	intergenic
1	172787001	172788700	1700	deletion	TRNAS-GGA-22(dist=498748),LOC114118461(dist=152745)	intergenic
1	174414201	174416300	2100	deletion	DZIP3	intronic
1	175284801	175286200	1400	deletion	TRNAC-ACA-26(dist=64307),LOC101113722(dist=1446260)	intergenic
1	175380901	175383400	2500	duplication	TRNAC-ACA-26(dist=160407),LOC101113722(dist=1349060)	intergenic
1	175738201	175744000	5800	deletion	TRNAC-ACA-26(dist=517707),LOC101113722(dist=988460)	intergenic
1	175921201	175925300	4100	duplication	TRNAC-ACA-26(dist=700707),LOC101113722(dist=807160)	intergenic
1	176734801	176740200	5400	deletion	LOC101113722(dist=1438),TRNAS-GGA-24(dist=52205)	intergenic
1	177225801	177228600	2800	deletion	NECTIN3(dist=224259),LOC114108634(dist=36309)	intergenic
1	177307101	177309400	2300	duplication	ZBED2	exonic
1	178038201	178039800	1600	deletion	CD200	intronic
1	178129001	178131200	2200	deletion	CD200(dist=52366),BTLA(dist=33429)	intergenic
1	178148101	178151400	3300	deletion	CD200(dist=71466),BTLA(dist=13229)	intergenic
1	180649601	180652000	2400	duplication	ZBTB20	intronic
1	182119701	182121700	2000	deletion	LOC101104028(dist=20449),LOC101117300(dist=536366)	intergenic
1	183823201	183825400	2200	deletion	LOC101117300(dist=1163811),LOC101120489(dist=149150)	intergenic
1	183854801	183856000	1200	deletion	LOC101117300(dist=1195411),LOC101120489(dist=118550)	intergenic
1	183974701	183975900	1200	deletion	LOC101120489	exonic
1	185032901	185034500	1600	deletion	ARHGAP31	intronic
1	185988101	185992000	3900	deletion	LRRC58(dist=31310),FSTL1(dist=1225)	intergenic
1	186391901	186393500	1600	deletion	GTF2E1(dist=78231),STXBP5L(dist=67358)	intergenic
1	186726501	186727800	1300	deletion	STXBP5L	intronic
1	187071601	187073600	2000	deletion	GOLGB1	intronic
1	187490801	187493400	2600	duplication	CASR	intronic
1	187904001	187907700	3700	deletion	PARP14(dist=6481),HSPBAP1(dist=2141)	intergenic
1	190207101	190208700	1600	deletion	LOC114111177	exonic
1	190252101	190255300	3200	duplication	TRNAG-UCC-14(dist=39887),HEG1(dist=10229)	intergenic
1	190947901	190951000	3100	deletion	LOC101117979(dist=2477),LMLN(dist=16628)	intergenic
1	191405901	191407500	1600	deletion	MUC4(dist=25920),TNK2(dist=28764)	intergenic
1	191956001	191974600	18600	duplication	NRROS(rna-XM_027956978.2:c.-19379_-19258delins-)	UTR5
1	193482701	193484300	1600	deletion	XXYLT1(dist=160626),FAM43A(dist=200651)	intergenic
1	195126301	195127500	1200	deletion	PLAAT1(dist=122869),MB21D2(dist=189323)	intergenic
1	195697101	195699200	2100	deletion	TRNAC-ACA-29(dist=145871),FGF12(dist=179757)	intergenic
1	196112601	196115400	2800	deletion	FGF12	intronic
1	196240401	196244000	3600	duplication	TRNAC-ACA-30(dist=3023),LOC101107565(dist=234740)	intergenic
1	196506701	196510800	4100	deletion	LOC105602566	exonic
1	196574901	196577700	2800	deletion	LOC105602566(dist=64759),CCDC50(dist=213935)	intergenic
1	196685001	196686300	1300	deletion	LOC105602566(dist=174859),CCDC50(dist=105335)	intergenic
1	197108101	197109500	1400	deletion	TRNAS-GGA-27(dist=49677),GMNC(dist=128508)	intergenic
1	197674201	197676200	2000	duplication	TMEM207	intronic
1	197677401	197682200	4800	deletion	TMEM207	intronic
1	200570701	200573100	2400	deletion	SST(dist=116120),RTP4(dist=133819)	intergenic
1	200736901	200738500	1600	deletion	RTP4(dist=26017),MASP1(dist=64130)	intergenic
1	202464601	202467400	2800	deletion	LIPH(dist=1714),TMEM41A(dist=1603)	intergenic
1	203286201	203287600	1400	deletion	VPS8(dist=88663),MAGEF1(dist=1387)	intergenic
1	205784701	205786800	2100	deletion	LOC101103939(dist=19317),TRNAR-CCU-3(dist=146509)	intergenic
1	206182001	206186400	4400	duplication	SOX2(dist=58048),TRNAW-CCA-17(dist=535553)	intergenic
1	207275201	207276500	1300	duplication	TTC14(dist=58887),PEX5L(dist=619212)	intergenic
1	207341601	207346200	4600	deletion	TTC14(dist=125287),PEX5L(dist=549512)	intergenic
1	208986701	208989000	2300	deletion	KCNMB2	intronic
1	209155601	209157800	2200	deletion	KCNMB2	intronic
1	209370701	209374900	4200	deletion	KCNMB2(dist=199546),LOC101110986(dist=50250)	intergenic
1	209963101	209964600	1500	deletion	LOC101110986(dist=536453),TRNAE-UUC-18(dist=610197)	intergenic
1	210613201	210617400	4200	deletion	TBL1XR1	intronic
1	211312801	211314400	1600	deletion	TRNAS-GGA-33(dist=204628),NAALADL2(dist=685190)	intergenic
1	211821701	211822800	1100	deletion	TRNAS-GGA-33(dist=713528),NAALADL2(dist=176790)	intergenic
1	212086901	212088300	1400	deletion	NAALADL2	intronic
1	212254401	212255700	1300	deletion	LOC105615767	exonic
1	212410001	212412700	2700	deletion	NAALADL2	intronic
1	212459101	212460800	1700	deletion	NAALADL2	intronic
1	213152401	213155500	3100	deletion	NAALADL2	intronic
1	213376201	213380200	4000	deletion	NAALADL2	intronic
1	213472301	213475000	2700	deletion	NAALADL2	intronic
1	213584901	213587400	2500	duplication	NAALADL2	intronic
1	213589601	213592800	3200	deletion	NAALADL2	intronic
1	214369301	214371200	1900	deletion	NLGN1	intronic
1	215380301	215392000	11700	deletion	SPATA16(dist=95165),ECT2(dist=12151)	intergenic
1	215637201	215639900	2700	deletion	NCEH1(dist=66726),TNFSF10(dist=41710)	intergenic
1	215908501	215910000	1500	deletion	FNDC3B	intronic
1	217437101	217438800	1700	deletion	TRNAG-CCC-22(dist=71611),SLC7A14(dist=112785)	intergenic
1	217516701	217535300	18600	deletion	TRNAG-CCC-22(dist=151211),SLC7A14(dist=16285)	intergenic
1	217775601	217778300	2700	duplication	PRKCI	exonic
1	217860301	217862500	2200	deletion	PRKCI(dist=14834),PHC3(dist=15946)	intergenic
1	221039601	221040700	1100	deletion	TRNAS-GGA-35(dist=22813),BCHE(dist=1129295)	intergenic
1	221119801	221125400	5600	deletion	TRNAS-GGA-35(dist=103013),BCHE(dist=1044595)	intergenic
1	221616701	221625500	8800	deletion	TRNAS-GGA-35(dist=599913),BCHE(dist=544495)	intergenic
1	221641601	221651500	9900	deletion	TRNAS-GGA-35(dist=624813),BCHE(dist=518495)	intergenic
1	222014201	222016400	2200	deletion	TRNAS-GGA-35(dist=997413),BCHE(dist=153595)	intergenic
1	222347501	222349400	1900	deletion	BCHE(dist=101791),SLITRK3(dist=503470)	intergenic
1	222388901	222390400	1500	deletion	BCHE(dist=143191),SLITRK3(dist=462470)	intergenic
1	222715601	222718200	2600	deletion	BCHE(dist=469891),SLITRK3(dist=134670)	intergenic
1	223110101	223111700	1600	deletion	SI(dist=53899),LOC101116449(dist=429417)	intergenic
1	223185301	223189700	4400	deletion	SI(dist=129099),LOC101116449(dist=351417)	intergenic
1	223345001	223346400	1400	deletion	SI(dist=288799),LOC101116449(dist=194717)	intergenic
1	223640001	223641100	1100	deletion	LOC101116449(dist=96661),LOC101103029(dist=862248)	intergenic
1	223874101	223907900	33800	deletion	LOC101116449(dist=330761),LOC101103029(dist=595448)	intergenic
1	224014801	224016100	1300	deletion	LOC101116449(dist=471461),LOC101103029(dist=487248)	intergenic
1	224538301	224539400	1100	deletion	LOC101103029(dist=33688),OTOL1(dist=2016447)	intergenic
1	224610401	224611700	1300	deletion	LOC101103029(dist=105788),OTOL1(dist=1944147)	intergenic
1	224760901	224803100	42200	deletion	LOC101103029(dist=256288),OTOL1(dist=1752747)	intergenic
1	224866601	224868200	1600	deletion	LOC101103029(dist=361988),OTOL1(dist=1687647)	intergenic
1	225086501	225094400	7900	deletion	LOC101103029(dist=581888),OTOL1(dist=1461447)	intergenic
1	225157201	225158800	1600	deletion	LOC101103029(dist=652588),OTOL1(dist=1397047)	intergenic
1	225213601	225214800	1200	deletion	LOC101103029(dist=708988),OTOL1(dist=1341047)	intergenic
1	225225401	225231800	6400	duplication	LOC101103029(dist=720788),OTOL1(dist=1324047)	intergenic
1	225288001	225289300	1300	deletion	LOC101103029(dist=783388),OTOL1(dist=1266547)	intergenic
1	225402801	225405100	2300	deletion	LOC101103029(dist=898188),OTOL1(dist=1150747)	intergenic
1	225492001	225499800	7800	deletion	LOC101103029(dist=987388),OTOL1(dist=1056047)	intergenic
1	225668001	225669200	1200	deletion	LOC101103029(dist=1163388),OTOL1(dist=886647)	intergenic
1	225723601	225726100	2500	deletion	LOC101103029(dist=1218988),OTOL1(dist=829747)	intergenic
1	226243101	226244800	1700	deletion	LOC101103029(dist=1738488),OTOL1(dist=311047)	intergenic
1	226312001	226313100	1100	deletion	LOC101103029(dist=1807388),OTOL1(dist=242747)	intergenic
1	226349201	226350300	1100	deletion	LOC101103029(dist=1844588),OTOL1(dist=205547)	intergenic
1	226863301	226866800	3500	deletion	NMD3	intronic
1	226919001	226923400	4400	deletion	NMD3(dist=47874),LOC114113867(dist=37004)	intergenic
1	226961501	226963000	1500	deletion	LOC114113867(dist=633)	downstream
1	227467501	227469000	1500	deletion	PPM1L(dist=49361),ARL14(dist=34607)	intergenic
1	227829501	227830800	1300	deletion	IFT80	intronic
1	228467301	228470500	3200	duplication	LOC106990363	intronic
1	228591601	228593500	1900	deletion	LOC106990363(dist=109389),TRNAC-ACA-33(dist=329491)	intergenic
1	228644701	228647000	2300	deletion	LOC106990363(dist=162489),TRNAC-ACA-33(dist=275991)	intergenic
1	228866001	228867100	1100	deletion	LOC106990363(dist=383789),TRNAC-ACA-33(dist=55891)	intergenic
1	228953301	228954400	1100	deletion	IQCJ(dist=1453),TRNAS-GGA-37(dist=440282)	intergenic
1	229122101	229126500	4400	deletion	IQCJ(dist=170253),TRNAS-GGA-37(dist=268182)	intergenic
1	229178701	229185200	6500	both	IQCJ(dist=226853),TRNAS-GGA-37(dist=209482)	intergenic
1	229574901	229576600	1700	deletion	RARRES1	intronic
1	229601001	229602300	1300	duplication	GFM1,LXN	intronic
1	230559001	230560100	1100	deletion	SHOX2(dist=398742),VEPH1(dist=222128)	intergenic
1	231428901	231434000	5100	duplication	LEKR1	exonic
1	232350701	232353700	3000	both	KCNAB1(dist=65915),LOC114112784(dist=25119)	intergenic
1	232876201	232877400	1200	deletion	PLCH1	intronic
1	233005901	233007800	1900	deletion	PLCH1(dist=93994),TRNAW-CCA-18(dist=58359)	intergenic
1	233589401	233591500	2100	deletion	MME(dist=255589),GPR149(dist=401915)	intergenic
1	233740801	233749100	8300	deletion	MME(dist=406989),GPR149(dist=244315)	intergenic
1	234435401	234439000	3600	deletion	ARHGEF26(dist=149027),LOC114109733(dist=687766)	intergenic
1	234796901	234799500	2600	deletion	ARHGEF26(dist=510527),LOC114109733(dist=327266)	intergenic
1	235566501	235588900	22400	deletion	RAP2B(dist=262426),P2RY1(dist=64240)	intergenic
1	235687401	235688800	1400	deletion	P2RY1(dist=27997),MBNL1(dist=390977)	intergenic
1	236391501	236394100	2600	deletion	MBNL1(dist=93411),TRNAC-GCA-16(dist=311662)	intergenic
1	236846201	236849700	3500	duplication	LOC101115671(dist=4896),LOC101115927(dist=39188)	intergenic
1	236933901	236935000	1100	deletion	LOC101115927(dist=20710),LOC101116193(dist=62582)	intergenic
1	236940401	236962300	21900	deletion	LOC101115927(dist=27210),LOC101116193(dist=35282)	intergenic
1	236995301	237042200	46900	deletion	LOC101116193	exonic
1	237076901	237078000	1100	deletion	LOC101116193(dist=69784),LOC101116443(dist=8249)	intergenic
1	237080701	237083300	2600	deletion	LOC101116193(dist=73584),LOC101116443(dist=2949)	intergenic
1	237108001	237111700	3700	deletion	LOC101116443(dist=20796),LOC114109980(dist=77333)	intergenic
1	237111701	237118700	7000	deletion	LOC101116443(dist=24496),LOC114109980(dist=70333)	intergenic
1	237306601	237309900	3300	deletion	LOC114109996(dist=4596),IGSF10(dist=66974)	intergenic
1	237325301	237327800	2500	deletion	LOC114109996(dist=23296),IGSF10(dist=49074)	intergenic
1	239164201	239166500	2300	deletion	COMMD2(dist=19530),WWTR1(dist=49385)	intergenic
1	239935501	239936900	1400	deletion	TRNAC-ACA-34(dist=5331),CPA3(dist=98030)	intergenic
1	239956001	239959900	3900	deletion	TRNAC-ACA-34(dist=25831),CPA3(dist=75030)	intergenic
1	240077501	240080200	2700	duplication	CPA3(dist=10176),CPB1(dist=3683)	intergenic
1	240172701	240176100	3400	deletion	CPB1(dist=49485),AGTR1(dist=43491)	intergenic
1	240188901	240192300	3400	duplication	CPB1(dist=65685),AGTR1(dist=27291)	intergenic
1	240445801	240452800	7000	deletion	AGTR1(dist=173124),TRNAE-UUC-19(dist=472594)	intergenic
1	240539501	240547600	8100	deletion	AGTR1(dist=266824),TRNAE-UUC-19(dist=377794)	intergenic
1	240740501	240744500	4000	deletion	AGTR1(dist=467824),TRNAE-UUC-19(dist=180894)	intergenic
1	241408601	241410600	2000	duplication	TRNAE-UUC-19(dist=483135),TRNAG-UCC-16(dist=83327)	intergenic
1	241685401	241759600	74200	duplication	ZIC1,ZIC4	exonic
1	242046601	242049500	2900	deletion	ZIC4(dist=320553),PLSCR5(dist=447138)	intergenic
1	242086301	242094500	8200	deletion	ZIC4(dist=360253),PLSCR5(dist=402138)	intergenic
1	242142001	242144000	2000	deletion	ZIC4(dist=415953),PLSCR5(dist=352638)	intergenic
1	242184001	242185600	1600	deletion	ZIC4(dist=457953),PLSCR5(dist=311038)	intergenic
1	242360701	242364900	4200	deletion	ZIC4(dist=634653),PLSCR5(dist=131738)	intergenic
1	242389101	242392600	3500	deletion	ZIC4(dist=663053),PLSCR5(dist=104038)	intergenic
1	242532201	242548900	16700	duplication	PLSCR5(dist=13273),PLSCR1(dist=24958)	intergenic
1	243178601	243180600	2000	deletion	PLOD2(dist=122317),TRNAS-GGA-39(dist=1026344)	intergenic
1	243335901	243337200	1300	deletion	PLOD2(dist=279617),TRNAS-GGA-39(dist=869744)	intergenic
1	243450801	243459800	9000	deletion	PLOD2(dist=394517),TRNAS-GGA-39(dist=747144)	intergenic
1	243484201	243487600	3400	deletion	PLOD2(dist=427917),TRNAS-GGA-39(dist=719344)	intergenic
1	243537501	243539400	1900	deletion	PLOD2(dist=481217),TRNAS-GGA-39(dist=667544)	intergenic
1	243647401	243648800	1400	deletion	PLOD2(dist=591117),TRNAS-GGA-39(dist=558144)	intergenic
1	243677201	243680500	3300	deletion	PLOD2(dist=620917),TRNAS-GGA-39(dist=526444)	intergenic
1	243763301	243769100	5800	deletion	PLOD2(dist=707017),TRNAS-GGA-39(dist=437844)	intergenic
1	244019401	244021700	2300	deletion	PLOD2(dist=963117),TRNAS-GGA-39(dist=185244)	intergenic
1	244022101	244023400	1300	deletion	PLOD2(dist=965817),TRNAS-GGA-39(dist=183544)	intergenic
1	244157401	244159400	2000	deletion	PLOD2(dist=1101117),TRNAS-GGA-39(dist=47544)	intergenic
1	244491601	244495700	4100	deletion	TRNAS-GGA-39(dist=284585),DIPK2A(dist=1006034)	intergenic
1	244558701	244562300	3600	deletion	TRNAS-GGA-39(dist=351685),DIPK2A(dist=939434)	intergenic
1	244644601	244649300	4700	deletion	TRNAS-GGA-39(dist=437585),DIPK2A(dist=852434)	intergenic
1	244793201	244795800	2600	deletion	TRNAS-GGA-39(dist=586185),DIPK2A(dist=705934)	intergenic
1	244847901	244856000	8100	deletion	TRNAS-GGA-39(dist=640885),DIPK2A(dist=645734)	intergenic
1	244862301	244866600	4300	duplication	TRNAS-GGA-39(dist=655285),DIPK2A(dist=635134)	intergenic
1	245903601	245905500	1900	deletion	SLC9A9	intronic
1	248653801	248655100	1300	deletion	SLC25A36(dist=31910),TRNAW-CCA-20(dist=11640)	intergenic
1	248924301	248926000	1700	deletion	TRIM42(dist=55093),CLSTN2(dist=32322)	intergenic
1	250958001	250960800	2800	deletion	PIK3CB	intronic
1	251039901	251041000	1100	deletion	PIK3CB	intronic
1	252186301	252191000	4700	duplication	SOX14(dist=159232),IL20RB(dist=639284)	intergenic
1	253617801	253620100	2300	deletion	PCCB	intronic
1	254282501	254284900	2400	deletion	PPP2R3A(dist=308365),EPHB1(dist=453477)	intergenic
1	254381701	254385300	3600	duplication	PPP2R3A(dist=407565),EPHB1(dist=353077)	intergenic
1	254385301	254389600	4300	both	PPP2R3A(dist=411165),EPHB1(dist=348777)	intergenic
1	255261701	255265900	4200	duplication	EPHB1(dist=66307),KY(dist=82494)	intergenic
1	255426601	255427700	1100	deletion	CEP63	intronic
1	256093101	256094600	1500	deletion	SLCO2A1(dist=23707),RAB6B(dist=14851)	intergenic
1	256493801	256496200	2400	deletion	LOC121818576	exonic
1	256525401	256526600	1200	deletion	CDV3(dist=11232),BFSP2(dist=62799)	intergenic
1	257111801	257116000	4200	duplication	TMEM108(dist=19315),NPHP3(dist=432238)	intergenic
1	257160201	257166100	5900	deletion	TMEM108(dist=67715),NPHP3(dist=382138)	intergenic
1	257180101	257183600	3500	deletion	TMEM108(dist=87615),NPHP3(dist=364638)	intergenic
1	257276801	257286900	10100	deletion	TMEM108(dist=184315),NPHP3(dist=261338)	intergenic
1	257305301	257306500	1200	deletion	TMEM108(dist=212815),NPHP3(dist=241738)	intergenic
1	257355101	257361600	6500	deletion	TMEM108(dist=262615),NPHP3(dist=186638)	intergenic
1	257382901	257384600	1700	deletion	TMEM108(dist=290415),NPHP3(dist=163638)	intergenic
1	257446101	257448200	2100	deletion	TMEM108(dist=353615),NPHP3(dist=100038)	intergenic
1	257584301	257588200	3900	deletion	NPHP3	intronic
1	257632901	257635100	2200	deletion	UBA5	intronic
1	257706201	257707600	1400	deletion	ACAD11	intronic
1	257721801	257723500	1700	deletion	ACAD11	intronic
1	258128301	258137200	8900	deletion	ACP3(dist=106711),CPNE4(dist=285701)	intergenic
1	258348201	258354900	6700	deletion	ACP3(dist=326611),CPNE4(dist=68001)	intergenic
1	258708101	258716500	8400	deletion	CPNE4	intronic
1	258882201	258884800	2600	deletion	CPNE4	intronic
1	259454401	259456300	1900	duplication	NEK11	intronic
1	261207501	261209100	1600	deletion	DSCAM	intronic
1	262284201	262287600	3400	duplication	FAM3B	intronic
1	262742201	262744200	2000	deletion	RIPK4(dist=20073),PRDM15(dist=7608)	intergenic
1	263258301	263259500	1200	deletion	TFF3(dist=8850),TFF2(dist=36746)	intergenic
1	263962201	263964500	2300	deletion	U2AF1(dist=3865),CRYAA(dist=35866)	intergenic
1	264298501	264299800	1300	deletion	SIK1(dist=89408),LOC101106734(dist=21863)	intergenic
1	265194701	265217100	22400	duplication	LOC101108536,LOC114110489	exonic
1	265593801	265595300	1500	deletion	SLX9(dist=41402),ADARB1(dist=58548)	intergenic
1	265913801	265915900	2100	deletion	POFUT2(dist=87452),COL18A1(dist=13912)	intergenic
1	266296101	266298400	2300	deletion	PCBP3	intronic
1	266384101	266386600	2500	duplication	PCBP3(dist=24942),COL6A1(dist=20849)	intergenic
1	267125401	267128300	2900	deletion	PRMT2(dist=51465),FBXO25(dist=60579)	intergenic
1	267307701	267313100	5400	duplication	LOC101107761(dist=43220),LOC101108019(dist=188258)	intergenic
1	267393101	267394700	1600	duplication	LOC101107761(dist=128620),LOC101108019(dist=106658)	intergenic
1	268441701	268444100	2400	duplication	TRNAW-CCA-24(dist=228596),SETD4(dist=486914)	intergenic
1	269881501	269883000	1500	duplication	RIPPLY3	exonic
1	270444401	270449800	5400	deletion	KCNJ6	intronic
1	270959601	270961500	1900	deletion	KCNJ6(dist=192940),KCNJ15(dist=198015)	intergenic
1	271094301	271117900	23600	duplication	KCNJ6(dist=327640),KCNJ15(dist=41615)	intergenic
1	272085101	272142100	57000	duplication	ETS2(dist=280223),LOC101111156(dist=416280)	intergenic
1	272143801	272145600	1800	deletion	ETS2(dist=338923),LOC101111156(dist=412780)	intergenic
1	272147501	272558500	411000	both	LOC101111156(rna-XM_027961833.2:c.-1480_-1360delins-)	UTR5
1	272687701	272690200	2500	deletion	COL6A6	intronic
1	272719601	272721800	2200	deletion	COL6A6	intronic
1	273027701	273037500	9800	deletion	COL6A5(dist=6376),CAPN7(dist=221302)	intergenic
1	273074001	273076200	2200	deletion	COL6A5(dist=52676),CAPN7(dist=182602)	intergenic
1	273217501	273218900	1400	deletion	COL6A5(dist=196176),CAPN7(dist=39902)	intergenic
1	273700001	273702800	2800	deletion	BTD	intronic
1	274121001	274123800	2800	deletion	LOC105606185(dist=161703),GALNT15(dist=90067)	intergenic
1	274998701	275113800	115100	duplication	PLCL2	exonic
1	275590001	275591600	1600	deletion	TBC1D5	intronic
1	275781001	275789500	8500	duplication	TBC1D5(dist=63335),SATB1(dist=674724)	intergenic
1	276433901	276436900	3000	deletion	TBC1D5(dist=716235),SATB1(dist=27324)	intergenic
1	276543601	276545700	2100	deletion	SATB1(rna-XM_042238838.1:c.3321_2724delins-,rna-XM_042238826.1:c.3321_2730delins-,rna-XM_042238819.1:c.3631_3468delins-,rna-XM_042238847.1:c.3798_3468delins-)	UTR5
1	277681501	277683900	2400	deletion	KCNH8	intronic
1	277987501	277989200	1700	deletion	LOC106990580(dist=13891),EFHB(dist=153154)	intergenic
1	277991101	277994600	3500	duplication	LOC106990580(dist=17491),EFHB(dist=147754)	intergenic
1	278287901	278379800	91900	duplication	KAT2B	exonic
1	278590701	278617300	26600	deletion	LOC101101875(dist=30488),NONE(dist=NONE)	intergenic
2	1	4000	4000	deletion	NONE(dist=NONE),LOC106990623(dist=13767)	intergenic
2	4001	15200	11200	duplication	NONE(dist=NONE),LOC106990623(dist=2567)	intergenic
2	623501	630300	6800	deletion	LOC121818562(dist=20875),SNTG2(dist=3671)	intergenic
2	713601	719700	6100	deletion	SNTG2	exonic
2	719701	1140900	421200	both	MYT1L,PXDN,SNTG2,TPO	exonic
2	1149901	1151800	1900	deletion	MYT1L	intronic
2	1451101	1738300	287200	both	MYT1L(dist=151898),EIPR1(dist=55471)	intergenic
2	1739301	2281200	541900	duplication	ADI1,ALLC,COLEC11,DCDC2C,EIPR1,GSN,LOC101115006,RNASEH1,RPS7,STOM,TRAPPC12	exonic
2	2281401	2283000	1600	deletion	GSN	exonic
2	4614201	4617200	3000	duplication	BRINP1(dist=289458),TRNAS-GGA-45(dist=238473)	intergenic
2	5451701	5453200	1500	deletion	TRNAS-GGA-46(dist=96071),TLR4(dist=470985)	intergenic
2	6733401	6734800	1400	deletion	ASTN2	intronic
2	6881801	6883900	2100	deletion	ASTN2	intronic
2	8018801	8021100	2300	deletion	PAPPA(dist=425978),LOC101102204(dist=22064)	intergenic
2	8022601	8024600	2000	deletion	PAPPA(dist=429778),LOC101102204(dist=18564)	intergenic
2	8650901	8657000	6100	duplication	TRNAS-GGA-47(dist=29604),TNC(dist=4624)	intergenic
2	8691501	8701900	10400	duplication	TNC	exonic
2	10002801	10006100	3300	deletion	ZNF618(dist=127230),RGS3(dist=128330)	intergenic
2	10612201	10613600	1400	deletion	SLC31A2(dist=39617),ZFP37(dist=41536)	intergenic
2	10649601	10651100	1500	duplication	SLC31A2(dist=77017),ZFP37(dist=4036)	intergenic
2	10776201	10777300	1100	deletion	LOC101110208(dist=34697),SLC46A2(dist=42200)	intergenic
2	11003301	11005300	2000	duplication	KIAA1958	exonic
2	12177301	12180800	3500	deletion	LOC101112627(dist=38260),TRNAC-ACA-36(dist=66894)	intergenic
2	12297701	12299800	2100	deletion	TRNAC-ACA-36(dist=49936),LPAR1(dist=84683)	intergenic
2	12341801	12348000	6200	deletion	TRNAC-ACA-36(dist=94036),LPAR1(dist=36483)	intergenic
2	12580001	12581400	1400	deletion	LPAR1(dist=31568),MUSK(dist=35620)	intergenic
2	12629201	12630500	1300	deletion	MUSK	intronic
2	12983701	12985400	1700	deletion	SVEP1	intronic
2	13729801	13731000	1200	deletion	PALM2AKAP2(dist=45482),PTPN3(dist=67291)	intergenic
2	14612901	14614000	1100	deletion	ACTL7B(dist=200159),TRNAE-CUC-13(dist=963372)	intergenic
2	14714801	14716600	1800	deletion	ACTL7B(dist=302059),TRNAE-CUC-13(dist=860772)	intergenic
2	14839801	14846700	6900	deletion	ACTL7B(dist=427059),TRNAE-CUC-13(dist=730672)	intergenic
2	17263401	17265100	1700	duplication	LOC101119460(dist=485091),TMEM38B(dist=38369)	intergenic
2	18019101	18020500	1400	deletion	LOC101118757(dist=9724),ABCA1(dist=81815)	intergenic
2	18439301	18443300	4000	duplication	LOC101104639(dist=581)	downstream
2	18512301	18514000	1700	duplication	LOC101119531(dist=1105),LOC101105139(dist=13019)	intergenic
2	18603901	18607700	3800	deletion	LOC101105891(dist=14592),SMC2(dist=341512)	intergenic
2	18625301	18626700	1400	deletion	LOC101105891(dist=35992),SMC2(dist=322512)	intergenic
2	18928001	18930300	2300	deletion	LOC101105891(dist=338692),SMC2(dist=18912)	intergenic
2	19036401	19039000	2600	deletion	SMC2(dist=35501),CYLC2(dist=1157577)	intergenic
2	19259001	19262300	3300	deletion	SMC2(dist=258101),CYLC2(dist=934277)	intergenic
2	19301801	19304000	2200	deletion	SMC2(dist=300901),CYLC2(dist=892577)	intergenic
2	19800601	19802300	1700	deletion	SMC2(dist=799701),CYLC2(dist=394277)	intergenic
2	19829201	19830300	1100	deletion	SMC2(dist=828301),CYLC2(dist=366277)	intergenic
2	19906701	19908100	1400	deletion	SMC2(dist=905801),CYLC2(dist=288477)	intergenic
2	20371601	20373500	1900	deletion	CYLC2(dist=2394),GRIN3A(dist=967862)	intergenic
2	20444701	20449800	5100	deletion	CYLC2(dist=75494),GRIN3A(dist=891562)	intergenic
2	20451101	20453000	1900	deletion	CYLC2(dist=81894),GRIN3A(dist=888362)	intergenic
2	20527901	20529100	1200	deletion	CYLC2(dist=158694),GRIN3A(dist=812262)	intergenic
2	20599501	20603600	4100	deletion	CYLC2(dist=230294),GRIN3A(dist=737762)	intergenic
2	20732801	20736100	3300	deletion	CYLC2(dist=363594),GRIN3A(dist=605262)	intergenic
2	20737101	20742800	5700	deletion	CYLC2(dist=367894),GRIN3A(dist=598562)	intergenic
2	21049501	21050800	1300	deletion	CYLC2(dist=680294),GRIN3A(dist=290562)	intergenic
2	21064901	21067100	2200	deletion	CYLC2(dist=695694),GRIN3A(dist=274262)	intergenic
2	21582401	21631100	48700	duplication	LOC105605928	exonic
2	21719701	21721000	1300	deletion	PGAP4(dist=29890),ALDOB(dist=2801)	intergenic
2	21791201	21798700	7500	deletion	LOC101106149	exonic
2	22289001	22290200	1200	deletion	PLPPR1(dist=151237),CAVIN4(dist=266688)	intergenic
2	22446601	22451900	5300	deletion	PLPPR1(dist=308837),CAVIN4(dist=104988)	intergenic
2	23067101	23070200	3100	deletion	TRNAC-GCA-23(dist=155853),SPIN1(dist=122856)	intergenic
2	23482601	23484900	2300	deletion	NXNL2(dist=153516),S1PR3(dist=280217)	intergenic
2	24206601	24208100	1500	deletion	SEMA4D	intronic
2	25064301	25128200	63900	duplication	GADD45G(dist=667544),DIRAS2(dist=509755)	intergenic
2	25314701	25322400	7700	deletion	GADD45G(dist=917944),DIRAS2(dist=315555)	intergenic
2	26546001	26547300	1300	deletion	NFIL3(dist=73566),TRNAS-GGA-49(dist=194401)	intergenic
2	28644501	28646700	2200	duplication	BICD2	exonic
2	29457101	29458900	1800	deletion	ZNF782(dist=12178),PRXL2C(dist=19450)	intergenic
2	29467801	29471000	3200	deletion	ZNF782(dist=22878),PRXL2C(dist=7350)	intergenic
2	29612101	29613600	1500	deletion	LOC114112940	exonic
2	30138201	30139300	1100	deletion	HSD17B3(dist=215032),LOC121818500(dist=40203)	intergenic
2	30263801	30265600	1800	deletion	ERCC6L2	intronic
2	30281801	30283400	1600	deletion	ERCC6L2	intronic
2	30531801	30533400	1600	deletion	ERCC6L2(dist=188299),TRNAC-GCA-24(dist=140525)	intergenic
2	31309401	31315900	6500	duplication	AOPEP	intronic
2	31910801	31912300	1500	deletion	FBP2(dist=13355),CTSL(dist=9510)	intergenic
2	32739601	32743700	4100	duplication	TRNAA-AGC-2(dist=429400),GAS1(dist=53581)	intergenic
2	32830201	32832300	2100	deletion	GAS1(dist=29796),TUT7(dist=679116)	intergenic
2	33327201	33329000	1800	deletion	GAS1(dist=526796),TUT7(dist=182416)	intergenic
2	33459801	33465600	5800	duplication	GAS1(dist=659396),TUT7(dist=45816)	intergenic
2	34490301	34491700	1400	deletion	AGTPBP1(dist=319463),NTRK2(dist=172429)	intergenic
2	34526801	34528100	1300	deletion	AGTPBP1(dist=355963),NTRK2(dist=136029)	intergenic
2	34792401	34795600	3200	deletion	NTRK2	intronic
2	35337101	35339700	2600	deletion	NTRK2(dist=272457),SLC28A3(dist=88188)	intergenic
2	36120501	36129700	9200	deletion	TRNAC-GCA-25(dist=4532),IDNK(dist=2478)	intergenic
2	36295101	36296600	1500	deletion	FRMD3	intronic
2	36634701	36636200	1500	deletion	FRMD3(dist=68275),RASEF(dist=39850)	intergenic
2	38125201	38126400	1200	deletion	TRNAC-GCA-26(dist=4377),APTX(dist=17110)	intergenic
2	38812001	38813700	1700	deletion	STMN4(dist=232954),ADRA1A(dist=40401)	intergenic
2	39904701	39906100	1400	deletion	TRNAW-CCA-27(dist=105908),CDCA2(dist=176846)	intergenic
2	41057701	41066800	9100	duplication	NEFM(dist=288796),ADAM7(dist=160989)	intergenic
2	41292401	41295700	3300	deletion	ADAM7(dist=12033),ADAMDEC1(dist=18165)	intergenic
2	42316101	42657200	341100	duplication	CHMP7,ENTPD4,LOC114118859,LOXL2,R3HCC1,RHOBTB2	exonic
2	44544101	44546600	2500	duplication	GFRA2(dist=627269),LOC114113063(dist=220968)	intergenic
2	44764301	44769200	4900	duplication	LOC114113063	exonic
2	44793101	44794900	1800	duplication	LOC114113063(dist=25191),LOC101120470(dist=29648)	intergenic
2	44971001	44972200	1200	deletion	LOC101120470(dist=143696),LZTS1(dist=529288)	intergenic
2	45123501	45126200	2700	deletion	LOC101120470(dist=296196),LZTS1(dist=375288)	intergenic
2	46216801	46218300	1500	deletion	LPL(dist=274692),LOC101123612(dist=582683)	intergenic
2	46283301	46284900	1600	deletion	LPL(dist=341192),LOC101123612(dist=516083)	intergenic
2	46503701	46506400	2700	deletion	LPL(dist=561592),LOC101123612(dist=294583)	intergenic
2	47255601	47273000	17400	deletion	LOC101123612(dist=219960),LOC101102546(dist=224692)	intergenic
2	47357701	47361200	3500	deletion	LOC101123612(dist=322060),LOC101102546(dist=136492)	intergenic
2	47388201	47391500	3300	duplication	LOC101123612(dist=352560),LOC101102546(dist=106192)	intergenic
2	49550101	49555000	4900	duplication	TBC1D2	exonic
2	49812401	49823200	10800	duplication	FOXE1	exonic
2	50532701	50535100	2400	deletion	LOC114112797(dist=72929),SHB(dist=193445)	intergenic
2	50980201	50986700	6500	duplication	DCAF10(dist=18943),EXOSC3(dist=1780)	intergenic
2	52663001	52680000	17000	duplication	LOC101107001,LOC101119025	exonic
2	53522101	53523600	1500	deletion	PHF24(dist=28333),LOC101113923(dist=27346)	intergenic
2	53545401	53550900	5500	duplication	LOC101113923(dist=46)	upstream
2	53597401	53607500	10100	deletion	LOC114112804	exonic
2	53608801	53615200	6400	deletion	LOC114112804(dist=337)	downstream
2	53635601	53639800	4200	duplication	LOC114112804(dist=27137),LOC114112803(dist=28896)	intergenic
2	53662701	53666900	4200	deletion	LOC114112804(dist=54237),LOC114112803(dist=1796)	intergenic
2	53707301	53721700	14400	duplication	LOC101110212	exonic
2	53732201	53735300	3100	duplication	LOC101110212(dist=15279),TRNAG-CCC-31(dist=460551)	intergenic
2	53735301	53740300	5000	deletion	LOC101110212(dist=18379),TRNAG-CCC-31(dist=455551)	intergenic
2	54308301	54310600	2300	deletion	TRNAG-CCC-31(dist=112378),LOC121818504(dist=648044)	intergenic
2	54559001	54560200	1200	deletion	TRNAG-CCC-31(dist=363078),LOC121818504(dist=398444)	intergenic
2	54975501	54983500	8000	deletion	LOC121818504(dist=13024),LOC121818624(dist=47994)	intergenic
2	55033801	55036500	2700	duplication	LOC121818624	exonic
2	55241501	55248900	7400	duplication	TLE1	exonic
2	55534101	55535400	1300	deletion	TRNAE-CUC-14(dist=164543),LOC101111001(dist=211433)	intergenic
2	55864601	55867300	2700	deletion	LOC101111001(dist=114873),LOC101119878(dist=227805)	intergenic
2	56206001	56210100	4100	duplication	LOC101119878(dist=110366),TLE4(dist=935728)	intergenic
2	56210101	56211400	1300	deletion	LOC101119878(dist=114466),TLE4(dist=934428)	intergenic
2	56211901	56214300	2400	deletion	LOC101119878(dist=116266),TLE4(dist=931528)	intergenic
2	56461601	56464400	2800	deletion	LOC101119878(dist=365966),TLE4(dist=681428)	intergenic
2	56716501	56718600	2100	deletion	LOC101119878(dist=620866),TLE4(dist=427228)	intergenic
2	56899001	56900200	1200	deletion	LOC101119878(dist=803366),TLE4(dist=245628)	intergenic
2	57160001	57161500	1500	deletion	TLE4	intronic
2	57717901	57722400	4500	deletion	TRNAS-GGA-50(dist=115336),PSAT1(dist=865458)	intergenic
2	58844801	58845900	1100	deletion	GNAQ	exonic
2	60723001	60724100	1100	deletion	PCSK5	intronic
2	61026201	61028300	2100	deletion	PCSK5(dist=108753),LOC114113073(dist=413126)	intergenic
2	61170801	61173000	2200	deletion	PCSK5(dist=253353),LOC114113073(dist=268426)	intergenic
2	63712101	63713500	1400	duplication	LOC114113074(dist=57850),ALDH1A1(dist=35792)	intergenic
2	63850101	63853000	2900	deletion	ALDH1A1(dist=45726),TMC1(dist=3170)	intergenic
2	63894701	63895900	1200	deletion	TMC1	intronic
2	65309101	65311400	2300	duplication	CEMIP2(dist=355486),TRPM3(dist=229628)	intergenic
2	65825001	65826600	1600	deletion	TRPM3	intronic
2	66665001	66666100	1100	deletion	MAMDC2(dist=54066),C2H9orf135(dist=111975)	intergenic
2	69798301	69799800	1500	deletion	DMRT2(dist=475152),TRNAE-UUC-22(dist=251794)	intergenic
2	69982001	69983100	1100	deletion	DMRT2(dist=658852),TRNAE-UUC-22(dist=68494)	intergenic
2	70606901	70608600	1700	deletion	SMARCA2(dist=154748),VLDLR(dist=366276)	intergenic
2	70692401	70696300	3900	deletion	SMARCA2(dist=240248),VLDLR(dist=278576)	intergenic
2	71013201	71015000	1800	deletion	VLDLR(dist=6250),KCNV2(dist=58832)	intergenic
2	72022301	72029100	6800	duplication	RFX3(dist=157932),GLIS3(dist=108684)	intergenic
2	72577001	72578500	1500	deletion	GLIS3	intronic
2	72684201	72686600	2400	deletion	GLIS3(dist=56401),SLC1A1(dist=149669)	intergenic
2	72929401	72931100	1700	deletion	SPATA6L	intronic
2	73166301	73172400	6100	duplication	RCL1	exonic
2	73693901	73696500	2600	duplication	PDCD1LG2	intronic
2	73716201	73720800	4600	deletion	PDCD1LG2(dist=5798),RIC1(dist=49827)	intergenic
2	74031301	74033500	2200	deletion	TRNAC-GCA-27(dist=51177),MLANA(dist=9026)	intergenic
2	74419201	74425100	5900	duplication	TPD52L3(dist=18859),UHRF2(dist=22002)	intergenic
2	74627401	74628800	1400	deletion	GLDC(dist=4689),KDM4C(dist=88423)	intergenic
2	75170101	75176100	6000	deletion	LOC114113077	intronic
2	75591601	75593400	1800	deletion	LOC114113077(dist=400407),TRNAC-ACA-41(dist=90835)	intergenic
2	75750601	75754200	3600	both	TRNAC-ACA-41(dist=66295),DMAC1(dist=11538)	intergenic
2	78069401	78071700	2300	deletion	PTPRD	intronic
2	78857901	78859600	1700	deletion	PTPRD(dist=131496),TRNAR-CCU-6(dist=1729560)	intergenic
2	78953401	78959200	5800	deletion	PTPRD(dist=226996),TRNAR-CCU-6(dist=1629960)	intergenic
2	79129701	79131500	1800	deletion	PTPRD(dist=403296),TRNAR-CCU-6(dist=1457660)	intergenic
2	79222601	79226300	3700	deletion	PTPRD(dist=496196),TRNAR-CCU-6(dist=1362860)	intergenic
2	79307001	79309300	2300	duplication	PTPRD(dist=580596),TRNAR-CCU-6(dist=1279860)	intergenic
2	80407301	80409000	1700	duplication	PTPRD(dist=1680896),TRNAR-CCU-6(dist=180160)	intergenic
2	80560001	80561200	1200	deletion	PTPRD(dist=1833596),TRNAR-CCU-6(dist=27960)	intergenic
2	80847201	80851100	3900	deletion	TRNAC-GCA-29(dist=61202),TYRP1(dist=331453)	intergenic
2	80906001	80910900	4900	deletion	TRNAC-GCA-29(dist=120002),TYRP1(dist=271653)	intergenic
2	80954901	80957400	2500	deletion	TRNAC-GCA-29(dist=168902),TYRP1(dist=225153)	intergenic
2	81561101	81564100	3000	deletion	LOC114117488	exonic
2	84153401	84157400	4000	deletion	CCDC171	intronic
2	84254201	84255500	1300	deletion	CCDC171	intronic
2	84410901	84413100	2200	deletion	CCDC171(dist=29015),BNC2(dist=453868)	intergenic
2	85489701	85491200	1500	deletion	BNC2(dist=136851),CNTLN(dist=88255)	intergenic
2	85708501	85711800	3300	deletion	CNTLN	intronic
2	85753501	85755300	1800	deletion	CNTLN	intronic
2	85805801	85808800	3000	deletion	CNTLN	intronic
2	86730301	86732200	1900	deletion	ADAMTSL1	intronic
2	86944901	86946300	1400	deletion	ADAMTSL1	intronic
2	86949301	86952600	3300	deletion	ADAMTSL1	intronic
2	86980701	86982600	1900	deletion	ADAMTSL1	intronic
2	88111601	88113100	1500	deletion	SLC24A2	intronic
2	88354201	88357800	3600	deletion	SLC24A2(dist=68103),MLLT3(dist=398062)	intergenic
2	89450901	89452600	1700	duplication	HACD4(dist=5239),LOC101103376(dist=36776)	intergenic
2	89556801	89661100	104300	both	LOC101103702,LOC114112820,LOC114112821,LOC114112822,LOC114112826,LOC114112827,LOC114112828,LOC114112829,LOC114113003,LOC114113004,LOC114113086,LOC121818508,LOC121818509,LOC121818510	exonic
2	89663701	89666200	2500	deletion	LOC114113086	intronic
2	89668601	89795300	126700	duplication	LOC101111435,LOC114112824,LOC114112825,LOC114112830,LOC114112832,LOC114113005,LOC114113006,LOC114113016,LOC114113089	exonic
2	89796701	89800700	4000	deletion	LOC114113016(dist=17875),LOC114113090(dist=6700)	intergenic
2	89967101	89970900	3800	duplication	LOC105601948(dist=6819),LOC114112835(dist=18057)	intergenic
2	89976201	89978500	2300	deletion	LOC105601948(dist=15919),LOC114112835(dist=10457)	intergenic
2	90025601	90061200	35600	both	LOC114112840,LOC114113206,LOC114113207,LOC114113208	exonic
2	90062201	90117200	55000	both	LOC101103872,LOC114112883,LOC114113147	exonic
2	90128601	90146700	18100	both	LOC114112842,LOC121818512	exonic
2	90151901	90155100	3200	deletion	LOC114112843(dist=1193),LOC106990900(dist=4043)	intergenic
2	90157701	90159900	2200	deletion	LOC106990900	exonic
2	90200801	90215200	14400	deletion	LOC114112846	exonic
2	90219201	90221400	2200	duplication	LOC114112846(dist=11348),IFNT6(dist=11414)	intergenic
2	90238201	90289400	51200	both	IFNT5,LOC101106658,TP-1	exonic
2	91421001	91422800	1800	deletion	DMRTA1(dist=254272),LOC121818513(dist=137008)	intergenic
2	91459001	91461700	2700	deletion	DMRTA1(dist=292272),LOC121818513(dist=98108)	intergenic
2	91483101	91485800	2700	deletion	DMRTA1(dist=316372),LOC121818513(dist=74008)	intergenic
2	91629301	91631600	2300	deletion	LOC121818513(dist=64565),TRNAW-CCA-32(dist=60328)	intergenic
2	91773001	91776100	3100	deletion	TRNAW-CCA-32(dist=81002),ELAVL2(dist=650199)	intergenic
2	91777201	91778900	1700	deletion	TRNAW-CCA-32(dist=85202),ELAVL2(dist=647399)	intergenic
2	91967301	91968900	1600	deletion	TRNAW-CCA-32(dist=275302),ELAVL2(dist=457399)	intergenic
2	92562501	92572600	10100	duplication	ELAVL2(rna-XM_027964591.2:c.64245_63731delins-,rna-XM_012127278.4:c.64245_63731delins-,rna-XM_042243495.1:c.64245_63731delins-,rna-XM_042243496.1:c.64245_63731delins-,rna-XM_042243497.1:c.67100_66586delins-)	UTR5
2	92654801	92657900	3100	duplication	TRNAC-GCA-31(dist=49601),TRNAW-CCA-33(dist=32313)	intergenic
2	92947301	92950600	3300	deletion	LOC105608393(dist=121425),TRNAS-GGA-52(dist=254426)	intergenic
2	93332801	93338800	6000	deletion	IZUMO3(dist=58896),LOC780442(dist=691234)	intergenic
2	93436401	93438800	2400	deletion	IZUMO3(dist=162496),LOC780442(dist=591234)	intergenic
2	93516001	93518900	2900	deletion	IZUMO3(dist=242096),LOC780442(dist=511134)	intergenic
2	94168201	94169300	1100	deletion	LOC780442(dist=137977),TUSC1(dist=206316)	intergenic
2	94187701	94190500	2800	deletion	LOC780442(dist=157477),TUSC1(dist=185116)	intergenic
2	94554601	94556400	1800	deletion	TUSC1(dist=174341),TRNAR-CCG(dist=362584)	intergenic
2	94566301	94570000	3700	deletion	TUSC1(dist=186041),TRNAR-CCG(dist=348984)	intergenic
2	94793301	94795000	1700	duplication	TUSC1(dist=413041),TRNAR-CCG(dist=123984)	intergenic
2	95324601	95325700	1100	deletion	TRNAR-CCG(dist=405546),CAAP1(dist=248869)	intergenic
2	95486301	95488400	2100	deletion	TRNAR-CCG(dist=567246),CAAP1(dist=86169)	intergenic
2	96422401	96424200	1800	deletion	C9orf72(dist=127097),LINGO2(dist=295820)	intergenic
2	96580101	96586000	5900	duplication	C9orf72(dist=284797),LINGO2(dist=134020)	intergenic
2	96604801	96607000	2200	deletion	C9orf72(dist=309497),LINGO2(dist=113020)	intergenic
2	96655501	96658700	3200	deletion	C9orf72(dist=360197),LINGO2(dist=61320)	intergenic
2	96884301	96978200	93900	deletion	LINGO2	intronic
2	97601001	97604600	3600	deletion	LINGO2	intronic
2	98323101	98324500	1400	deletion	LINGO2(dist=86209),LOC101112287(dist=1473900)	intergenic
2	98426201	98432300	6100	deletion	LINGO2(dist=189309),LOC101112287(dist=1366100)	intergenic
2	98776501	98777600	1100	deletion	LINGO2(dist=539609),LOC101112287(dist=1020800)	intergenic
2	98933701	98938200	4500	deletion	LINGO2(dist=696809),LOC101112287(dist=860200)	intergenic
2	99177401	99180000	2600	deletion	LINGO2(dist=940509),LOC101112287(dist=618400)	intergenic
2	99338501	99340200	1700	deletion	LINGO2(dist=1101609),LOC101112287(dist=458200)	intergenic
2	99474701	99476000	1300	deletion	LINGO2(dist=1237809),LOC101112287(dist=322400)	intergenic
2	99636801	99638000	1200	duplication	LINGO2(dist=1399909),LOC101112287(dist=160400)	intergenic
2	99709201	99712600	3400	deletion	LINGO2(dist=1472309),LOC101112287(dist=85800)	intergenic
2	99845201	99846500	1300	deletion	LOC101112287(dist=45187),LOC105608482(dist=1547645)	intergenic
2	99954801	99957700	2900	deletion	LOC101112287(dist=154787),LOC105608482(dist=1436445)	intergenic
2	100062001	100065300	3300	deletion	LOC101112287(dist=261987),LOC105608482(dist=1328845)	intergenic
2	100127501	100130800	3300	deletion	LOC101112287(dist=327487),LOC105608482(dist=1263345)	intergenic
2	100281001	100283000	2000	deletion	LOC101112287(dist=480987),LOC105608482(dist=1111145)	intergenic
2	100372501	100374600	2100	deletion	LOC101112287(dist=572487),LOC105608482(dist=1019545)	intergenic
2	100448801	100452000	3200	deletion	LOC101112287(dist=648787),LOC105608482(dist=942145)	intergenic
2	100470901	100472000	1100	deletion	LOC101112287(dist=670887),LOC105608482(dist=922145)	intergenic
2	100475301	100476600	1300	deletion	LOC101112287(dist=675287),LOC105608482(dist=917545)	intergenic
2	100769501	100771800	2300	deletion	LOC101112287(dist=969487),LOC105608482(dist=622345)	intergenic
2	100905301	100906400	1100	deletion	LOC101112287(dist=1105287),LOC105608482(dist=487745)	intergenic
2	100920701	100925300	4600	deletion	LOC101112287(dist=1120687),LOC105608482(dist=468845)	intergenic
2	100944501	100953000	8500	deletion	LOC101112287(dist=1144487),LOC105608482(dist=441145)	intergenic
2	100970101	100974600	4500	deletion	LOC101112287(dist=1170087),LOC105608482(dist=419545)	intergenic
2	101102301	101105600	3300	deletion	LOC101112287(dist=1302287),LOC105608482(dist=288545)	intergenic
2	101277901	101282900	5000	deletion	LOC101112287(dist=1477887),LOC105608482(dist=111245)	intergenic
2	101419301	101427800	8500	duplication	LOC105608482(dist=24193),ACO1(dist=118329)	intergenic
2	101446601	101448000	1400	deletion	LOC105608482(dist=51493),ACO1(dist=98129)	intergenic
2	101464801	101466200	1400	deletion	LOC105608482(dist=69693),ACO1(dist=79929)	intergenic
2	101728901	101730500	1600	deletion	TRNAS-GGA-54(dist=12516),TMEM215(dist=152351)	intergenic
2	102333201	102336100	2900	deletion	SCARA5	intronic
2	103279601	103286600	7000	deletion	INTS9	intronic
2	103519601	103521400	1800	duplication	HMBOX1	intronic
2	103820101	103824900	4800	both	KIF13B(dist=37483),LOC101116964(dist=212255)	intergenic
2	105152501	105153900	1400	deletion	MTMR9	intronic
2	105798501	105805400	6900	duplication	TRNAC-GCA-33(dist=57939),LOC101111693(dist=57899)	intergenic
2	106212901	106227100	14200	deletion	GLRA3(dist=61003),HPGD(dist=85175)	intergenic
2	106805201	106806600	1400	deletion	FBXO8(dist=231474),HAND2(dist=425070)	intergenic
2	107605001	107606700	1700	deletion	GALNT7(dist=59827),GALNTL6(dist=48910)	intergenic
2	107722801	107724900	2100	deletion	GALNTL6	intronic
2	108124801	108126300	1500	deletion	GALNTL6	intronic
2	108131001	108134000	3000	deletion	GALNTL6	intronic
2	108217201	108219000	1800	deletion	GALNTL6	intronic
2	108617301	108622200	4900	deletion	GALNTL6(dist=121518),NONE(dist=NONE)	intergenic
2	108753801	108756600	2800	deletion	GALNTL6(dist=258018),NONE(dist=NONE)	intergenic
2	109182901	109185000	2100	deletion	GALNTL6(dist=687118),LOC114113035(dist=1861983)	intergenic
2	109258701	109260300	1600	deletion	GALNTL6(dist=762918),LOC114113035(dist=1786683)	intergenic
2	109293301	109301200	7900	deletion	GALNTL6(dist=797518),LOC114113035(dist=1745783)	intergenic
2	109415901	109419600	3700	deletion	GALNTL6(dist=920118),LOC114113035(dist=1627383)	intergenic
2	109643701	109651500	7800	deletion	GALNTL6(dist=1147918),LOC114113035(dist=1395483)	intergenic
2	109878101	109881600	3500	deletion	GALNTL6(dist=1382318),LOC114113035(dist=1165383)	intergenic
2	109926901	109928000	1100	deletion	GALNTL6(dist=1431118),LOC114113035(dist=1118983)	intergenic
2	110017601	110019800	2200	deletion	GALNTL6(dist=1521818),LOC114113035(dist=1027183)	intergenic
2	110128501	110130000	1500	deletion	GALNTL6(dist=1632718),LOC114113035(dist=916983)	intergenic
2	110563301	110564600	1300	deletion	NONE(dist=NONE),LOC114113035(dist=482383)	intergenic
2	110577101	110585000	7900	deletion	NONE(dist=NONE),LOC114113035(dist=461983)	intergenic
2	110670601	110671900	1300	deletion	NONE(dist=NONE),LOC114113035(dist=375083)	intergenic
2	110962001	110965500	3500	deletion	NONE(dist=NONE),LOC114113035(dist=81483)	intergenic
2	111073501	111075700	2200	deletion	LOC105608622	exonic
2	111200901	111202000	1100	deletion	MFAP3L	intronic
2	112766801	112791000	24200	duplication	TRNAR-ACG(dist=10800),LOC101123184(dist=28879)	intergenic
2	112800101	112803500	3400	duplication	TRNAR-ACG(dist=44100),LOC101123184(dist=16379)	intergenic
2	112912401	112934300	21900	duplication	LOC101123441(dist=52162),LGSN(dist=150610)	intergenic
2	112935501	112938700	3200	deletion	LOC101123441(dist=75262),LGSN(dist=146210)	intergenic
2	112938801	112940500	1700	deletion	LOC101123441(dist=78562),LGSN(dist=144410)	intergenic
2	112942901	112953400	10500	deletion	LOC101123441(dist=82662),LGSN(dist=131510)	intergenic
2	112953601	112957300	3700	both	LOC101123441(dist=93362),LGSN(dist=127610)	intergenic
2	112974501	112976600	2100	deletion	LOC101123441(dist=114262),LGSN(dist=108310)	intergenic
2	113024301	113026500	2200	deletion	LOC101123441(dist=164062),LGSN(dist=58410)	intergenic
2	113027501	113029800	2300	deletion	LOC101123441(dist=167262),LGSN(dist=55110)	intergenic
2	113231901	113235600	3700	duplication	OCA2	intronic
2	113817801	113829500	11700	deletion	HERC2(dist=3743),NIPA1(dist=18332)	intergenic
2	114498501	114499700	1200	deletion	ARHGEF4	intronic
2	114511901	114514500	2600	deletion	ARHGEF4	intronic
2	114864701	114872200	7500	duplication	FAM168B	intronic
2	115105001	115107300	2300	deletion	PLEKHB2(dist=142685),HS6ST1(dist=2087977)	intergenic
2	115142401	115144400	2000	deletion	PLEKHB2(dist=180085),HS6ST1(dist=2050877)	intergenic
2	115280001	115283100	3100	deletion	PLEKHB2(dist=317685),HS6ST1(dist=1912177)	intergenic
2	115793001	115797300	4300	deletion	PLEKHB2(dist=830685),HS6ST1(dist=1397977)	intergenic
2	115819001	115825800	6800	deletion	PLEKHB2(dist=856685),HS6ST1(dist=1369477)	intergenic
2	115837301	115840200	2900	deletion	PLEKHB2(dist=874985),HS6ST1(dist=1355077)	intergenic
2	115866201	115871100	4900	deletion	PLEKHB2(dist=903885),HS6ST1(dist=1324177)	intergenic
2	115965001	115966200	1200	deletion	PLEKHB2(dist=1002685),HS6ST1(dist=1229077)	intergenic
2	116031801	116033000	1200	deletion	PLEKHB2(dist=1069485),HS6ST1(dist=1162277)	intergenic
2	116064901	116066900	2000	deletion	PLEKHB2(dist=1102585),HS6ST1(dist=1128377)	intergenic
2	116083701	116085300	1600	deletion	PLEKHB2(dist=1121385),HS6ST1(dist=1109977)	intergenic
2	116187301	116190800	3500	duplication	PLEKHB2(dist=1224985),HS6ST1(dist=1004477)	intergenic
2	116195401	116197100	1700	deletion	PLEKHB2(dist=1233085),HS6ST1(dist=998177)	intergenic
2	116428001	116437500	9500	duplication	PLEKHB2(dist=1465685),HS6ST1(dist=757777)	intergenic
2	116697801	116700400	2600	deletion	PLEKHB2(dist=1735485),HS6ST1(dist=494877)	intergenic
2	116777101	116778400	1300	deletion	PLEKHB2(dist=1814785),HS6ST1(dist=416877)	intergenic
2	116828001	116830900	2900	deletion	PLEKHB2(dist=1865685),HS6ST1(dist=364377)	intergenic
2	116958301	116959800	1500	deletion	PLEKHB2(dist=1995985),HS6ST1(dist=235477)	intergenic
2	117847901	117849400	1500	deletion	LIMS2	intronic
2	118379601	118381100	1500	deletion	LOC101118856(dist=83054),BIN1(dist=16543)	intergenic
2	118395701	118457000	61300	duplication	BIN1	exonic
2	118557201	118566700	9500	duplication	TRNAC-ACA-44(dist=70785),NAB1(dist=59826)	intergenic
2	119042701	119043900	1200	deletion	HIBCH	intronic
2	120788401	120789900	1500	deletion	COL3A1(dist=385290),GULP1(dist=33190)	intergenic
2	121032501	121035400	2900	deletion	GULP1	intronic
2	121263601	121265500	1900	deletion	GULP1(dist=111857),TFPI(dist=616650)	intergenic
2	121273501	121275500	2000	deletion	GULP1(dist=121757),TFPI(dist=606650)	intergenic
2	121485901	121487600	1700	deletion	GULP1(dist=334157),TFPI(dist=394550)	intergenic
2	121584401	121590100	5700	deletion	GULP1(dist=432657),TFPI(dist=292050)	intergenic
2	121618001	121620200	2200	deletion	GULP1(dist=466257),TFPI(dist=261950)	intergenic
2	121719701	121724800	5100	deletion	GULP1(dist=567957),TFPI(dist=157350)	intergenic
2	121864301	121869900	5600	deletion	GULP1(dist=712557),TFPI(dist=12250)	intergenic
2	122148301	122150800	2500	deletion	CALCRL(dist=39645),ZSWIM2(dist=405508)	intergenic
2	122165101	122170800	5700	deletion	CALCRL(dist=56445),ZSWIM2(dist=385508)	intergenic
2	122938501	122942300	3800	deletion	ZC3H15(dist=33118),TRNAC-GCA-36(dist=30265)	intergenic
2	123042701	123044600	1900	deletion	TRNAC-GCA-36(dist=70065),LOC114113605(dist=39630)	intergenic
2	123051901	123053200	1300	deletion	TRNAC-GCA-36(dist=79265),LOC114113605(dist=31030)	intergenic
2	123240101	123244300	4200	duplication	LOC114113058	exonic
2	123350701	123352200	1500	deletion	LOC114113058(dist=106959),LOC101122056(dist=167011)	intergenic
2	123471701	123477400	5700	duplication	LOC114113058(dist=227959),LOC101122056(dist=41811)	intergenic
2	123727701	123730300	2600	duplication	FSIP2	intronic
2	124012201	124014200	2000	deletion	FSIP2(dist=263585),ZNF804A(dist=668278)	intergenic
2	124153301	124156300	3000	duplication	FSIP2(dist=404685),ZNF804A(dist=526178)	intergenic
2	124302801	124306000	3200	duplication	FSIP2(dist=554185),ZNF804A(dist=376478)	intergenic
2	124404801	124412000	7200	deletion	FSIP2(dist=656185),ZNF804A(dist=270478)	intergenic
2	124634001	124635100	1100	deletion	FSIP2(dist=885385),ZNF804A(dist=47378)	intergenic
2	125421201	125423200	2000	deletion	ZNF804A(dist=387551),TRNAG-UCC-22(dist=960674)	intergenic
2	125424001	125426100	2100	deletion	ZNF804A(dist=390351),TRNAG-UCC-22(dist=957774)	intergenic
2	125628701	125632400	3700	deletion	ZNF804A(dist=595051),TRNAG-UCC-22(dist=751474)	intergenic
2	125645901	125647100	1200	deletion	ZNF804A(dist=612251),TRNAG-UCC-22(dist=736774)	intergenic
2	125868701	125869900	1200	deletion	ZNF804A(dist=835051),TRNAG-UCC-22(dist=513974)	intergenic
2	126037801	126045000	7200	deletion	ZNF804A(dist=1004151),TRNAG-UCC-22(dist=338874)	intergenic
2	126221701	126230100	8400	deletion	ZNF804A(dist=1188051),TRNAG-UCC-22(dist=153774)	intergenic
2	126478701	126479900	1200	deletion	LOC114112857	exonic
2	127433501	127435300	1800	deletion	PDE1A	intronic
2	128268801	128271600	2800	deletion	CERKL	intronic
2	128889301	128890400	1100	deletion	UBE2E3	intronic
2	128999601	129001400	1800	deletion	UBE2E3(dist=56930),LOC101121318(dist=128370)	intergenic
2	129269301	129270900	1600	deletion	LOC101121318(dist=137114),TRNAC-GCA-37(dist=228743)	intergenic
2	129394701	129396100	1400	deletion	LOC101121318(dist=262514),TRNAC-GCA-37(dist=103543)	intergenic
2	129515701	129520600	4900	deletion	TRNAC-GCA-37(dist=15986),TRNAS-ACU(dist=86111)	intergenic
2	129538501	129547700	9200	duplication	TRNAC-GCA-37(dist=38786),TRNAS-ACU(dist=59011)	intergenic
2	129753401	129763300	9900	deletion	TRNAS-ACU(dist=146619),TRNAS-GGA-57(dist=136934)	intergenic
2	129902501	129904400	1900	deletion	TRNAS-GGA-57(dist=2196),CWC22(dist=155577)	intergenic
2	129942301	129943700	1400	deletion	TRNAS-GGA-57(dist=41996),CWC22(dist=116277)	intergenic
2	130062101	130063900	1800	deletion	CWC22	intronic
2	130344901	130346000	1100	deletion	ZNF385B	intronic
2	130386901	130388600	1700	deletion	ZNF385B	intronic
2	130763901	130767000	3100	deletion	ZNF385B(dist=76973),SESTD1(dist=100094)	intergenic
2	130959401	130962000	2600	deletion	SESTD1	intronic
2	131471501	131474900	3400	deletion	TTN	exonic
2	131592101	131597000	4900	duplication	TTN	exonic
2	132682201	132683600	1400	deletion	AGPS	intronic
2	132963801	132965400	1600	deletion	HNRNPA3(dist=64499),MTX2(dist=825357)	intergenic
2	133837901	133839000	1100	deletion	MTX2	intronic
2	133948001	134076600	128600	duplication	EVX2,HOXD1,HOXD10,HOXD11,HOXD12,HOXD13,HOXD3,HOXD4,HOXD8,HOXD9	exonic
2	134433901	134435000	1100	deletion	LNPK(dist=204596),LOC114112861(dist=474115)	intergenic
2	134635101	134636800	1700	deletion	LNPK(dist=405796),LOC114112861(dist=272315)	intergenic
2	134676701	134678400	1700	deletion	LNPK(dist=447396),LOC114112861(dist=230715)	intergenic
2	135135201	135143200	8000	duplication	CHN1	intronic
2	135808701	135811000	2300	duplication	OLA1	intronic
2	138397101	138401200	4100	duplication	METTL8(dist=40253),TLK1(dist=120477)	intergenic
2	139530901	139532800	1900	deletion	LOC121818707(dist=88731),UBR3(dist=20789)	intergenic
2	139675001	139676200	1200	deletion	UBR3	intronic
2	140489301	140494900	5600	deletion	G6PC2(dist=5960),SPC25(dist=2624)	intergenic
2	140528501	140530000	1500	deletion	NOSTRIN	intronic
2	140667001	140668600	1600	deletion	CERS6	intronic
2	140723001	140724300	1300	deletion	CERS6	intronic
2	140863101	140864700	1600	deletion	CERS6	intronic
2	141199301	141201900	2600	deletion	STK39	intronic
2	141464201	141467700	3500	deletion	STK39(dist=26412),B3GALT1(dist=82450)	intergenic
2	141756701	141759000	2300	deletion	B3GALT1	intronic
2	142007601	142009000	1400	deletion	B3GALT1	intronic
2	142462801	142465800	3000	deletion	LOC101108995(dist=150043),SCN7A(dist=632989)	intergenic
2	143015201	143016300	1100	deletion	LOC101108995(dist=702443),SCN7A(dist=82489)	intergenic
2	143319901	143322300	2400	deletion	SCN9A	intronic
2	143469601	143475400	5800	deletion	SCN1A	intronic
2	143554001	143556100	2100	deletion	SCN1A	intronic
2	145317501	145319000	1500	deletion	GRB14(dist=211811),FIGN(dist=666165)	intergenic
2	145551901	145553100	1200	deletion	GRB14(dist=446211),FIGN(dist=432065)	intergenic
2	145696001	145697200	1200	deletion	GRB14(dist=590311),FIGN(dist=287965)	intergenic
2	145878901	145881000	2100	duplication	GRB14(dist=773211),FIGN(dist=104165)	intergenic
2	146468901	146471300	2400	deletion	TRNAC-GCA-41(dist=36059),LOC121818515(dist=432976)	intergenic
2	146502901	146504200	1300	deletion	TRNAC-GCA-41(dist=70059),LOC121818515(dist=400076)	intergenic
2	146514101	146519600	5500	both	TRNAC-GCA-41(dist=81259),LOC121818515(dist=384676)	intergenic
2	146691901	146695800	3900	deletion	TRNAC-GCA-41(dist=259059),LOC121818515(dist=208476)	intergenic
2	147926101	147930500	4400	deletion	LOC114113178	exonic
2	148232601	148234200	1600	deletion	SLC4A10(dist=19079),TBR1(dist=129242)	intergenic
2	148359401	148377200	17800	duplication	TBR1	exonic
2	148687601	148688700	1100	deletion	TANK(dist=47578),RBMS1(dist=568819)	intergenic
2	148826401	148830600	4200	deletion	TANK(dist=186378),RBMS1(dist=426919)	intergenic
2	148857801	148859500	1700	deletion	TANK(dist=217778),RBMS1(dist=398019)	intergenic
2	151342001	151344500	2500	deletion	CCDC148	intronic
2	154085701	154087000	1300	deletion	NR4A2(dist=781855),TRNAW-CCA-37(dist=196734)	intergenic
2	154273101	154274600	1500	deletion	NR4A2(dist=969255),TRNAW-CCA-37(dist=9134)	intergenic
2	154502101	154503600	1500	deletion	TRNAW-CCA-37(dist=218296),KCNJ3(dist=105881)	intergenic
2	154563301	154564600	1300	deletion	TRNAW-CCA-37(dist=279496),KCNJ3(dist=44881)	intergenic
2	155011201	155014600	3400	deletion	KCNJ3(dist=217729),GALNT13(dist=82987)	intergenic
2	155018401	155020700	2300	deletion	KCNJ3(dist=224929),GALNT13(dist=76887)	intergenic
2	155264101	155266300	2200	deletion	GALNT13	intronic
2	155349201	155358600	9400	deletion	GALNT13	intronic
2	155839601	155841500	1900	deletion	GALNT13(dist=89235),RPRM(dist=287728)	intergenic
2	155844201	155847100	2900	deletion	GALNT13(dist=93835),RPRM(dist=282128)	intergenic
2	156013201	156014900	1700	deletion	GALNT13(dist=262835),RPRM(dist=114328)	intergenic
2	156074001	156075800	1800	deletion	GALNT13(dist=323635),RPRM(dist=53428)	intergenic
2	156151401	156153300	1900	deletion	RPRM(dist=20733),TRNAC-ACA-47(dist=587167)	intergenic
2	156315501	156318500	3000	deletion	RPRM(dist=184833),TRNAC-ACA-47(dist=421967)	intergenic
2	158284601	158285700	1100	deletion	RBM43(dist=24323),TRNAG-CCC-35(dist=273331)	intergenic
2	158388901	158393000	4100	deletion	RBM43(dist=128623),TRNAG-CCC-35(dist=166031)	intergenic
2	158410701	158417100	6400	deletion	RBM43(dist=150423),TRNAG-CCC-35(dist=141931)	intergenic
2	158599701	158603800	4100	deletion	TRNAG-CCC-35(dist=40598),RND3(dist=457692)	intergenic
2	162514901	162516300	1400	deletion	ACVR2A(dist=794090),TRNAS-GGA-59(dist=590313)	intergenic
2	162740401	162741500	1100	deletion	ACVR2A(dist=1019590),TRNAS-GGA-59(dist=365113)	intergenic
2	167458101	167460100	2000	deletion	KYNU(dist=227352),LRP1B(dist=612339)	intergenic
2	167658701	167664300	5600	deletion	KYNU(dist=427952),LRP1B(dist=408139)	intergenic
2	167786601	167787800	1200	deletion	KYNU(dist=555852),LRP1B(dist=284639)	intergenic
2	167791901	167794600	2700	deletion	KYNU(dist=561152),LRP1B(dist=277839)	intergenic
2	168122401	168123600	1200	deletion	LRP1B	intronic
2	168427101	168430500	3400	deletion	LRP1B	intronic
2	168442901	168445200	2300	deletion	LRP1B	intronic
2	168689501	168695100	5600	deletion	LRP1B	intronic
2	168795101	168800000	4900	deletion	LRP1B	intronic
2	168993601	168995400	1800	deletion	LRP1B	intronic
2	169462501	169464500	2000	deletion	LRP1B	intronic
2	169816201	169818600	2400	deletion	LRP1B	intronic
2	171120601	171121700	1100	deletion	LOC101102371(dist=112829),NXPH2(dist=691334)	intergenic
2	171271501	171273100	1600	deletion	LOC101102371(dist=263729),NXPH2(dist=539934)	intergenic
2	171533501	171534800	1300	deletion	LOC101102371(dist=525729),NXPH2(dist=278234)	intergenic
2	171617201	171621600	4400	deletion	LOC101102371(dist=609429),NXPH2(dist=191434)	intergenic
2	171946501	171948700	2200	deletion	NXPH2(dist=4772),SPOPL(dist=79032)	intergenic
2	172481401	172484600	3200	deletion	SPOPL(dist=401709),HNMT(dist=140374)	intergenic
2	172519101	172520400	1300	deletion	SPOPL(dist=439409),HNMT(dist=104574)	intergenic
2	172521801	172523100	1300	deletion	SPOPL(dist=442109),HNMT(dist=101874)	intergenic
2	172693201	172694400	1200	deletion	HNMT(dist=24841),LOC114112873(dist=253291)	intergenic
2	172930601	172937700	7100	deletion	HNMT(dist=262241),LOC114112873(dist=9991)	intergenic
2	173108301	173111000	2700	deletion	LOC114113191	exonic
2	173558901	173569400	10500	deletion	THSD7B	intronic
2	175086001	175089100	3100	duplication	UBXN4	exonic
2	175777401	175781200	3800	deletion	MAP3K19	intronic
2	176284801	176286700	1900	deletion	MGAT5	intronic
2	176631001	176634600	3600	deletion	MGAT5	intronic
2	177044001	177045200	1200	deletion	MGAT5(dist=362566),NCKAP5(dist=130630)	intergenic
2	177317401	177319400	2000	duplication	NCKAP5	intronic
2	177818701	177825000	6300	deletion	NCKAP5	intronic
2	177921401	177925700	4300	deletion	NCKAP5	intronic
2	178413301	178414500	1200	deletion	GPR39	intronic
2	178863501	178865200	1700	deletion	TRNAF-GAA-5(dist=19161),ACTR3(dist=124977)	intergenic
2	178934201	178937900	3700	duplication	TRNAF-GAA-5(dist=89861),ACTR3(dist=52277)	intergenic
2	179358101	179364700	6600	deletion	ACTR3(dist=314767),DPP10(dist=1107940)	intergenic
2	179474201	179475900	1700	deletion	ACTR3(dist=430867),DPP10(dist=996740)	intergenic
2	179522701	179524500	1800	deletion	ACTR3(dist=479367),DPP10(dist=948140)	intergenic
2	179732201	179735500	3300	deletion	ACTR3(dist=688867),DPP10(dist=737140)	intergenic
2	179861401	179862700	1300	deletion	ACTR3(dist=818067),DPP10(dist=609940)	intergenic
2	179960301	179964700	4400	deletion	ACTR3(dist=916967),DPP10(dist=507940)	intergenic
2	180058301	180059600	1300	deletion	ACTR3(dist=1014967),DPP10(dist=413040)	intergenic
2	180185801	180187700	1900	deletion	ACTR3(dist=1142467),DPP10(dist=284940)	intergenic
2	180365401	180367400	2000	duplication	ACTR3(dist=1322067),DPP10(dist=105240)	intergenic
2	180367501	180368900	1400	deletion	ACTR3(dist=1324167),DPP10(dist=103740)	intergenic
2	180433301	180435500	2200	deletion	ACTR3(dist=1389967),DPP10(dist=37140)	intergenic
2	180851001	180852700	1700	deletion	DPP10	intronic
2	181340101	181341200	1100	deletion	DPP10(dist=97288),DDX18(dist=1683829)	intergenic
2	181831901	181833000	1100	deletion	DPP10(dist=589088),DDX18(dist=1192029)	intergenic
2	182132601	182134000	1400	deletion	DPP10(dist=889788),DDX18(dist=891029)	intergenic
2	182235001	182237400	2400	deletion	DPP10(dist=992188),DDX18(dist=787629)	intergenic
2	182303301	182305300	2000	deletion	DPP10(dist=1060488),DDX18(dist=719729)	intergenic
2	182716001	182717600	1600	deletion	DPP10(dist=1473188),DDX18(dist=307429)	intergenic
2	183157101	183158300	1200	deletion	CCDC93	intronic
2	184360501	184364000	3500	both	MARCO(dist=44560),C1QL2(dist=97055)	intergenic
2	185270701	185272600	1900	duplication	PTPN4	intronic
2	185659701	185671700	12000	duplication	INHBB	exonic
2	186308301	186317900	9600	duplication	GLI2	exonic
2	186941801	186943600	1800	deletion	CLASP1(dist=21106),NIFK(dist=21090)	intergenic
2	187072201	187076300	4100	deletion	TSN(dist=82990),LOC105609988(dist=156424)	intergenic
2	187222001	187226100	4100	duplication	TSN(dist=232790),LOC105609988(dist=6624)	intergenic
2	187763701	187766500	2800	duplication	LOC114113140(dist=395113),LOC101109675(dist=588454)	intergenic
2	187890201	187893300	3100	deletion	LOC114113140(dist=521613),LOC101109675(dist=461654)	intergenic
2	187897501	187899900	2400	deletion	LOC114113140(dist=528913),LOC101109675(dist=455054)	intergenic
2	188190301	188191800	1500	deletion	LOC114113140(dist=821713),LOC101109675(dist=163154)	intergenic
2	188354901	188357100	2200	deletion	LOC101109675	exonic
2	188825601	188826900	1300	deletion	TRNAC-GCA-43(dist=42926),CNTNAP5(dist=699580)	intergenic
2	188832701	188833900	1200	deletion	TRNAC-GCA-43(dist=50026),CNTNAP5(dist=692580)	intergenic
2	188953101	188954700	1600	deletion	TRNAC-GCA-43(dist=170426),CNTNAP5(dist=571780)	intergenic
2	188986401	188987600	1200	deletion	TRNAC-GCA-43(dist=203726),CNTNAP5(dist=538880)	intergenic
2	189030001	189031200	1200	deletion	TRNAC-GCA-43(dist=247326),CNTNAP5(dist=495280)	intergenic
2	189052601	189054800	2200	deletion	TRNAC-GCA-43(dist=269926),CNTNAP5(dist=471680)	intergenic
2	189216501	189224000	7500	deletion	TRNAC-GCA-43(dist=433826),CNTNAP5(dist=302480)	intergenic
2	189238101	189246800	8700	deletion	TRNAC-GCA-43(dist=455426),CNTNAP5(dist=279680)	intergenic
2	189499601	189505700	6100	deletion	TRNAC-GCA-43(dist=716926),CNTNAP5(dist=20780)	intergenic
2	189779001	189780800	1800	deletion	CNTNAP5	intronic
2	190091201	190093200	2000	deletion	CNTNAP5	intronic
2	190409801	190410900	1100	deletion	CNTNAP5	intronic
2	191100201	191101700	1500	deletion	CNTNAP5(dist=487314),TRNAC-GCA-44(dist=330838)	intergenic
2	191102301	191105300	3000	deletion	CNTNAP5(dist=489414),TRNAC-GCA-44(dist=327238)	intergenic
2	191168101	191170800	2700	deletion	CNTNAP5(dist=555214),TRNAC-GCA-44(dist=261738)	intergenic
2	191448901	191452600	3700	deletion	TRNAC-GCA-44(dist=16292),TRNAW-CCA-39(dist=23953)	intergenic
2	191495201	191496600	1400	deletion	TRNAW-CCA-39(dist=18576),GYPC(dist=1082268)	intergenic
2	191755501	191765200	9700	duplication	TRNAW-CCA-39(dist=278876),GYPC(dist=813668)	intergenic
2	191801501	191802800	1300	deletion	TRNAW-CCA-39(dist=324876),GYPC(dist=776068)	intergenic
2	191811301	191815900	4600	duplication	TRNAW-CCA-39(dist=334676),GYPC(dist=762968)	intergenic
2	191833001	191834900	1900	deletion	TRNAW-CCA-39(dist=356376),GYPC(dist=743968)	intergenic
2	191922601	191924600	2000	deletion	TRNAW-CCA-39(dist=445976),GYPC(dist=654268)	intergenic
2	192076101	192079200	3100	deletion	TRNAW-CCA-39(dist=599476),GYPC(dist=499668)	intergenic
2	192198201	192205600	7400	deletion	TRNAW-CCA-39(dist=721576),GYPC(dist=373268)	intergenic
2	192804001	192805400	1400	deletion	GYPC(dist=178566),TEX51(dist=77944)	intergenic
2	193040301	193041900	1600	deletion	TEX51(dist=155438),GLS(dist=81760)	intergenic
2	194618101	194619900	1800	deletion	TMEFF2(dist=51541),NONE(dist=NONE)	intergenic
2	194661601	194662700	1100	deletion	TMEFF2(dist=95041),NONE(dist=NONE)	intergenic
2	194715901	194718000	2100	deletion	TMEFF2(dist=149341),NONE(dist=NONE)	intergenic
2	194735601	194745000	9400	deletion	TMEFF2(dist=169041),NONE(dist=NONE)	intergenic
2	195035701	195040200	4500	duplication	TMEFF2(dist=469141),NONE(dist=NONE)	intergenic
2	195103001	195114900	11900	deletion	TMEFF2(dist=536441),NONE(dist=NONE)	intergenic
2	195116201	195123100	6900	deletion	TMEFF2(dist=549641),NONE(dist=NONE)	intergenic
2	195291101	195292600	1500	deletion	TMEFF2(dist=724541),NONE(dist=NONE)	intergenic
2	195300001	195301400	1400	deletion	TMEFF2(dist=733441),NONE(dist=NONE)	intergenic
2	195339801	195341900	2100	deletion	TMEFF2(dist=773241),NONE(dist=NONE)	intergenic
2	195365101	195368300	3200	deletion	TMEFF2(dist=798541),NONE(dist=NONE)	intergenic
2	195532201	195535800	3600	deletion	TMEFF2(dist=965641),NONE(dist=NONE)	intergenic
2	195548801	195551000	2200	deletion	TMEFF2(dist=982241),NONE(dist=NONE)	intergenic
2	195823001	195830900	7900	deletion	TMEFF2(dist=1256441),TRNAC-GCA-45(dist=1943834)	intergenic
2	195846801	195850600	3800	deletion	TMEFF2(dist=1280241),TRNAC-GCA-45(dist=1924134)	intergenic
2	195914601	195917500	2900	deletion	TMEFF2(dist=1348041),TRNAC-GCA-45(dist=1857234)	intergenic
2	195941901	195946200	4300	deletion	TMEFF2(dist=1375341),TRNAC-GCA-45(dist=1828534)	intergenic
2	195950601	195963000	12400	deletion	TMEFF2(dist=1384041),TRNAC-GCA-45(dist=1811734)	intergenic
2	196495301	196496400	1100	deletion	TMEFF2(dist=1928741),TRNAC-GCA-45(dist=1278334)	intergenic
2	197311801	197313400	1600	deletion	NONE(dist=NONE),TRNAC-GCA-45(dist=461334)	intergenic
2	197364301	197365800	1500	deletion	NONE(dist=NONE),TRNAC-GCA-45(dist=408934)	intergenic
2	197685501	197686900	1400	deletion	NONE(dist=NONE),TRNAC-GCA-45(dist=87834)	intergenic
2	197823101	197825300	2200	deletion	TRNAC-GCA-45(dist=48296),SLC39A10(dist=214720)	intergenic
2	198209201	198210600	1400	deletion	DNAH7	intronic
2	199061001	199063700	2700	duplication	CCDC150	exonic
2	199089801	199092600	2800	deletion	LOC114112248	exonic
2	199168501	199170600	2100	deletion	C2H2orf66(dist=8780),PGAP1(dist=12079)	intergenic
2	199443101	199444300	1200	deletion	ANKRD44	intronic
2	199779401	199783700	4300	deletion	HSPD1(dist=921)	downstream
2	200047301	200052100	4800	duplication	BOLL(dist=2699),PLCL1(dist=15079)	intergenic
2	200331801	200334100	2300	deletion	PLCL1	intronic
2	201389901	201394000	4100	deletion	TRNAR-ACG-2(dist=313952),SATB2(dist=214738)	intergenic
2	202968201	202969300	1100	deletion	AOX1(dist=27952),LOC101104808(dist=52038)	intergenic
2	202983901	202989300	5400	deletion	AOX1(dist=43652),LOC101104808(dist=32038)	intergenic
2	203101601	203104800	3200	deletion	LOC114108696,LOC121818830	exonic
2	203442101	203443600	1500	deletion	NDUFB3(dist=16581),CFLAR(dist=11410)	intergenic
2	203567601	203573900	6300	duplication	LOC101103049(dist=22034),CASP8(dist=43167)	intergenic
2	203750101	203751500	1400	deletion	TRAK2	intronic
2	203753301	203755500	2200	deletion	TRAK2	intronic
2	204093001	204094900	1900	deletion	ALS2(dist=18756),CDK15(dist=7228)	intergenic
2	205927801	205930300	2500	deletion	CTLA4(dist=59558),ICOS(dist=5394)	intergenic
2	206557001	206559300	2300	deletion	TRNAS-GGA-61(dist=316280),PARD3B(dist=32171)	intergenic
2	207334201	207336300	2100	deletion	PARD3B	intronic
2	208090201	208094300	4100	duplication	NRP2(dist=139295),LOC101104815(dist=21570)	intergenic
2	208444601	208446300	1700	deletion	ZDBF2(dist=35890),ADAM23(dist=64584)	intergenic
2	208488901	208492400	3500	deletion	ZDBF2(dist=80190),ADAM23(dist=18484)	intergenic
2	210334401	210336600	2200	deletion	IDH1(dist=2179),PIKFYVE(dist=11643)	intergenic
2	210442301	210444800	2500	deletion	PIKFYVE(dist=13492),PTH2R(dist=34636)	intergenic
2	210448001	210449800	1800	deletion	PIKFYVE(dist=19192),PTH2R(dist=29636)	intergenic
2	210517801	210520400	2600	deletion	PTH2R	intronic
2	210623601	210625500	1900	deletion	PTH2R(dist=46167),LOC101107339(dist=299299)	intergenic
2	210737301	210740800	3500	duplication	PTH2R(dist=159867),LOC101107339(dist=183999)	intergenic
2	211725901	211727200	1300	deletion	KANSL1L	intronic
2	211835801	211841300	5500	duplication	KANSL1L	intronic
2	211909701	211916900	7200	duplication	ACADL(dist=5687),MYL1(dist=77646)	intergenic
2	212162601	212164300	1700	deletion	LOC101102541	exonic
2	212402701	212405700	3000	deletion	CPS1(dist=38324),TRNAW-CCA-42(dist=542298)	intergenic
2	212513001	212522700	9700	deletion	CPS1(dist=148624),TRNAW-CCA-42(dist=425298)	intergenic
2	213072501	213075100	2600	deletion	TRNAW-CCA-42(dist=124432),ERBB4(dist=55925)	intergenic
2	213594201	213596000	1800	deletion	ERBB4	intronic
2	213632901	213634800	1900	deletion	ERBB4	intronic
2	213947401	213955200	7800	deletion	ERBB4	intronic
2	214257101	214261200	4100	deletion	ERBB4	intronic
2	214579801	214581000	1200	deletion	ERBB4(dist=152567),IKZF2(dist=357142)	intergenic
2	215219501	215222400	2900	deletion	LOC121818520(dist=98208),SPAG16(dist=48010)	intergenic
2	216194201	216197100	2900	deletion	SPAG16(dist=814583),VWC2L(dist=195435)	intergenic
2	216239401	216240900	1500	deletion	SPAG16(dist=859783),VWC2L(dist=151635)	intergenic
2	217828801	217832400	3600	deletion	FN1(dist=429034),MREG(dist=135289)	intergenic
2	219482001	219485900	3900	deletion	TNP1(dist=614638),TNS1(dist=430207)	intergenic
2	220832701	220874800	42100	duplication	WNT10A,WNT6	exonic
2	221006601	221014800	8200	duplication	IHH	exonic
2	222840701	222844300	3600	duplication	TRNAC-GCA-48(dist=1234219),TRNAS-GGA-64(dist=197926)	intergenic
2	224823601	224825600	2000	deletion	FARSB(dist=3195),LOC101120221(dist=13486)	intergenic
2	225397301	225399800	2500	deletion	KCNE4(dist=187250),TRNAS-GGA-66(dist=366493)	intergenic
2	226451801	226453300	1500	deletion	SERPINE2(dist=256706),FAM124B(dist=93836)	intergenic
2	226467101	226468900	1800	deletion	SERPINE2(dist=272006),FAM124B(dist=78236)	intergenic
2	226896401	226897700	1300	duplication	LOC121818554(dist=16621),DOCK10(dist=14081)	intergenic
2	227058601	227059800	1200	deletion	DOCK10	intronic
2	227472901	227477200	4300	deletion	DOCK10(dist=251858),NYAP2(dist=115219)	intergenic
2	229808801	229817100	8300	duplication	LOC114113232(dist=80)	downstream
2	229818101	229819200	1100	deletion	LOC114113232	exonic
2	229849801	229860700	10900	deletion	LOC114113161(dist=16021),SLC19A3(dist=3858)	intergenic
2	229879001	229900000	21000	deletion	SLC19A3(dist=8202),CCL20(dist=68984)	intergenic
2	229928601	229930600	2000	both	SLC19A3(dist=57802),CCL20(dist=38384)	intergenic
2	230165601	230168500	2900	deletion	LOC101118932	intronic
2	230409001	230410300	1300	deletion	LOC101118932(dist=115656),PID1(dist=618765)	intergenic
2	230442601	230444100	1500	deletion	LOC101118932(dist=149256),PID1(dist=584965)	intergenic
2	230557801	230573100	15300	deletion	LOC101118932(dist=264456),PID1(dist=455965)	intergenic
2	230681901	230683700	1800	deletion	LOC101118932(dist=388556),PID1(dist=345365)	intergenic
2	232106401	232114800	8400	duplication	SLC16A14(dist=5339),LOC101120225(dist=32882)	intergenic
2	232325901	232327500	1600	deletion	LOC101120993	intronic
2	232663501	232676900	13400	duplication	ITM2C	exonic
2	233475701	233477400	1700	deletion	PDE6D	intronic
2	234741601	234747600	6000	duplication	RNF19B(dist=20887),TMEM54(dist=13047)	intergenic
2	234967401	234969300	1900	duplication	RBBP4	exonic
2	237166301	237167800	1500	deletion	MATN1(dist=561939),PTPRU(dist=808468)	intergenic
2	237219701	237221700	2000	deletion	MATN1(dist=615339),PTPRU(dist=754568)	intergenic
2	237240001	237241500	1500	deletion	MATN1(dist=635639),PTPRU(dist=734768)	intergenic
2	238334801	238338100	3300	duplication	EPB41	exonic
2	239609601	239713500	103900	duplication	CD164L2,FCN3,GPR3,LOC121818843,MAP3K6,SYTL1,TMEM222,WASF2,WDTC1	exonic
2	243503701	243510800	7100	duplication	LUZP1	exonic
2	244735101	244737900	2800	deletion	LDLRAD2(dist=19733),USP48(dist=12303)	intergenic
2	245516301	245518200	1900	deletion	EIF4G3	intronic
2	246223901	246226400	2500	deletion	PLA2G2C(dist=6068),PLA2G2F(dist=4787)	intergenic
2	246266601	246297500	30900	duplication	PLA2G2D	exonic
2	246297501	246299500	2000	deletion	PLA2G2D	exonic
2	246319801	246328800	9000	duplication	PLA2G2D(dist=4881),PLA2G5(dist=9310)	intergenic
2	246527101	246530100	3000	deletion	OTUD3	exonic
2	246881601	246947600	66000	duplication	CAPZB	exonic
2	246948501	247088400	139900	both	AKR7A2,CAPZB,LOC105611550,SLC66A1	exonic
2	247711301	247713200	1900	deletion	PAX7(dist=2537),TRNAR-UCG-2(dist=62101)	intergenic
2	247838301	247843400	5100	deletion	TRNAR-UCG-2(dist=62928),KLHDC7A(dist=10860)	intergenic
2	248250001	248251300	1300	deletion	IGSF21(dist=29612),ACTL8(dist=260364)	intergenic
2	248465001	248592000	127000	duplication	ACTL8	exonic
2	248592801	248793900	201100	duplication	ARHGEF10L	exonic
2	248794701	248838400	43700	duplication	ARHGEF10L(rna-XM_042244755.1:c.40709_40626delins-,rna-XM_042244758.1:c.40709_40626delins-,rna-XM_042244759.1:c.40709_40626delins-,rna-XM_042244757.1:c.48776_48462delins-,rna-XM_027965650.2:c.48776_48462delins-,rna-XM_042244754.1:c.66059_65901delins-,rna-XM_042244756.1:c.58087_57929delins-)	UTR5
2	248841201	249114200	273000	both	PADI1,PADI3,PADI4,PADI6,RCC2	exonic
2	249115301	249635600	520300	duplication	ARHGEF19,ATP13A2,CPLANE2,CROCC,FBXO42,MFAP2,NECAP2,PADI2,SDHB,SPATA21,SZRD1	exonic
2	249636401	249665600	29200	duplication	EPHA2	exonic
2	249666201	250050700	384500	both	CLCNKA,EPHA2,FAM131C,HSPB7,LOC114112239,LOC114112247,LOC121818522,SRARP	exonic
2	250050701	250052300	1600	deletion	LOC121818522(dist=46116),LOC121818851(dist=2076)	intergenic
2	250052301	250186100	133800	duplication	LOC114112700,LOC121818524	exonic
2	250187201	250190200	3000	deletion	LOC114112490(dist=51145),NONE(dist=NONE)	intergenic
2	250193801	250202100	8300	deletion	LOC114112490(dist=57745),NONE(dist=NONE)	intergenic
3	1	31400	31400	both	CACNA1B	exonic
3	270701	274600	3900	duplication	EHMT1	exonic
3	275201	325500	50300	duplication	EHMT1	exonic
3	326201	577100	250900	duplication	ARRDC1,DPH7,EHMT1,ENTPD8,EXD3,MRPL41,NOXA1,NSMF,PNPLA7,ZMYND19	exonic
3	578101	583300	5200	duplication	EXD3	exonic
3	583901	821100	237200	duplication	ANAPC2,DPP7,EXD3,FAM166A,GRIN1,LOC105605821,LOC114113841,LOC114114118,LRRC26,NDOR1,NELFB,RNF208,RNF224,SLC34A3,SSNA1,STPG3,TMEM203,TMEM210,TOR4A,TPRN,TUBB4B	exonic
3	821601	968000	146400	duplication	ABCA2,CLIC3,DPP7,ENTPD2,FUT7,LCN12,LCNL1,LOC105605822,NPDC1,PAXX,PTGDS,SAPCD2,UAP1L1	exonic
3	968601	1287500	318900	both	AJM1,C3H9orf116,C8G,CCDC183,EDF1,FBXW5,LCN10,LCN6,LOC101106250,LOC105607196,LOC105607199,LOC114114123,LOC121818977,MAMDC4,MRPS2,PHPT1,PPP1R26,RABL6,TMEM141,TRAF2	exonic
3	1288701	1399600	110900	duplication	OLFM1	exonic
3	1400001	1942500	542500	both	COL5A1,LOC101107513,LOC105612347,OLFM1,RXRA	exonic
3	1942501	2124700	182200	duplication	WDR5	exonic
3	2124701	2343500	218800	both	BRD3,BRD3OS,VAV2	exonic
3	2344101	2568500	224400	duplication	ADAMTSL2,DBH,FAM163B,LOC121819259,MYMK,SARDH,VAV2	exonic
3	2569201	3734200	1165000	both	ABO,ADAMTS13,AGPAT2,CACFD1,CAMSAP1,CCDC187,DIPK1B,DNLZ,EGFL7,ENTR1,GLT6D1,GPSM1,INPP5E,KCNT1,LCN9,LHX3,LOC101113488,LOC101116303,LOC121818984,MED22,NACC2,NOTCH1,PAEP,PMPCA,QSOX2,REXO4,RPL7A,SEC16A,SLC2A6,SOHLH1,STKLD1,SURF2,SURF4,SURF6,TMEM250,UBAC1	exonic
3	3740001	3748500	8500	deletion	LOC121818984(dist=10877),GBGT1(dist=44109)	intergenic
3	3768501	3771400	2900	deletion	LOC121818984(dist=39377),GBGT1(dist=21209)	intergenic
3	4594901	4680400	85500	duplication	NTNG2	exonic
3	5005701	5009100	3400	deletion	MED27(dist=28080),RAPGEF1(dist=77689)	intergenic
3	6346301	6347500	1200	deletion	LOC114108601(dist=53)	upstream
3	6785901	6790500	4600	duplication	PTGES	exonic
3	6793701	6805200	11500	duplication	PRRX2	exonic
3	6811201	6812300	1100	deletion	PRRX2	intronic
3	7534401	7546600	12200	deletion	LOC114108697	exonic
3	7546601	7597800	51200	both	LOC114108697,LOC114113869,LOC114113871	exonic
3	7599501	7604200	4700	deletion	LOC101106416	exonic
3	8353901	8364400	10500	duplication	ENG	exonic
3	8715401	8717300	1900	duplication	ZNF79	exonic
3	9142701	9145800	3100	duplication	RALGPS1	intronic
3	10700901	10703200	2300	duplication	GAPVD1(rna-XM_012162838.4:c.*4062_*1777del0,rna-XM_027966444.2:c.*4062_*1777del0,rna-XM_012162845.4:c.*4062_*1777del0,rna-XM_012162841.4:c.*4062_*1777del0,rna-XM_027966445.2:c.*4062_*1777del0)	UTR3
3	11007001	11050300	43300	duplication	ARPC5L,GOLGA1,RPL35,WDR38	exonic
3	11079901	11117700	37800	duplication	NR6A1,OLFML2A	exonic
3	11757701	11787300	29600	duplication	LHX2	exonic
3	11819301	11822800	3500	duplication	LHX2(dist=38219),DENND1A(dist=13638)	intergenic
3	12201201	12202700	1500	deletion	DENND1A	intronic
3	12821301	12822600	1300	duplication	ZBTB6(dist=2833),RC3H2(dist=2041)	intergenic
3	13059801	13063000	3200	deletion	LOC101116220(dist=880)	upstream
3	13204401	13226000	21600	both	LOC114114132	exonic
3	13337401	13347900	10500	deletion	LOC105612728(dist=62575),LOC114113885(dist=11478)	intergenic
3	13369101	13371000	1900	deletion	LOC114113885(dist=8785),LOC114114135(dist=21873)	intergenic
3	13380901	13382200	1300	deletion	LOC114113885(dist=20585),LOC114114135(dist=10673)	intergenic
3	13391401	13393500	2100	deletion	LOC114114135	exonic
3	13397901	13399500	1600	duplication	LOC101105228	exonic
3	13592301	13594300	2000	deletion	MRRF	intronic
3	14718601	14720300	1700	deletion	LOC101114761(dist=234577),LOC101122591(dist=362654)	intergenic
3	15031901	15033200	1300	deletion	LOC101114761(dist=547877),LOC101122591(dist=49754)	intergenic
3	15292401	15297800	5400	deletion	LOC101122591(dist=207821),TRNAC-GCA-52(dist=379849)	intergenic
3	15385301	15388500	3200	duplication	LOC101122591(dist=300721),TRNAC-GCA-52(dist=289149)	intergenic
3	15426101	15427600	1500	duplication	LOC101122591(dist=341521),TRNAC-GCA-52(dist=250049)	intergenic
3	15472501	15475800	3300	deletion	LOC101122591(dist=387921),TRNAC-GCA-52(dist=201849)	intergenic
3	15481001	15486000	5000	deletion	LOC101122591(dist=396421),TRNAC-GCA-52(dist=191649)	intergenic
3	15486401	15487900	1500	deletion	LOC101122591(dist=401821),TRNAC-GCA-52(dist=189749)	intergenic
3	15958701	15960000	1300	deletion	SOX11(dist=103439),TRNAS-GGA-73(dist=309091)	intergenic
3	16061501	16063300	1800	deletion	SOX11(dist=206239),TRNAS-GGA-73(dist=205791)	intergenic
3	16677801	16681200	3400	deletion	TRNAS-GGA-73(dist=408639),CMPK2(dist=27105)	intergenic
3	16785501	16788100	2600	deletion	RNF144A	intronic
3	17546101	17547400	1300	deletion	RNF144A(dist=645846),TRNAG-UCC-27(dist=198995)	intergenic
3	18217901	18219200	1300	deletion	ID2(dist=13149),KIDINS220(dist=9822)	intergenic
3	20569201	20570600	1400	deletion	GREB1(dist=958)	downstream
3	21623501	21625600	2100	deletion	TRIB2(dist=41314),TRNAS-GGA-74(dist=450986)	intergenic
3	21643301	21647700	4400	duplication	TRIB2(dist=61114),TRNAS-GGA-74(dist=428886)	intergenic
3	21939701	21944300	4600	deletion	TRIB2(dist=357514),TRNAS-GGA-74(dist=132286)	intergenic
3	22515801	22518100	2300	deletion	TRNAS-GGA-74(dist=439144),TRNAC-ACA-60(dist=393348)	intergenic
3	22821701	22824600	2900	deletion	TRNAS-GGA-74(dist=745044),TRNAC-ACA-60(dist=86848)	intergenic
3	23449901	23451500	1600	deletion	TRNAC-ACA-61(dist=113045),NBAS(dist=170602)	intergenic
3	23833801	23836000	2200	deletion	NBAS	intronic
3	25223501	25226700	3200	deletion	CYRIA(dist=294903),TRNAS-GGA-75(dist=56191)	intergenic
3	25567201	25570700	3500	deletion	TRNAS-GGA-75(dist=284239),RAD51AP2(dist=58580)	intergenic
3	26147601	26149100	1500	deletion	KCNS3(dist=123285),LOC105601856(dist=393150)	intergenic
3	27879701	27882500	2800	both	MATN3	exonic
3	29680901	29683300	2400	deletion	LOC101104727(dist=363234),TRNAW-CCA-47(dist=185268)	intergenic
3	30017001	30018300	1300	deletion	TRNAW-CCA-47(dist=148362),TRNAG-GCC-22(dist=574648)	intergenic
3	30448001	30449500	1500	deletion	TRNAW-CCA-47(dist=579362),TRNAG-GCC-22(dist=143448)	intergenic
3	31951801	31953500	1700	deletion	ITSN2(dist=14349),NCOA1(dist=110244)	intergenic
3	32757401	32759100	1700	deletion	DNMT3A(rna-XM_015094252.3:c.26045_25875delins-,rna-XM_042245882.1:c.54185_54015delins-)	UTR5
3	33015401	33016800	1400	deletion	DTNB	intronic
3	33924501	33930800	6300	duplication	CENPA	exonic
3	36189801	36191800	2000	deletion	ALK	intronic
3	39410001	39415500	5500	duplication	GKN1	intronic
3	39836201	39842200	6000	deletion	APLF	intronic
3	40121301	40122600	1300	deletion	PPP3R1	intronic
3	40374001	40396600	22600	duplication	TRNAS-GGA-77(dist=48552),ETAA1(dist=508429)	intergenic
3	40963001	40965300	2300	deletion	ETAA1(dist=44005),TRNAW-CCA-49(dist=619841)	intergenic
3	41398101	41399600	1500	deletion	ETAA1(dist=479105),TRNAW-CCA-49(dist=185541)	intergenic
3	43544601	43545900	1300	deletion	LOC101117920(dist=156269),SERTAD2(dist=23081)	intergenic
3	43759901	43762500	2600	duplication	AFTPH	exonic
3	43905601	43906800	1200	deletion	LGALSL(dist=49456),PELI1(dist=241660)	intergenic
3	44120801	44122300	1500	deletion	LGALSL(dist=264656),PELI1(dist=26160)	intergenic
3	44467801	44469100	1300	deletion	UGP2(dist=31189),LOC101119202(dist=106333)	intergenic
3	44737301	44738400	1100	deletion	LOC101119202	intronic
3	44956801	44959700	2900	duplication	LOC101119202	intronic
3	45194701	45210800	16100	duplication	EHBP1,OTX1	exonic
3	45757001	45762600	5600	duplication	TMEM17(dist=15661),NONE(dist=NONE)	intergenic
3	46382201	46384300	2100	deletion	FAM161A(dist=54380),LOC114113591(dist=57301)	intergenic
3	46387201	46388900	1700	deletion	FAM161A(dist=59380),LOC114113591(dist=52701)	intergenic
3	47133201	47136600	3400	deletion	C3H2orf74(dist=209982),LRRTM4(dist=1080011)	intergenic
3	47196001	47198600	2600	deletion	C3H2orf74(dist=272782),LRRTM4(dist=1018011)	intergenic
3	47242601	47248500	5900	deletion	C3H2orf74(dist=319382),LRRTM4(dist=968111)	intergenic
3	47301101	47302600	1500	deletion	C3H2orf74(dist=377882),LRRTM4(dist=914011)	intergenic
3	47304301	47309900	5600	deletion	C3H2orf74(dist=381082),LRRTM4(dist=906711)	intergenic
3	47312801	47320300	7500	duplication	C3H2orf74(dist=389582),LRRTM4(dist=896311)	intergenic
3	48571401	48573900	2500	deletion	LRRTM4(dist=349704),LOC101121251(dist=671778)	intergenic
3	48583401	48585000	1600	deletion	LRRTM4(dist=361704),LOC101121251(dist=660678)	intergenic
3	48774701	48776100	1400	deletion	LRRTM4(dist=553004),LOC101121251(dist=469578)	intergenic
3	48804101	48805900	1800	deletion	LRRTM4(dist=582404),LOC101121251(dist=439778)	intergenic
3	49097601	49099700	2100	deletion	LRRTM4(dist=875904),LOC101121251(dist=145978)	intergenic
3	49183601	49185200	1600	deletion	LRRTM4(dist=961904),LOC101121251(dist=60478)	intergenic
3	49213601	49218700	5100	deletion	LRRTM4(dist=991904),LOC101121251(dist=26978)	intergenic
3	49739801	49743900	4100	deletion	LOC101120481(dist=178699),LOC101120996(dist=291545)	intergenic
3	50305501	50308900	3400	duplication	LOC654331(dist=160581),LOC101122016(dist=188713)	intergenic
3	50311101	50313200	2100	deletion	LOC654331(dist=166181),LOC101122016(dist=184413)	intergenic
3	50733301	50737800	4500	duplication	CTNNA2	intronic
3	50748001	50750000	2000	deletion	CTNNA2	intronic
3	51021701	51023400	1700	deletion	CTNNA2	intronic
3	51411201	51413000	1800	deletion	CTNNA2	intronic
3	51494501	51498700	4200	deletion	CTNNA2	intronic
3	51826501	51829700	3200	deletion	CTNNA2	intronic
3	51836401	51837500	1100	deletion	CTNNA2	intronic
3	51880601	51882300	1700	deletion	CTNNA2	intronic
3	52204501	52206900	2400	deletion	CTNNA2(dist=185496),LOC114113921(dist=1425427)	intergenic
3	52307001	52308600	1600	deletion	CTNNA2(dist=287996),LOC114113921(dist=1323727)	intergenic
3	52419601	52420700	1100	deletion	CTNNA2(dist=400596),LOC114113921(dist=1211627)	intergenic
3	52953901	52959700	5800	deletion	CTNNA2(dist=934896),LOC114113921(dist=672627)	intergenic
3	53349501	53351300	1800	deletion	CTNNA2(dist=1330496),LOC114113921(dist=281027)	intergenic
3	53632101	53634400	2300	deletion	LOC114113921	exonic
3	53799101	53800400	1300	deletion	LOC114113921(dist=165133),NONE(dist=NONE)	intergenic
3	54029201	54031300	2100	deletion	LOC114113921(dist=395233),NONE(dist=NONE)	intergenic
3	54133001	54140600	7600	deletion	LOC114113921(dist=499033),NONE(dist=NONE)	intergenic
3	54150901	54153700	2800	deletion	LOC114113921(dist=516933),NONE(dist=NONE)	intergenic
3	54467401	54502600	35200	deletion	LOC114113921(dist=833433),SUCLG1(dist=1800045)	intergenic
3	54753301	54754600	1300	deletion	LOC114113921(dist=1119333),SUCLG1(dist=1548045)	intergenic
3	54825001	54826300	1300	deletion	LOC114113921(dist=1191033),SUCLG1(dist=1476345)	intergenic
3	54910301	54914400	4100	deletion	LOC114113921(dist=1276333),SUCLG1(dist=1388245)	intergenic
3	54930701	54933200	2500	deletion	LOC114113921(dist=1296733),SUCLG1(dist=1369445)	intergenic
3	54997601	55000500	2900	deletion	LOC114113921(dist=1363633),SUCLG1(dist=1302145)	intergenic
3	55036701	55039300	2600	deletion	LOC114113921(dist=1402733),SUCLG1(dist=1263345)	intergenic
3	55297801	55299800	2000	duplication	LOC114113921(dist=1663833),SUCLG1(dist=1002845)	intergenic
3	55361801	55364100	2300	deletion	LOC114113921(dist=1727833),SUCLG1(dist=938545)	intergenic
3	55711201	55713700	2500	deletion	NONE(dist=NONE),SUCLG1(dist=588945)	intergenic
3	56010201	56011800	1600	deletion	NONE(dist=NONE),SUCLG1(dist=290845)	intergenic
3	56063701	56067000	3300	deletion	NONE(dist=NONE),SUCLG1(dist=235645)	intergenic
3	56460401	56461800	1400	deletion	DNAH6	intronic
3	56464701	56468900	4200	deletion	DNAH6	exonic
3	56625001	56629600	4600	deletion	DNAH6	intronic
3	56646801	56648000	1200	deletion	DNAH6	intronic
3	58731701	58741900	10200	both	LOC101108205	exonic
3	59511901	59532000	20100	duplication	LOC101110577	exonic
3	59544901	59547000	2100	deletion	LOC101110577	intronic
3	60549801	60551100	1300	deletion	TTL(dist=61277),NCK2(dist=175636)	intergenic
3	62200001	62201200	1200	deletion	EDAR(dist=12917),SH3RF3(dist=45499)	intergenic
3	62696901	62698600	1700	deletion	LOC114113600(dist=44737),MRPL19(dist=21435)	intergenic
3	62744901	62746200	1300	deletion	MRPL19(dist=14052),GCFC2(dist=5057)	intergenic
3	64654901	64656300	1400	deletion	BCL11A(dist=1103064),TRNAC-GCA-61(dist=589556)	intergenic
3	64813101	64816800	3700	deletion	BCL11A(dist=1261264),TRNAC-GCA-61(dist=429056)	intergenic
3	64869501	64871200	1700	deletion	BCL11A(dist=1317664),TRNAC-GCA-61(dist=374656)	intergenic
3	65860401	65861800	1400	deletion	TRNAC-GCA-61(dist=614474),FANCL(dist=7117)	intergenic
3	66507601	66508800	1200	deletion	VRK2(dist=451060),CCDC85A(dist=1203062)	intergenic
3	66627101	66628200	1100	deletion	VRK2(dist=570560),CCDC85A(dist=1083662)	intergenic
3	66978701	66980200	1500	deletion	VRK2(dist=922160),CCDC85A(dist=731662)	intergenic
3	67593201	67594800	1600	deletion	VRK2(dist=1536660),CCDC85A(dist=117062)	intergenic
3	67682101	67683800	1700	deletion	VRK2(dist=1625560),CCDC85A(dist=28062)	intergenic
3	67995001	67996300	1300	deletion	CCDC85A(dist=62698),EFEMP1(dist=213419)	intergenic
3	68336201	68341400	5200	deletion	EFEMP1(dist=56312),PNPT1(dist=76516)	intergenic
3	70684701	70686700	2000	deletion	LOC101112474(dist=272025),NONE(dist=NONE)	intergenic
3	70801301	70805800	4500	deletion	LOC101112474(dist=388625),NONE(dist=NONE)	intergenic
3	70950301	70951700	1400	deletion	LOC101112474(dist=537625),NONE(dist=NONE)	intergenic
3	71832301	71834200	1900	deletion	LOC101112474(dist=1419625),TRNAC-GCA-62(dist=1336067)	intergenic
3	72027401	72030800	3400	duplication	LOC101112474(dist=1614725),TRNAC-GCA-62(dist=1139467)	intergenic
3	72122301	72126900	4600	deletion	LOC101112474(dist=1709625),TRNAC-GCA-62(dist=1043367)	intergenic
3	72387401	72395700	8300	deletion	LOC101112474(dist=1974725),TRNAC-GCA-62(dist=774567)	intergenic
3	72495601	72498000	2400	deletion	LOC101112474(dist=2082925),TRNAC-GCA-62(dist=672267)	intergenic
3	73302401	73307600	5200	duplication	NRXN1	exonic
3	73469701	73470900	1200	deletion	NRXN1	intronic
3	74732501	74734100	1600	deletion	NRXN1(dist=221713),LOC101112973(dist=417715)	intergenic
3	74909901	74913000	3100	deletion	NRXN1(dist=399113),LOC101112973(dist=238815)	intergenic
3	75307101	75312900	5800	deletion	LOC106991020(dist=112764),FSHR(dist=51165)	intergenic
3	75669201	75672200	3000	deletion	FSHR(dist=111481),LOC101105644(dist=86184)	intergenic
3	76392501	76394000	1500	deletion	TRNAC-GCA-63(dist=101793),LOC121818952(dist=6644)	intergenic
3	77576201	77581100	4900	duplication	SOCS5	exonic
3	77919801	77921000	1200	deletion	TMEM247(dist=62835),EPAS1(dist=40837)	intergenic
3	78724401	78725500	1100	duplication	PRKCE(dist=28503),SRBD1(dist=12950)	intergenic
3	79371901	79386800	14900	duplication	SIX3	exonic
3	80003901	80005700	1800	duplication	SLC3A1	exonic
3	82210001	82213300	3300	deletion	PKDCC(dist=186246),LOC114113609(dist=113441)	intergenic
3	82748201	82749800	1600	deletion	TRNAG-UCC-30(dist=133652),SLC8A1(dist=898131)	intergenic
3	82990901	82992400	1500	deletion	TRNAG-UCC-30(dist=376352),SLC8A1(dist=655531)	intergenic
3	83535401	83537800	2400	deletion	TRNAG-UCC-30(dist=920852),SLC8A1(dist=110131)	intergenic
3	83978701	83986700	8000	deletion	SLC8A1	intronic
3	84065901	84067200	1300	deletion	SLC8A1	intronic
3	84731901	84733000	1100	deletion	TMEM178A(dist=200835),MAP4K3(dist=33207)	intergenic
3	86298301	86304900	6600	deletion	RMDN2(dist=146830),CDC42EP3(dist=93740)	intergenic
3	87090601	87094800	4200	duplication	STRN	intronic
3	87349701	87351100	1400	deletion	VIT(dist=1718),FEZ2(dist=86572)	intergenic
3	88210801	88212400	1600	duplication	CRIM1(dist=518349),LOC114113611(dist=81292)	intergenic
3	88212401	88214000	1600	deletion	CRIM1(dist=519949),LOC114113611(dist=79692)	intergenic
3	88410601	88415000	4400	deletion	LOC114113611(dist=116405),FAM98A(dist=1944110)	intergenic
3	88448201	88449500	1300	deletion	LOC114113611(dist=154005),FAM98A(dist=1909610)	intergenic
3	88450401	88452600	2200	deletion	LOC114113611(dist=156205),FAM98A(dist=1906510)	intergenic
3	88663701	88667500	3800	deletion	LOC114113611(dist=369505),FAM98A(dist=1691610)	intergenic
3	88801701	88805900	4200	duplication	LOC114113611(dist=507505),FAM98A(dist=1553210)	intergenic
3	89119401	89120600	1200	deletion	LOC114113611(dist=825205),FAM98A(dist=1238510)	intergenic
3	89303101	89305900	2800	deletion	LOC114113611(dist=1008905),FAM98A(dist=1053210)	intergenic
3	89316201	89322200	6000	deletion	LOC114113611(dist=1022005),FAM98A(dist=1036910)	intergenic
3	89348801	89351000	2200	deletion	LOC114113611(dist=1054605),FAM98A(dist=1008110)	intergenic
3	89388101	89391300	3200	deletion	LOC114113611(dist=1093905),FAM98A(dist=967810)	intergenic
3	89773601	89776000	2400	deletion	LOC114113611(dist=1479405),FAM98A(dist=583110)	intergenic
3	90060701	90062900	2200	deletion	LOC114113611(dist=1766505),FAM98A(dist=296210)	intergenic
3	90110401	90111500	1100	deletion	LOC114113611(dist=1816205),FAM98A(dist=247610)	intergenic
3	90267401	90269000	1600	deletion	LOC114113611(dist=1973205),FAM98A(dist=90110)	intergenic
3	90766601	90768000	1400	deletion	LTBP1	intronic
3	92960201	92967900	7700	duplication	VAX2	exonic
3	93115601	93117000	1400	deletion	PAIP2B	intronic
3	93159601	93167500	7900	deletion	PAIP2B(dist=29044),ZNF638(dist=13818)	intergenic
3	94678301	94680500	2200	deletion	EXOC6B	intronic
3	96852201	96854200	2000	deletion	TACR1	intronic
3	96917501	96919500	2000	deletion	TACR1	intronic
3	97294501	97295800	1300	deletion	GPR45	intronic
3	97465201	97507800	42600	both	POU3F3	exonic
3	97867601	97870800	3200	duplication	POU3F3(dist=379564),TRNAC-GCA-64(dist=401848)	intergenic
3	98048801	98054600	5800	duplication	POU3F3(dist=560764),TRNAC-GCA-64(dist=218048)	intergenic
3	98826301	98827500	1200	deletion	TRNAC-GCA-64(dist=553582),TMEM182(dist=170668)	intergenic
3	99400701	99404100	3400	deletion	IL1RL1(dist=21392),IL1RL2(dist=49543)	intergenic
3	99483701	99489500	5800	deletion	IL1RL2(dist=1699),IL1R1(dist=57737)	intergenic
3	100251401	100252800	1400	deletion	RNF149(dist=908)	upstream
3	100981201	100983900	2700	deletion	LONRF2	exonic
3	102668501	102671200	2700	duplication	LOC101109345	exonic
3	103386801	103388200	1400	deletion	TMEM131(dist=11705),LOC101112639(dist=16068)	intergenic
3	104532101	104535300	3200	deletion	MRPS5	exonic
3	104761001	104763400	2400	deletion	NPHP1	intronic
3	106496401	106497800	1400	deletion	ZC3H6(dist=83780),LOC121819168(dist=62121)	intergenic
3	106506601	106510400	3800	duplication	ZC3H6(dist=93980),LOC121819168(dist=49521)	intergenic
3	106558901	106561000	2100	deletion	LOC121819168	exonic
3	106567801	106569900	2100	deletion	LOC121819168(dist=4628),LOC101121085(dist=393675)	intergenic
3	106578801	106581800	3000	deletion	LOC121819168(dist=15628),LOC101121085(dist=381775)	intergenic
3	106583601	106585400	1800	deletion	LOC121819168(dist=20428),LOC101121085(dist=378175)	intergenic
3	106586601	106634100	47500	both	LOC121819168(dist=23428),LOC101121085(dist=329475)	intergenic
3	106635901	106638200	2300	deletion	LOC121819168(dist=72728),LOC101121085(dist=325375)	intergenic
3	106641301	106643800	2500	deletion	LOC121819168(dist=78128),LOC101121085(dist=319775)	intergenic
3	106657501	106672000	14500	deletion	LOC121819168(dist=94328),LOC101121085(dist=291575)	intergenic
3	106716301	106717900	1600	deletion	LOC121819168(dist=153128),LOC101121085(dist=245675)	intergenic
3	106929101	106931500	2400	deletion	LOC121819168(dist=365928),LOC101121085(dist=32075)	intergenic
3	107215601	107219600	4000	deletion	LOC101121085(dist=250881),TSPAN8(dist=44934)	intergenic
3	108162901	108165000	2100	deletion	LOC101122347(dist=46286),TRHDE(dist=222260)	intergenic
3	108330101	108333200	3100	deletion	LOC101122347(dist=213486),TRHDE(dist=54060)	intergenic
3	108768001	108770100	2100	deletion	TRHDE	intronic
3	109136901	109138500	1600	deletion	LOC101120737(dist=167942),TRNAC-ACA-66(dist=960769)	intergenic
3	110188101	110189800	1700	deletion	TRNAC-ACA-66(dist=88760),LOC101120997(dist=336673)	intergenic
3	110566001	110571100	5100	duplication	ATXN7L3B	exonic
3	111058501	111061400	2900	deletion	KCNC2	intronic
3	111498301	111499400	1100	deletion	GLIPR1	intronic
3	111811901	111813900	2000	deletion	KRR1(dist=277271),PHLDA1(dist=247316)	intergenic
3	112682101	112684200	2100	deletion	ZDHHC17	exonic
3	112994901	112997600	2700	deletion	TRNAC-ACA-67(dist=13303),LOC114113741(dist=87846)	intergenic
3	113097301	113100200	2900	deletion	LOC114113741(dist=11525),NAV3(dist=664025)	intergenic
3	113550001	113552700	2700	deletion	LOC114113741(dist=464225),NAV3(dist=211525)	intergenic
3	114395401	114398400	3000	deletion	NAV3(dist=243753),TRNAC-GCA-66(dist=428017)	intergenic
3	114498501	114500300	1800	deletion	NAV3(dist=346853),TRNAC-GCA-66(dist=326117)	intergenic
3	114772801	114781300	8500	deletion	NAV3(dist=621153),TRNAC-GCA-66(dist=45117)	intergenic
3	114784401	114786000	1600	deletion	NAV3(dist=632753),TRNAC-GCA-66(dist=40417)	intergenic
3	115505101	115510600	5500	deletion	SYT1	intronic
3	117184901	117187200	2300	duplication	ACSS3	intronic
3	117272601	117275100	2500	duplication	ACSS3	intronic
3	118160901	118162800	1900	deletion	PPFIA2(dist=332224),TRNAC-ACA-69(dist=224253)	intergenic
3	119153701	119157900	4200	deletion	TMTC2(dist=3015),LOC114113743(dist=1084515)	intergenic
3	119272301	119278600	6300	deletion	TMTC2(dist=121615),LOC114113743(dist=963815)	intergenic
3	119316101	119317700	1600	deletion	TMTC2(dist=165415),LOC114113743(dist=924715)	intergenic
3	119997301	119998900	1600	deletion	TMTC2(dist=846615),LOC114113743(dist=243515)	intergenic
3	120157401	120159600	2200	deletion	TMTC2(dist=1006715),LOC114113743(dist=82815)	intergenic
3	120340601	120342900	2300	deletion	LOC114113743(dist=94619),SLC6A15(dist=735979)	intergenic
3	120469401	120498300	28900	deletion	LOC114113743(dist=223419),SLC6A15(dist=580579)	intergenic
3	120554301	120557700	3400	deletion	LOC114113743(dist=308319),SLC6A15(dist=521179)	intergenic
3	120576101	120577200	1100	deletion	LOC114113743(dist=330119),SLC6A15(dist=501679)	intergenic
3	120715201	120716800	1600	deletion	LOC114113743(dist=469219),SLC6A15(dist=362079)	intergenic
3	121252801	121254500	1700	deletion	LRRIQ1	intronic
3	121748901	121750300	1400	deletion	ALX1(dist=234597),RASSF9(dist=289542)	intergenic
3	121821701	121822900	1200	deletion	ALX1(dist=307397),RASSF9(dist=216942)	intergenic
3	122201701	122202800	1100	deletion	NTS(dist=83535),MGAT4C(dist=46165)	intergenic
3	122422801	122429000	6200	deletion	MGAT4C	intronic
3	122969801	122973600	3800	deletion	MGAT4C	intronic
3	123004201	123007300	3100	deletion	MGAT4C	intronic
3	123024501	123026000	1500	deletion	MGAT4C	intronic
3	123123001	123124700	1700	deletion	MGAT4C(dist=21333),C3H12orf50(dist=1175929)	intergenic
3	123256701	123258300	1600	deletion	MGAT4C(dist=155033),C3H12orf50(dist=1042329)	intergenic
3	123345001	123347900	2900	deletion	MGAT4C(dist=243333),C3H12orf50(dist=952729)	intergenic
3	124140601	124142000	1400	duplication	MGAT4C(dist=1038933),C3H12orf50(dist=158629)	intergenic
3	124294401	124296000	1600	deletion	MGAT4C(dist=1192733),C3H12orf50(dist=4629)	intergenic
3	124540301	124543100	2800	deletion	TMTC3(dist=55506),TRNAR-UCU-6(dist=114503)	intergenic
3	125064501	125083500	19000	both	TRNAG-CCC-53(dist=63773),TRNAK-UUU-6(dist=567141)	intergenic
3	125173701	125186300	12600	duplication	TRNAG-CCC-53(dist=172973),TRNAK-UUU-6(dist=464341)	intergenic
3	125437801	125439300	1500	deletion	TRNAG-CCC-53(dist=437073),TRNAK-UUU-6(dist=211341)	intergenic
3	126501501	126502600	1100	deletion	ATP2B1(dist=401099),LOC101119111(dist=707931)	intergenic
3	127210501	127211600	1100	deletion	LOC101119111	exonic
3	127955101	127957200	2100	deletion	TRNAW-CCA-54(dist=178913),LOC101113221(dist=36685)	intergenic
3	129281101	129282600	1500	deletion	EEA1	intronic
3	129840301	129842200	1900	deletion	MRPL42(dist=26911),SOCS2(dist=31714)	intergenic
3	131497501	131500000	2500	deletion	VEZT(dist=28860),METAP2(dist=116189)	intergenic
3	131852501	131855900	3400	deletion	MUCL1(dist=70778),GLYCAM1(dist=106493)	intergenic
3	133726901	133728900	2000	deletion	KRT1(dist=18259),KRT2(dist=3388)	intergenic
3	133876701	133880500	3800	duplication	LOC101111178	exonic
3	133900301	133906400	6100	duplication	LOC114113977	intronic
3	133906901	133918600	11700	duplication	LOC114113976	exonic
3	134193501	134195100	1600	deletion	KRT80(dist=471)	upstream
3	135446501	135447800	1300	deletion	METTL7A(dist=27491),TMPRSS12(dist=21739)	intergenic
3	135848801	135855000	6200	duplication	LARP4	exonic
3	136991001	136997300	6300	deletion	TUBA1C	intronic
3	137138301	137141300	3000	duplication	DHH	exonic
3	137181901	137193700	11800	duplication	KMT2D	exonic
3	137763801	137767200	3400	deletion	LOC101123547(dist=10704),LOC114113755(dist=45392)	intergenic
3	137883901	137885100	1200	deletion	LOC101102972(dist=1537),LOC114113757(dist=32481)	intergenic
3	137920401	137929100	8700	deletion	LOC114113757(dist=1812),C3H12orf54(dist=13086)	intergenic
3	137973301	137974500	1200	deletion	C3H12orf54(dist=5298),LOC101103970(dist=40619)	intergenic
3	138317801	138319000	1200	deletion	LOC101105997(dist=25682),LOC101106515(dist=31052)	intergenic
3	138403901	138409500	5600	duplication	CCDC184	exonic
3	138866601	138873300	6700	duplication	ENDOU	exonic
3	138873701	138876200	2500	duplication	ENDOU	exonic
3	139035001	139036800	1800	deletion	RPAP3(dist=115609),NONE(dist=NONE)	intergenic
3	139457501	139460800	3300	duplication	AMIGO2	exonic
3	139661701	139664100	2400	deletion	TRNAG-CCC-55(dist=174043),SLC38A4(dist=23374)	intergenic
3	139729701	139731500	1800	deletion	SLC38A4	intronic
3	139777401	139779300	1900	deletion	SLC38A4(dist=8485),SLC38A2(dist=356976)	intergenic
3	140073901	140076200	2300	deletion	SLC38A4(dist=304985),SLC38A2(dist=60076)	intergenic
3	140354001	140356300	2300	deletion	SLC38A1(dist=86261),SCAF11(dist=134687)	intergenic
3	140956001	140958000	2000	deletion	ARID2(dist=162273),ANO6(dist=196032)	intergenic
3	141124101	141126600	2500	deletion	ARID2(dist=330373),ANO6(dist=27432)	intergenic
3	141587701	141593200	5500	deletion	DBX2	intronic
3	142392301	142396200	3900	duplication	TMEM117	intronic
3	143821401	143822900	1500	deletion	TRNAI-GAU(dist=376690),TRNAW-CCA-56(dist=282485)	intergenic
3	144597601	144601000	3400	duplication	PPHLN1	intronic
3	144898501	144899600	1100	deletion	GXYLT1(dist=11948),TRNAY-GUA-10(dist=520719)	intergenic
3	145024901	145027200	2300	deletion	GXYLT1(dist=138348),TRNAY-GUA-10(dist=393119)	intergenic
3	145182301	145184200	1900	deletion	GXYLT1(dist=295748),TRNAY-GUA-10(dist=236119)	intergenic
3	145214701	145216400	1700	deletion	GXYLT1(dist=328148),TRNAY-GUA-10(dist=203919)	intergenic
3	146245001	146246600	1600	deletion	CNTN1	intronic
3	146286501	146292800	6300	deletion	CNTN1	intronic
3	146403401	146404600	1200	deletion	CNTN1	intronic
3	146673701	146682200	8500	both	LOC121819176,LOC121819177,LOC121819178	exonic
3	146683401	146684500	1100	deletion	LOC121819178	exonic
3	146688601	146709800	21200	deletion	LOC121819179,MUC19	exonic
3	146829601	146831000	1400	deletion	LRRK2	intronic
3	148268101	148270400	2300	deletion	KIF21A	intronic
3	148488901	148492200	3300	deletion	KIF21A(dist=212841),CPNE8(dist=15949)	intergenic
3	148625901	148628900	3000	deletion	CPNE8	intronic
3	149002901	149004400	1500	deletion	PTPRR	intronic
3	149722301	149725000	2700	deletion	CNOT2(dist=163191),MYRFL(dist=75764)	intergenic
3	150427001	150437300	10300	deletion	LOC101102969	intronic
3	150645201	150650700	5500	deletion	LOC106990182(dist=7515),LYZ(dist=55324)	intergenic
3	150825001	150827500	2500	deletion	CPSF6(dist=44526),CPM(dist=243400)	intergenic
3	151242301	151243500	1200	deletion	SLC35E3	intronic
3	151875601	151877500	1900	deletion	IFNG(dist=76061),DYRK2(dist=408260)	intergenic
3	152099201	152100300	1100	deletion	IFNG(dist=299661),DYRK2(dist=185460)	intergenic
3	152528601	152537500	8900	deletion	DYRK2(dist=228258),CAND1(dist=103174)	intergenic
3	152969001	152970700	1700	deletion	GRIP1	intronic
3	153173101	153174600	1500	deletion	GRIP1	intronic
3	154941301	154942400	1100	deletion	WIF1(dist=3961),TBC1D30(dist=166152)	intergenic
3	155861001	155863600	2600	deletion	SRGAP1	intronic
3	156276501	156277700	1200	deletion	RXYLT1(dist=174866),TRNAF-AAA-2(dist=203649)	intergenic
3	156529901	156532200	2300	deletion	AVPR1A(dist=26225),PPM1H(dist=237422)	intergenic
3	156790601	156791900	1300	deletion	PPM1H	intronic
3	157640301	157644600	4300	deletion	TAFA2	intronic
3	157648001	157651200	3200	deletion	TAFA2	intronic
3	157766701	157768000	1300	deletion	TAFA2	intronic
3	158041201	158042300	1100	deletion	TAFA2	intronic
3	158337701	158338800	1100	deletion	TRNAG-GCC-24(dist=276613),TRNAW-CCA-58(dist=961820)	intergenic
3	158453201	158457500	4300	deletion	TRNAG-GCC-24(dist=392113),TRNAW-CCA-58(dist=843120)	intergenic
3	158518401	158519500	1100	deletion	TRNAG-GCC-24(dist=457313),TRNAW-CCA-58(dist=781120)	intergenic
3	158748601	158750900	2300	deletion	TRNAG-GCC-24(dist=687513),TRNAW-CCA-58(dist=549720)	intergenic
3	158851801	158853100	1300	deletion	TRNAG-GCC-24(dist=790713),TRNAW-CCA-58(dist=447520)	intergenic
3	158950001	158954300	4300	deletion	TRNAG-GCC-24(dist=888913),TRNAW-CCA-58(dist=346320)	intergenic
3	159146301	159148100	1800	deletion	TRNAG-GCC-24(dist=1085213),TRNAW-CCA-58(dist=152520)	intergenic
3	159160401	159164200	3800	deletion	TRNAG-GCC-24(dist=1099313),TRNAW-CCA-58(dist=136420)	intergenic
3	159164601	159167000	2400	deletion	TRNAG-GCC-24(dist=1103513),TRNAW-CCA-58(dist=133620)	intergenic
3	159189501	159190600	1100	deletion	TRNAG-GCC-24(dist=1128413),TRNAW-CCA-58(dist=110020)	intergenic
3	159207701	159208800	1100	deletion	TRNAG-GCC-24(dist=1146613),TRNAW-CCA-58(dist=91820)	intergenic
3	159363501	159365100	1600	deletion	TRNAW-CCA-58(dist=62810),SLC16A7(dist=461658)	intergenic
3	159426501	159428200	1700	deletion	TRNAW-CCA-58(dist=125810),SLC16A7(dist=398558)	intergenic
3	159477201	159479100	1900	deletion	TRNAW-CCA-58(dist=176510),SLC16A7(dist=347658)	intergenic
3	159690201	159691400	1200	deletion	TRNAW-CCA-58(dist=389510),SLC16A7(dist=135358)	intergenic
3	159702001	159703500	1500	deletion	TRNAW-CCA-58(dist=401310),SLC16A7(dist=123258)	intergenic
3	159850401	159853100	2700	deletion	SLC16A7	intronic
3	160266601	160270400	3800	deletion	LOC101114092(dist=51839),LRIG3(dist=434510)	intergenic
3	160933901	160940300	6400	deletion	LRIG3(dist=177360),TRNAA-GGC(dist=657227)	intergenic
3	161499201	161511600	12400	deletion	LRIG3(dist=742660),TRNAA-GGC(dist=85927)	intergenic
3	161885301	161925700	40400	duplication	AGAP2,CDK4,LOC101116039,MARCHF9,TSPAN31	exonic
3	163286001	163303900	17900	duplication	ANKRD52,COQ10A	exonic
3	163877401	163883300	5900	deletion	LOC101106418	exonic
3	163911401	163968400	57000	deletion	LOC101104213,LOC101104465	exonic
3	164081201	164082400	1200	deletion	LOC114113662(dist=23505),LOC101109530(dist=98419)	intergenic
3	164126801	164130700	3900	deletion	LOC114113662(dist=69105),LOC101109530(dist=50119)	intergenic
3	164134701	164137300	2600	deletion	LOC114113662(dist=77005),LOC101109530(dist=43519)	intergenic
3	164224001	164228400	4400	deletion	LOC101116977(dist=5575),LOC101110319(dist=23562)	intergenic
3	164376801	164379200	2400	duplication	LOC101122678(dist=25322),LOC101117745(dist=31487)	intergenic
3	164508201	164511500	3300	deletion	LOC101111875(dist=27907),LOC114113642(dist=1015)	intergenic
3	164580801	164620500	39700	deletion	LOC101118518(dist=8721),LOC114113646(dist=28275)	intergenic
3	164623201	164627700	4500	deletion	LOC101118518(dist=51121),LOC114113646(dist=21075)	intergenic
3	164699001	164700700	1700	deletion	LOC114113646(dist=49285),LOC121816012(dist=36753)	intergenic
3	164768701	164771300	2600	deletion	LOC121816012(dist=30310),LOC101113142(dist=14474)	intergenic
3	164869301	164873100	3800	duplication	LOC101114185(dist=3752),LOC101119032(dist=20014)	intergenic
3	164963401	164969500	6100	deletion	LOC101119548(dist=13082),LOC101115450(dist=16247)	intergenic
3	165024901	165027000	2100	deletion	LOC101102551(dist=13894),LOC101119808(dist=23696)	intergenic
3	166302101	166304000	1900	deletion	CFAP54	intronic
3	167116001	167118800	2800	deletion	NEDD1(dist=409038),LOC105609282(dist=313825)	intergenic
3	167247901	167249100	1200	deletion	NEDD1(dist=540938),LOC105609282(dist=183525)	intergenic
3	167537101	167539100	2000	deletion	LOC105609282(dist=103304),TRNAD-GUC-13(dist=713448)	intergenic
3	168707401	168711800	4400	deletion	LOC101107270	exonic
3	169254301	169263100	8800	deletion	ANKS1B	intronic
3	169357301	169364300	7000	deletion	ANKS1B	intronic
3	169566201	169570900	4700	deletion	ANKS1B	intronic
3	169653201	169654400	1200	deletion	LOC114109697	exonic
3	170362001	170363900	1900	deletion	ANO4	intronic
3	177282801	177288000	5200	duplication	SYN3(dist=79077),LOC101119384(dist=1458)	intergenic
3	177860401	177862700	2300	deletion	LARGE1	intronic
3	178075101	178077000	1900	deletion	LARGE1(dist=53910),TRNAR-CCU-11(dist=831351)	intergenic
3	178567201	178572700	5500	both	LARGE1(dist=546010),TRNAR-CCU-11(dist=335651)	intergenic
3	178890101	178894300	4200	duplication	LARGE1(dist=868910),TRNAR-CCU-11(dist=14051)	intergenic
3	179859001	179870400	11400	deletion	LOC114113800	exonic
3	179884101	179887700	3600	deletion	LOC105605766(rna-XM_042247218.1:c.-5887_-5639delins-)	UTR5
3	179889801	179903900	14100	duplication	LOC105605766	exonic
3	179909901	179914200	4300	duplication	LOC101105566	exonic
3	179928201	179942600	14400	duplication	LOC101105566(dist=17375),LOC105605770(dist=44170)	intergenic
3	179949101	179976100	27000	duplication	LOC101105566(dist=38275),LOC105605770(dist=10670)	intergenic
3	180024101	180220000	195900	both	LOC101102047,LOC101105069,LOC101109077	exonic
3	180273901	180284900	11000	both	LOC101104893	exonic
3	180373601	180374700	1100	deletion	MYH9	intronic
3	181561501	181563700	2200	deletion	CARD10(dist=5913),LOC101103965(dist=50680)	intergenic
3	181710501	181713700	3200	deletion	LOC101103965(dist=61522),LOC101104224(dist=18263)	intergenic
3	181882801	181898800	16000	deletion	LOC101104224(dist=144623),SYT10(dist=30855)	intergenic
3	182073001	182075900	2900	duplication	SYT10(dist=30265),PKP2(dist=437573)	intergenic
3	182106901	182108300	1400	deletion	SYT10(dist=64165),PKP2(dist=405173)	intergenic
3	182208501	182209600	1100	deletion	SYT10(dist=165765),PKP2(dist=303873)	intergenic
3	182624901	182628900	4000	deletion	LOC114114036	exonic
3	184207101	184208500	1400	duplication	SINHCAF(rna-XM_004006749.5:c.*512_*1911del0,rna-XM_042247297.1:c.*512_*1911del0)	UTR3
3	184673701	184677600	3900	deletion	IPO8(dist=245414),TMTC1(dist=652846)	intergenic
3	184680001	184686200	6200	deletion	IPO8(dist=251714),TMTC1(dist=644246)	intergenic
3	184883201	184889400	6200	duplication	IPO8(dist=454914),TMTC1(dist=441046)	intergenic
3	185002901	185004300	1400	deletion	IPO8(dist=574614),TMTC1(dist=326146)	intergenic
3	185160001	185163100	3100	deletion	IPO8(dist=731714),TMTC1(dist=167346)	intergenic
3	185558901	185560200	1300	deletion	TMTC1	intronic
3	185632801	185635600	2800	deletion	TMTC1	intronic
3	185645801	185647100	1300	deletion	TMTC1	intronic
3	185906901	185911300	4400	deletion	FAR2	intronic
3	186181901	186186300	4400	deletion	TRNAC-ACA-72(dist=101838),CCDC91(dist=577803)	intergenic
3	186442701	186443800	1100	deletion	TRNAC-ACA-72(dist=362638),CCDC91(dist=320303)	intergenic
3	187006801	187008500	1700	deletion	CCDC91	intronic
3	187989901	187993600	3700	deletion	SMCO2	intronic
3	188246401	188247900	1500	deletion	STK38L(dist=9386),MED21(dist=123511)	intergenic
3	188655001	188657200	2200	deletion	ITPR2	intronic
3	189704201	189706400	2200	deletion	LMNTD1	intronic
3	192476801	192477900	1100	deletion	SOX5(dist=278560),TRNAK-UUU-7(dist=336795)	intergenic
3	192584001	192591200	7200	deletion	SOX5(dist=385760),TRNAK-UUU-7(dist=223495)	intergenic
3	192687701	192698500	10800	deletion	SOX5(dist=489460),TRNAK-UUU-7(dist=116195)	intergenic
3	193176301	193178600	2300	deletion	ETNK1(dist=11081),C2CD5(dist=73022)	intergenic
3	193364901	193369400	4500	deletion	C2CD5(dist=25362),ST8SIA1(dist=66275)	intergenic
3	194137501	194138700	1200	deletion	LDHB(dist=3318),GYS2(dist=40477)	intergenic
3	194169401	194170500	1100	deletion	LDHB(dist=35218),GYS2(dist=8677)	intergenic
3	194183901	194186400	2500	deletion	GYS2	intronic
3	194705801	194707500	1700	deletion	SLCO1C1(dist=20005),PDE3A(dist=14262)	intergenic
3	194844801	194848400	3600	deletion	PDE3A	intronic
3	195682901	195687000	4100	deletion	PDE3A(dist=588383),AEBP2(dist=357732)	intergenic
3	196978801	196980900	2100	deletion	PIK3C2G	intronic
3	197685401	197693500	8100	deletion	RERGL(dist=133708),TRNAS-GGA-86(dist=336636)	intergenic
3	198290801	198293000	2200	deletion	TRNAS-GGA-86(dist=260593),LMO3(dist=583742)	intergenic
3	198388701	198391700	3000	deletion	TRNAS-GGA-86(dist=358493),LMO3(dist=485042)	intergenic
3	198601001	198602700	1700	deletion	TRNAS-GGA-86(dist=570793),LMO3(dist=274042)	intergenic
3	199094201	199097100	2900	deletion	TRNAR-CCU-12(dist=77223),MGST1(dist=11171)	intergenic
3	199476801	199478400	1600	deletion	SLC15A5(dist=162477),DERA(dist=19272)	intergenic
3	199839101	199840200	1100	deletion	EPS8	intronic
3	199866001	199868800	2800	deletion	EPS8	intronic
3	201811401	201815400	4000	duplication	LOC101118179	intronic
3	201872601	201876700	4100	deletion	LOC101118179	intronic
3	202187301	202188400	1100	deletion	GRIN2B(dist=187550),EMP1(dist=113991)	intergenic
3	202559401	202561100	1700	deletion	HEBP1	intronic
3	203001101	203007200	6100	duplication	DUSP16	exonic
3	204116001	204119400	3400	deletion	PRB4	exonic
3	204171001	204172500	1500	deletion	LOC101114093(dist=4341),TAS2R42(dist=83260)	intergenic
3	204177201	204187500	10300	deletion	LOC101114093(dist=10541),TAS2R42(dist=68260)	intergenic
3	204190701	204195800	5100	duplication	LOC101114093(dist=24041),TAS2R42(dist=59960)	intergenic
3	204382501	204384600	2100	duplication	LOC101114857(dist=6898),LOC101115110(dist=32055)	intergenic
3	204404001	204405300	1300	deletion	LOC101114857(dist=28398),LOC101115110(dist=11355)	intergenic
3	204528601	204530000	1400	deletion	TAS2R7(dist=51497),YBX3(dist=35201)	intergenic
3	204758101	204760900	2800	deletion	LOC101123029	intronic
3	204803301	204805200	1900	deletion	LOC121819204(dist=6543),LOC114113672(dist=4380)	intergenic
3	204832001	204833600	1600	duplication	LOC114113672(dist=17478),LOC101104216(dist=8378)	intergenic
3	204876501	204900400	23900	both	LOC114113669,LOC114113675	exonic
3	204984201	205019800	35600	deletion	LOC114113674	exonic
3	205023601	205026100	2500	deletion	LOC105613001	intronic
3	205064901	205081000	16100	both	LOC101123288	exonic
3	205572601	205573900	1300	deletion	KLRF2	intronic
3	205614701	205631100	16400	deletion	LOC101102973	exonic
3	205666301	205668200	1900	deletion	LOC101102973(dist=30374),LOC101103227(dist=1942)	intergenic
3	205687101	205743400	56300	duplication	LOC101103227	exonic
3	205744901	205748200	3300	duplication	LOC101103714(dist=866)	upstream
3	205950001	205963200	13200	duplication	LOC101121762(dist=49026),CLEC2D(dist=108930)	intergenic
3	206163701	206167100	3400	deletion	LOC101122428(dist=51274),LOC101122683(dist=90911)	intergenic
3	206172601	206174500	1900	deletion	LOC101122428(dist=60174),LOC101122683(dist=83511)	intergenic
3	206179301	206186200	6900	deletion	LOC101122428(dist=66874),LOC101122683(dist=71811)	intergenic
3	206203801	206286700	82900	duplication	LOC101122683	exonic
3	206515901	206517000	1100	deletion	LOC114114111	intronic
3	206520901	206525900	5000	deletion	LOC114114111	intronic
3	206803401	206810400	7000	duplication	RIMKLB(dist=14160),MFAP5(dist=7279)	intergenic
3	206939501	206941600	2100	deletion	GDF3(dist=13376),LOC101104982(dist=8835)	intergenic
3	207005901	207008100	2200	deletion	LOC101105491(dist=14992),NANOG(dist=15820)	intergenic
3	207302101	207303300	1200	deletion	CLEC4D(dist=4694),CLEC4E(dist=1205)	intergenic
3	207501401	207504100	2700	deletion	LOC106990118	intronic
3	207519401	207527100	7700	duplication	LOC101102967	exonic
3	207534401	207545400	11000	duplication	LOC101102967	exonic
3	207555801	207574400	18600	duplication	LOC101102967	exonic
3	207576501	207590600	14100	duplication	EM4C,LOC101102967	exonic
3	207599601	207601100	1500	deletion	EM4C	intronic
3	207601401	207605700	4300	deletion	EM4C	exonic
3	207626001	207858700	232700	both	EM4C	exonic
3	207958001	207965400	7400	duplication	LOC105608603,LOC114112122	exonic
3	208117301	208121000	3700	deletion	LOC114113763	intronic
3	208129001	208130300	1300	deletion	LOC114113763	intronic
3	208166201	208379000	212800	both	LOC114108764,LOC114114063	exonic
3	208382501	208384300	1800	deletion	LOC114108764	intronic
3	208384801	208682700	297900	both	EP4C,LOC114108764,LOC114113791,LOC114114061	exonic
3	208683901	208685200	1300	deletion	EP4C,LOC101117316	intronic
3	208687501	208688900	1400	deletion	EP4C,LOC101117316	intronic
3	208689001	208691000	2000	duplication	EP4C	exonic
3	208691001	208692700	1700	deletion	LOC101117316	intronic
3	208692701	208698100	5400	duplication	LOC101117316	exonic
3	208698601	208699800	1200	duplication	LOC101117316	intronic
3	208704601	208819000	114400	both	LOC101117316,LOC114113798	exonic
3	208835601	208984800	149200	both	LOC101117316,LOC121819215	exonic
3	209204901	209206000	1100	deletion	LOC105614854	exonic
3	209697301	209710700	13400	both	GAPDH,IFFO1	exonic
3	210367101	210368600	1500	deletion	ANO2	intronic
3	210838301	210839500	1200	deletion	NTF3(dist=181487),TRNAK-UUU-8(dist=69565)	intergenic
3	214108001	214167600	59600	duplication	CACNA2D4,DCP1B	exonic
3	214771601	214772800	1200	deletion	LOC101117325	exonic
3	215000301	215001900	1600	deletion	MICAL3	intronic
3	215012201	215013700	1500	deletion	MICAL3	exonic
3	215486301	215488900	2600	deletion	ANKRD54(dist=3203),EIF3L(dist=8855)	intergenic
3	215514201	215516100	1900	deletion	EIF3L	intronic
3	215754801	215760800	6000	duplication	PLA2G6	exonic
3	216138601	216141800	3200	duplication	JOSD1	exonic
3	216812601	216814300	1700	deletion	LOC121819192	exonic
3	217825601	217827000	1400	deletion	MCHR1(dist=25862),SLC25A17(dist=32567)	intergenic
3	218940501	218958900	18400	deletion	CYP2D6,LOC114113831	exonic
3	218959401	219001400	42000	both	CYP2D6,LOC114114084	exonic
3	219003001	219015600	12600	duplication	LOC101112384,LOC114114086	exonic
3	219153101	219197000	43900	duplication	TCF20	intronic
3	220171601	220175400	3800	deletion	MPPED1	intronic
3	220375801	220377000	1200	deletion	EFCAB6	intronic
3	221194001	221197000	3000	duplication	PRR5	exonic
3	221790801	222481900	691100	duplication	ATXN10,CDPF1,FBLN1,LOC101110050,LOC105614928,LOC106991011,LOC121819243,PPARA,WNT7B	exonic
3	222482901	222730000	247100	duplication	CELSR1,GTSE1,LOC101110050,LOC114113836,TRMU,TTC38	exonic
3	222730901	222951800	220900	duplication	CERK,GRAMD4,TBC1D22A	exonic
3	222951801	222953200	1400	deletion	TBC1D22A	intronic
3	222953201	223069900	116700	duplication	TBC1D22A	exonic
3	223070901	223156100	85200	duplication	TBC1D22A	exonic
3	223345701	223347000	1300	deletion	TBC1D22A(dist=211194),TRNAC-ACA-77(dist=514211)	intergenic
3	223482201	223484100	1900	deletion	TBC1D22A(dist=347694),TRNAC-ACA-77(dist=377111)	intergenic
3	224355801	224443500	87700	both	TAFA5	exonic
3	224443801	224446300	2500	deletion	TAFA5(dist=45144),BRD1(dist=689403)	intergenic
3	224568501	224570500	2000	deletion	TAFA5(dist=169844),BRD1(dist=565203)	intergenic
3	224716601	224720300	3700	deletion	TAFA5(dist=317944),BRD1(dist=415403)	intergenic
3	224969901	224971800	1900	deletion	TAFA5(dist=571244),BRD1(dist=163903)	intergenic
3	225012201	225014200	2000	deletion	TAFA5(dist=613544),BRD1(dist=121503)	intergenic
3	225014201	226026600	1012400	both	ACR,ADM2,ALG12,ARSA,BRD1,CHKB,CPT1B,CRELD2,DENND6B,HDAC10,IL17REL,KLHDC7B,LMF2,LOC101121590,MAPK11,MAPK12,MAPK8IP2,MIOX,MLC1,MOV10L1,NCAPH2,ODF3B,PANX2,PIM3,PLXNB2,PPP6R2,RABL2B,SBF1,SELENOO,SHANK3,SYCE3,TRABD,TTLL8,TUBGCP6,ZBED4	exonic
3	226027101	226029300	2200	deletion	RABL2B(dist=42481),NONE(dist=NONE)	intergenic
3	226029701	226031400	1700	deletion	RABL2B(dist=45081),NONE(dist=NONE)	intergenic
3	226033601	226035400	1800	duplication	RABL2B(dist=48981),NONE(dist=NONE)	intergenic
3	226038501	226039800	1300	deletion	RABL2B(dist=53881),NONE(dist=NONE)	intergenic
3	226040301	226049800	9500	both	RABL2B(dist=55681),NONE(dist=NONE)	intergenic
3	226051301	226052700	1400	deletion	RABL2B(dist=66681),NONE(dist=NONE)	intergenic
3	226054301	226089200	34900	both	RABL2B(dist=69681),NONE(dist=NONE)	intergenic
4	1201	2700	1500	deletion	NONE(dist=NONE),LOC121819374(dist=309088)	intergenic
4	4501	13200	8700	deletion	NONE(dist=NONE),LOC121819374(dist=298588)	intergenic
4	20801	30300	9500	duplication	NONE(dist=NONE),LOC121819374(dist=281488)	intergenic
4	45601	49700	4100	duplication	NONE(dist=NONE),LOC121819374(dist=262088)	intergenic
4	87101	88900	1800	duplication	NONE(dist=NONE),LOC121819374(dist=222888)	intergenic
4	112401	113900	1500	deletion	NONE(dist=NONE),LOC121819374(dist=197888)	intergenic
4	138201	152100	13900	deletion	NONE(dist=NONE),LOC121819374(dist=159688)	intergenic
4	301401	323100	21700	duplication	LOC121819374	exonic
4	668101	669600	1500	deletion	LOC121819374(dist=351374),LOC101102132(dist=42519)	intergenic
4	706001	711900	5900	deletion	LOC101102132(dist=219)	upstream
4	735301	837200	101900	deletion	LOC101102132(dist=22639),VSTM2A(dist=348871)	intergenic
4	852601	855400	2800	deletion	LOC101102132(dist=139939),VSTM2A(dist=330671)	intergenic
4	914301	974400	60100	deletion	LOC101102132(dist=201639),VSTM2A(dist=211671)	intergenic
4	977401	979200	1800	deletion	LOC101102132(dist=264739),VSTM2A(dist=206871)	intergenic
4	1411801	1413000	1200	deletion	VSTM2A(dist=197736),LOC114112048(dist=49523)	intergenic
4	1436701	1438100	1400	deletion	VSTM2A(dist=222636),LOC114112048(dist=24423)	intergenic
4	1460701	1465500	4800	deletion	LOC114112048	exonic
4	1476001	1478400	2400	deletion	LOC114112048(dist=11230),NONE(dist=NONE)	intergenic
4	1535701	1541200	5500	deletion	LOC114112048(dist=70930),NONE(dist=NONE)	intergenic
4	1571201	1576200	5000	deletion	LOC114112048(dist=106430),NONE(dist=NONE)	intergenic
4	1689901	1691800	1900	deletion	LOC114112048(dist=225130),NONE(dist=NONE)	intergenic
4	1739601	1740900	1300	deletion	LOC114112048(dist=274830),NONE(dist=NONE)	intergenic
4	1883301	1890300	7000	deletion	LOC114112048(dist=418530),NONE(dist=NONE)	intergenic
4	1956301	1958600	2300	deletion	LOC114112048(dist=491530),NONE(dist=NONE)	intergenic
4	2050701	2053500	2800	deletion	LOC114112048(dist=585930),NONE(dist=NONE)	intergenic
4	2661701	2664300	2600	deletion	LOC114112048(dist=1196930),NONE(dist=NONE)	intergenic
4	2785501	2799400	13900	deletion	LOC114112048(dist=1320730),NONE(dist=NONE)	intergenic
4	2801701	2805600	3900	duplication	LOC114112048(dist=1336930),NONE(dist=NONE)	intergenic
4	2809701	2814000	4300	duplication	LOC114112048(dist=1344930),NONE(dist=NONE)	intergenic
[truncated: 5,232 more rows]
