# Supplementary material for: Genome-wide identification of candidate copy number polymorphism genes associated with complex traits of Tibetan-sheep
Source: Sci Rep. 2023 Oct 12;13:17283. doi: 10.1038/s41598-023-44402-1 (PMC10570297; doi:10.1038/s41598-023-44402-1)
Supplement: Supplementary file 5 — Supplementary Table S5. [file 41598_2023_44402_MOESM5_ESM.xlsx]

## Sheet: Sheet1
Supplementary Table S5. Functional enrichment of GO analysis of hypoxic adaptive CNVR-harbored genes
Group	Category	GO.ID	Term	list	Total	Pvalue	FDR	List
At least two groups in BD VS SG, or OL VS SG, or ZK VS SG shared CNVRs	molecular_function	GO:0003714	transcription corepressor activity	1	25	0.0182317	0.0953658	gene-CTBP1
	molecular_function	GO:0005044	scavenger receptor activity	2	53	0.00113014	0.0128836	gene-DMBT1,gene-EM4C
	cellular_component	GO:0005856	cytoskeleton	7	384	3.23727e-06	4.10054e-05	gene-LOC101116068,gene-LOC114112036,gene-LOC114116843,gene-LOC114116849,gene-LOC114116850,gene-LOC114116996,gene-LOC114118844
	cellular_component	GO:0005882	intermediate filament	8	91	8.76175e-14	4.29326e-12	gene-KRTAP5.4,gene-LOC101116068,gene-LOC114112036,gene-LOC114116843,gene-LOC114116849,gene-LOC114116850,gene-LOC114116996,gene-LOC114118844
	biological_process	GO:0007186	G protein-coupled receptor signaling pathway	3	1456	0.0200387	0.0626743	gene-ADGRL4,gene-ADRA2C,gene-LOC105603803
	biological_process	GO:0019882	antigen processing and presentation	1	27	0.0149775	0.0925884	gene-LOC101113217
	molecular_function	GO:0038024	cargo receptor activity	3	67	1.3368e-05	0.000909026	gene-EM4C,gene-LOC101117316,gene-LOC114113798
	cellular_component	GO:0043228	non-membrane-bounded organelle	7	1066	0.00224147	0.0170351	gene-LOC101116068,gene-LOC114112036,gene-LOC114116843,gene-LOC114116849,gene-LOC114116850,gene-LOC114116996,gene-LOC114118844
	cellular_component	GO:0043232	intracellular non-membrane-bounded organelle	8	1066	2.79461e-05	0.000373461	gene-KRTAP5.4,gene-LOC101116068,gene-LOC114112036,gene-LOC114116843,gene-LOC114116849,gene-LOC114116850,gene-LOC114116996,gene-LOC114118844
	cellular_component	GO:0044422	organelle part	8	1370	0.000182855	0.00206766	gene-KRTAP5.4,gene-LOC101116068,gene-LOC114112036,gene-LOC114116843,gene-LOC114116849,gene-LOC114116850,gene-LOC114116996,gene-LOC114118844
	cellular_component	GO:0044430	cytoskeletal part	8	294	1.19877e-09	2.20274e-08	gene-KRTAP5.4,gene-LOC101116068,gene-LOC114112036,gene-LOC114116843,gene-LOC114116849,gene-LOC114116850,gene-LOC114116996,gene-LOC114118844
	cellular_component	GO:0044446	intracellular organelle part	8	1348	0.000162193	0.00198686	gene-KRTAP5.4,gene-LOC101116068,gene-LOC114112036,gene-LOC114116843,gene-LOC114116849,gene-LOC114116850,gene-LOC114116996,gene-LOC114118844
	cellular_component	GO:0045095	keratin filament	8	80	3.00103e-14	4.29326e-12	gene-KRTAP5.4,gene-LOC101116068,gene-LOC114112036,gene-LOC114116843,gene-LOC114116849,gene-LOC114116850,gene-LOC114116996,gene-LOC114118844
	cellular_component	GO:0045111	intermediate filament cytoskeleton	8	91	8.76175e-14	4.29326e-12	gene-KRTAP5.4,gene-LOC101116068,gene-LOC114112036,gene-LOC114116843,gene-LOC114116849,gene-LOC114116850,gene-LOC114116996,gene-LOC114118844
	molecular_function	GO:0051287	NAD binding	1	40	0.0290266	0.123363	gene-CTBP1
	cellular_component	GO:0099080	supramolecular complex	8	142	3.39133e-12	7.12179e-11	gene-KRTAP5.4,gene-LOC101116068,gene-LOC114112036,gene-LOC114116843,gene-LOC114116849,gene-LOC114116850,gene-LOC114116996,gene-LOC114118844
	cellular_component	GO:0099081	supramolecular polymer	8	142	3.39133e-12	7.12179e-11	gene-KRTAP5.4,gene-LOC101116068,gene-LOC114112036,gene-LOC114116843,gene-LOC114116849,gene-LOC114116850,gene-LOC114116996,gene-LOC114118844
	cellular_component	GO:0099512	supramolecular fiber	8	142	3.39133e-12	7.12179e-11	gene-KRTAP5.4,gene-LOC101116068,gene-LOC114112036,gene-LOC114116843,gene-LOC114116849,gene-LOC114116850,gene-LOC114116996,gene-LOC114118844
	cellular_component	GO:0099513	polymeric cytoskeletal fiber	8	131	1.7563e-12	6.45441e-11	gene-KRTAP5.4,gene-LOC101116068,gene-LOC114112036,gene-LOC114116843,gene-LOC114116849,gene-LOC114116850,gene-LOC114116996,gene-LOC114118844
BD vs SG group-specific CNVRs	molecular_function	GO:0004984	olfactory receptor activity	5	964	0.00140721	0.0145838	gene-LOC101119653,gene-LOC101119916,gene-LOC101120175,gene-LOC101120675,gene-LOC114116981
	molecular_function	GO:0008597	calcium-dependent protein serine/threonine phosphatase regulator activity	1	2	0.00191036	0.0167524	gene-PPP3R1
	biological_process	GO:0031124	mRNA 3'-end processing	1	7	0.00584685	0.0385404	gene-CSTF2T
	molecular_function	GO:0004930	G protein-coupled receptor activity	5	1343	0.00608533	0.0385404	gene-LOC101119653,gene-LOC101119916,gene-LOC101120175,gene-LOC101120675,gene-LOC114116981
	biological_process	GO:0031123	RNA 3'-end processing	1	15	0.0124917	0.0659314	gene-CSTF2T
	molecular_function	GO:0004888	transmembrane signaling receptor activity	5	1600	0.0127724	0.0659314	gene-LOC101119653,gene-LOC101119916,gene-LOC101120175,gene-LOC101120675,gene-LOC114116981
	molecular_function	GO:0004806	triglyceride lipase activity	1	14	0.013302	0.0659314	gene-LIPI
	molecular_function	GO:0038023	signaling receptor activity	5	1667	0.0151364	0.0703965	gene-LOC101119653,gene-LOC101119916,gene-LOC101120175,gene-LOC101120675,gene-LOC114116981
	molecular_function	GO:0060089	molecular transducer activity	5	1675	0.0154378	0.0703965	gene-LOC101119653,gene-LOC101119916,gene-LOC101120175,gene-LOC101120675,gene-LOC114116981
	biological_process	GO:0007034	vacuolar transport	1	23	0.0190971	0.0837335	gene-LOC101123009
	biological_process	GO:0050896	response to stimulus	6	3239	0.025783	0.101354	gene-LOC101113217,gene-LOC101119653,gene-LOC101119916,gene-LOC101120175,gene-LOC101120675,gene-LOC114116981
	molecular_function	GO:0019888	protein phosphatase regulator activity	1	32	0.0301645	0.114625	gene-PPP3R1
	molecular_function	GO:0019208	phosphatase regulator activity	1	39	0.03665	0.116502	gene-PPP3R1
	biological_process	GO:0007165	signal transduction	5	2540	0.0389301	0.116502	gene-LOC101119653,gene-LOC101119916,gene-LOC101120175,gene-LOC101120675,gene-LOC114116981
	molecular_function	GO:0001883	purine nucleoside binding	2	334	0.0392114	0.116502	gene-LOC101109388,gene-LOC101116085
	molecular_function	GO:0005525	GTP binding	2	334	0.0392114	0.116502	gene-LOC101109388,gene-LOC101116085
	molecular_function	GO:0032550	purine ribonucleoside binding	2	334	0.0392114	0.116502	gene-LOC101109388,gene-LOC101116085
	molecular_function	GO:0001882	nucleoside binding	2	337	0.0398558	0.116502	gene-LOC101109388,gene-LOC101116085
	molecular_function	GO:0032549	ribonucleoside binding	2	337	0.0398558	0.116502	gene-LOC101109388,gene-LOC101116085
	molecular_function	GO:0032561	guanyl ribonucleotide binding	2	337	0.0398558	0.116502	gene-LOC101109388,gene-LOC101116085
	molecular_function	GO:0019001	guanyl nucleotide binding	2	344	0.0413756	0.117921	gene-LOC101109388,gene-LOC101116085
	biological_process	GO:0023052	signaling	5	2599	0.0427109	0.118757	gene-LOC101119653,gene-LOC101119916,gene-LOC101120175,gene-LOC101120675,gene-LOC114116981
	biological_process	GO:0007154	cell communication	5	2618	0.0439796	0.119373	gene-LOC101119653,gene-LOC101119916,gene-LOC101120175,gene-LOC101120675,gene-LOC114116981
OL VS SG group-specific CNVRs	molecular_function	GO:0004938	alpha2-adrenergic receptor activity	1	3	0.00264414	0.0273209	gene-ADRA2C
	biological_process	GO:0006940	regulation of smooth muscle contraction	1	6	0.00278784	0.0273209	gene-ADRA2C
	biological_process	GO:0030168	platelet activation	1	9	0.00417943	0.0383985	gene-ADRA2C
	biological_process	GO:0006939	smooth muscle contraction	1	11	0.00510629	0.0389863	gene-ADRA2C
	molecular_function	GO:0004936	alpha-adrenergic receptor activity	1	6	0.00528187	0.0389863	gene-ADRA2C
	biological_process	GO:0006937	regulation of muscle contraction	1	12	0.00556947	0.0389863	gene-ADRA2C
	biological_process	GO:0019229	regulation of vasoconstriction	1	12	0.00556947	0.0389863	gene-ADRA2C
	biological_process	GO:0090257	regulation of muscle system process	1	12	0.00556947	0.0389863	gene-ADRA2C
	biological_process	GO:1903522	regulation of blood circulation	1	17	0.00788274	0.0487695	gene-ADRA2C
	molecular_function	GO:0004935	adrenergic receptor activity	1	9	0.00791321	0.0487695	gene-ADRA2C
	biological_process	GO:0042310	vasoconstriction	1	20	0.00926864	0.0487695	gene-ADRA2C
	biological_process	GO:0097756	negative regulation of blood vessel diameter	1	20	0.00926864	0.0487695	gene-ADRA2C
	biological_process	GO:0006936	muscle contraction	1	22	0.0101917	0.0487695	gene-ADRA2C
	biological_process	GO:0003012	muscle system process	1	23	0.010653	0.0487695	gene-ADRA2C
	biological_process	GO:0044057	regulation of system process	1	24	0.0111141	0.0487695	gene-ADRA2C
	molecular_function	GO:0017017	MAP kinase tyrosine/serine/threonine phosphatase activity	1	13	0.0114117	0.0487695	gene-DUSP8
	molecular_function	GO:0033549	MAP kinase phosphatase activity	1	13	0.0114117	0.0487695	gene-DUSP8
	cellular_component	GO:0043229	intracellular organelle	8	2454	0.011471	0.0487695	gene-KRTAP5.4,gene-LOC101116068,gene-LOC114112036,gene-LOC114116843,gene-LOC114116849,gene-LOC114116850,gene-LOC114116996,gene-LOC114118844
	biological_process	GO:0003018	vascular process in circulatory system	1	26	0.0120358	0.0487695	gene-ADRA2C
	biological_process	GO:0035150	regulation of tube size	1	26	0.0120358	0.0487695	gene-ADRA2C
	biological_process	GO:0035296	regulation of tube diameter	1	26	0.0120358	0.0487695	gene-ADRA2C
	biological_process	GO:0050880	regulation of blood vessel size	1	26	0.0120358	0.0487695	gene-ADRA2C
	biological_process	GO:0097746	regulation of blood vessel diameter	1	26	0.0120358	0.0487695	gene-ADRA2C
	cellular_component	GO:0043226	organelle	8	2479	0.0122753	0.0487695	gene-KRTAP5.4,gene-LOC101116068,gene-LOC114112036,gene-LOC114116843,gene-LOC114116849,gene-LOC114116850,gene-LOC114116996,gene-LOC114118844
	biological_process	GO:0003013	circulatory system process	1	35	0.0161749	0.057993	gene-ADRA2C
	biological_process	GO:0007596	blood coagulation	1	35	0.0161749	0.057993	gene-ADRA2C
	biological_process	GO:0007599	hemostasis	1	35	0.0161749	0.057993	gene-ADRA2C
	biological_process	GO:0008015	blood circulation	1	35	0.0161749	0.057993	gene-ADRA2C
	biological_process	GO:0050817	coagulation	1	36	0.016634	0.0582188	gene-ADRA2C
	molecular_function	GO:0016790	thiolester hydrolase activity	1	20	0.0175069	0.0586381	gene-ACOT11
	biological_process	GO:0050878	regulation of body fluid levels	1	38	0.0175515	0.0586381	gene-ADRA2C
	biological_process	GO:0042060	wound healing	1	40	0.0184684	0.0603302	gene-ADRA2C
	biological_process	GO:0009611	response to wounding	1	43	0.0198425	0.0626743	gene-ADRA2C
	biological_process	GO:0001775	cell activation	1	47	0.0216721	0.0642083	gene-ADRA2C
	molecular_function	GO:0043130	ubiquitin binding	1	25	0.0218395	0.0642083	gene-LOC106991827
	molecular_function	GO:0032182	ubiquitin-like protein binding	1	26	0.022704	0.0654408	gene-LOC106991827
	molecular_function	GO:0008138	protein tyrosine/serine/threonine phosphatase activity	1	35	0.0304523	0.0860862	gene-DUSP8
	molecular_function	GO:0008227	G protein-coupled amine receptor activity	1	42	0.0364398	0.0991971	gene-ADRA2C
	biological_process	GO:0090066	regulation of anatomical structure size	1	83	0.0380166	0.101608	gene-ADRA2C
	cellular_component	GO:0005622	intracellular	8	2983	0.0407127	0.104996	gene-KRTAP5.4,gene-LOC101116068,gene-LOC114112036,gene-LOC114116843,gene-LOC114116849,gene-LOC114116850,gene-LOC114116996,gene-LOC114118844
	cellular_component	GO:0044424	intracellular part	8	2983	0.0407127	0.104996	gene-KRTAP5.4,gene-LOC101116068,gene-LOC114112036,gene-LOC114116843,gene-LOC114116849,gene-LOC114116850,gene-LOC114116996,gene-LOC114118844
	biological_process	GO:0006470	protein dephosphorylation	1	109	0.0496845	0.125924	gene-DUSP8
ZK VS SG group-specific CNVRs	molecular_function	GO:0005242	inward rectifier potassium channel activity	2	15	5.08061e-05	0.00230321	gene-KCNJ15,gene-KCNJ6
	molecular_function	GO:0099094	ligand-gated cation channel activity	2	58	0.000786456	0.0267395	gene-KCNJ15,gene-KCNJ6
	molecular_function	GO:0005249	voltage-gated potassium channel activity	2	70	0.0011436	0.0285347	gene-KCNJ15,gene-KCNJ6
	biological_process	GO:0006813	potassium ion transport	2	112	0.00156999	0.0285347	gene-KCNJ15,gene-KCNJ6
	molecular_function	GO:0022843	voltage-gated cation channel activity	2	90	0.00188171	0.0285347	gene-KCNJ15,gene-KCNJ6
	molecular_function	GO:0005267	potassium channel activity	2	96	0.00213743	0.0285347	gene-KCNJ15,gene-KCNJ6
	molecular_function	GO:0005244	voltage-gated ion channel activity	2	104	0.00250267	0.0285347	gene-KCNJ15,gene-KCNJ6
	molecular_function	GO:0022832	voltage-gated channel activity	2	105	0.00255027	0.0285347	gene-KCNJ15,gene-KCNJ6
	molecular_function	GO:0015276	ligand-gated ion channel activity	2	106	0.00259829	0.0285347	gene-KCNJ15,gene-KCNJ6
	molecular_function	GO:0022834	ligand-gated channel activity	2	106	0.00259829	0.0285347	gene-KCNJ15,gene-KCNJ6
	molecular_function	GO:0015079	potassium ion transmembrane transporter activity	2	111	0.00284483	0.0285347	gene-KCNJ15,gene-KCNJ6
	molecular_function	GO:0015467	G-protein activated inward rectifier potassium channel activity	1	4	0.00293739	0.0285347	gene-KCNJ6
	biological_process	GO:0015672	monovalent inorganic cation transport	2	197	0.00477381	0.0432825	gene-KCNJ15,gene-KCNJ6
	molecular_function	GO:0005261	cation channel activity	2	196	0.00861276	0.0725729	gene-KCNJ15,gene-KCNJ6
	biological_process	GO:0030001	metal ion transport	2	274	0.00907161	0.0725729	gene-KCNJ15,gene-KCNJ6
	molecular_function	GO:0022839	ion gated channel activity	2	214	0.0101994	0.0731367	gene-KCNJ15,gene-KCNJ6
	molecular_function	GO:0022836	gated channel activity	2	217	0.0104757	0.0731367	gene-KCNJ15,gene-KCNJ6
	molecular_function	GO:0015077	monovalent inorganic cation transmembrane transporter activity	2	220	0.0107554	0.0731367	gene-KCNJ15,gene-KCNJ6
	molecular_function	GO:0046873	metal ion transmembrane transporter activity	2	245	0.0132146	0.0855801	gene-KCNJ15,gene-KCNJ6
	biological_process	GO:0006812	cation transport	2	375	0.0165827	0.0953658	gene-KCNJ15,gene-KCNJ6
	molecular_function	GO:0005216	ion channel activity	2	285	0.0176132	0.0953658	gene-KCNJ15,gene-KCNJ6
	molecular_function	GO:0022838	substrate-specific channel activity	2	285	0.0176132	0.0953658	gene-KCNJ15,gene-KCNJ6
	molecular_function	GO:0015267	channel activity	2	306	0.0201426	0.0978355	gene-KCNJ15,gene-KCNJ6
	molecular_function	GO:0022803	passive transmembrane transporter activity	2	306	0.0201426	0.0978355	gene-KCNJ15,gene-KCNJ6
	molecular_function	GO:0022890	inorganic cation transmembrane transporter activity	2	350	0.0259109	0.121513	gene-KCNJ15,gene-KCNJ6
	cellular_component	GO:0015935	small ribosomal subunit	1	25	0.0279351	0.123363	gene-LOC101121379
	molecular_function	GO:0008324	cation transmembrane transporter activity	2	368	0.0284468	0.123363	gene-KCNJ15,gene-KCNJ6
	biological_process	GO:0006811	ion transport	2	626	0.0434155	0.178925	gene-KCNJ15,gene-KCNJ6
	molecular_function	GO:0015318	inorganic molecular entity transmembrane transporter activity	2	483	0.04687	0.18748	gene-KCNJ15,gene-KCNJ6
