# Supplementary material for: Genome-wide identification of candidate copy number polymorphism genes associated with complex traits of Tibetan-sheep
Source: Sci Rep. 2023 Oct 12;13:17283. doi: 10.1038/s41598-023-44402-1 (PMC10570297; doi:10.1038/s41598-023-44402-1)
Supplement: Supplementary file 6 — Supplementary Table S6. [file 41598_2023_44402_MOESM6_ESM.xlsx]

## Sheet: Sheet1
Supplementary Table S6. Functional enrichment of GO analysis of coat color CNVR-harbored genes
Group	Category	GO.ID	Term	list	Total	Pvalue	FDR	List
At least two groups in BD VS HZ, or GY VS HZ, or OL VS HZ shared CNVRs	biological_process	GO:0009914	hormone transport	1	16	0.0133196	0.181816	gene-HTR1A
	biological_process	GO:0046879	hormone secretion	1	14	0.0116633	0.181816	gene-HTR1A
	biological_process	GO:0046883	regulation of hormone secretion	1	10	0.00834333	0.181816	gene-HTR1A
BD VS HZ group-specific CNVRs	molecular_function	GO:0004984	olfactory receptor activity	7	964	5.69e-05	0.00881868	gene-LOC101108776,gene-LOC101119653,gene-LOC101119916,gene-LOC101120175,gene-LOC101120675,gene-LOC114116981,gene-LOC114118337
	molecular_function	GO:0004930	G protein-coupled receptor activity	7	1343	0.000461284	0.0357495	gene-LOC101108776,gene-LOC101119653,gene-LOC101119916,gene-LOC101120175,gene-LOC101120675,gene-LOC114116981,gene-LOC114118337
	molecular_function	GO:0016303	1-phosphatidylinositol-3-kinase activity	1	1	0.00117613	0.0390062	gene-PIK3C3
	biological_process	GO:0007186	G protein-coupled receptor signaling pathway	7	1456	0.00118292	0.0390062	gene-LOC101108776,gene-LOC101119653,gene-LOC101119916,gene-LOC101120175,gene-LOC101120675,gene-LOC114116981,gene-LOC114118337
	molecular_function	GO:0004888	transmembrane signaling receptor activity	7	1600	0.00133994	0.0390062	gene-LOC101108776,gene-LOC101119653,gene-LOC101119916,gene-LOC101120175,gene-LOC101120675,gene-LOC114116981,gene-LOC114118337
	molecular_function	GO:0038023	signaling receptor activity	7	1667	0.00171211	0.0390062	gene-LOC101108776,gene-LOC101119653,gene-LOC101119916,gene-LOC101120175,gene-LOC101120675,gene-LOC114116981,gene-LOC114118337
	molecular_function	GO:0060089	molecular transducer activity	7	1675	0.00176157	0.0390062	gene-LOC101108776,gene-LOC101119653,gene-LOC101119916,gene-LOC101120175,gene-LOC101120675,gene-LOC114116981,gene-LOC114118337
	biological_process	GO:0050794	regulation of cellular process	11	4201	0.00312447	0.0605366	gene-LOC101104505,gene-LOC101108776,gene-LOC101119653,gene-LOC101119916,gene-LOC101120175,gene-LOC101120675,gene-LOC101120895,gene-LOC114116981,gene-LOC114118096,gene-LOC114118337,gene-PIK3C3
	molecular_function	GO:0052742	phosphatidylinositol kinase activity	1	3	0.00352448	0.0606995	gene-PIK3C3
	biological_process	GO:0050789	regulation of biological process	11	4361	0.00442504	0.0685881	gene-LOC101104505,gene-LOC101108776,gene-LOC101119653,gene-LOC101119916,gene-LOC101120175,gene-LOC101120675,gene-LOC101120895,gene-LOC114116981,gene-LOC114118096,gene-LOC114118337,gene-PIK3C3
	molecular_function	GO:0005179	hormone activity	2	91	0.00499654	0.0704058	gene-INHBA,gene-VIP
	molecular_function	GO:0008410	CoA-transferase activity	1	5	0.00586767	0.0738778	gene-SUGCT
	biological_process	GO:0065007	biological regulation	11	4582	0.00696977	0.0738778	gene-LOC101104505,gene-LOC101108776,gene-LOC101119653,gene-LOC101119916,gene-LOC101120175,gene-LOC101120675,gene-LOC101120895,gene-LOC114116981,gene-LOC114118096,gene-LOC114118337,gene-PIK3C3
	molecular_function	GO:0035004	phosphatidylinositol 3-kinase activity	1	6	0.00703732	0.0738778	gene-PIK3C3
	biological_process	GO:0007165	signal transduction	8	2540	0.00714946	0.0738778	gene-LOC101108776,gene-LOC101119653,gene-LOC101119916,gene-LOC101120175,gene-LOC101120675,gene-LOC114116981,gene-LOC114118337,gene-PIK3C3
	biological_process	GO:0023052	signaling	8	2599	0.00828684	0.0791617	gene-LOC101108776,gene-LOC101119653,gene-LOC101119916,gene-LOC101120175,gene-LOC101120675,gene-LOC114116981,gene-LOC114118337,gene-PIK3C3
	biological_process	GO:0007154	cell communication	8	2618	0.00868226	0.0791617	gene-LOC101108776,gene-LOC101119653,gene-LOC101119916,gene-LOC101120175,gene-LOC101120675,gene-LOC114116981,gene-LOC114118337,gene-PIK3C3
	biological_process	GO:0006629	lipid metabolic process	3	354	0.00983351	0.0846774	gene-LIPI,gene-PIK3C3,gene-PLCXD1
	biological_process	GO:0051716	cellular response to stimulus	8	2774	0.0125257	0.102183	gene-LOC101108776,gene-LOC101119653,gene-LOC101119916,gene-LOC101120175,gene-LOC101120675,gene-LOC114116981,gene-LOC114118337,gene-PIK3C3
	biological_process	GO:0031110	regulation of microtubule polymerization or depolymerization	1	11	0.0142379	0.110344	gene-LOC101104505
	molecular_function	GO:0004806	triglyceride lipase activity	1	14	0.0163482	0.120665	gene-LIPI
	biological_process	GO:0048015	phosphatidylinositol-mediated signaling	1	15	0.0193685	0.133347	gene-PIK3C3
	biological_process	GO:0046834	lipid phosphorylation	1	16	0.0206473	0.133347	gene-PIK3C3
	biological_process	GO:0046854	phosphatidylinositol phosphorylation	1	16	0.0206473	0.133347	gene-PIK3C3
	biological_process	GO:0048017	inositol lipid-mediated signaling	1	17	0.0219245	0.135932	gene-PIK3C3
	biological_process	GO:0070507	regulation of microtubule cytoskeleton organization	1	20	0.0257469	0.149563	gene-LOC101104505
	biological_process	GO:0031109	microtubule polymerization or depolymerization	1	21	0.0270179	0.149563	gene-LOC101104505
	biological_process	GO:0032886	regulation of microtubule-based process	1	21	0.0270179	0.149563	gene-LOC101104505
	biological_process	GO:0007034	vacuolar transport	1	23	0.0295554	0.157968	gene-LOC101123009
	biological_process	GO:0050896	response to stimulus	8	3239	0.0321733	0.166229	gene-LOC101108776,gene-LOC101119653,gene-LOC101119916,gene-LOC101120175,gene-LOC101120675,gene-LOC114116981,gene-LOC114118337,gene-PIK3C3
	cellular_component	GO:0016021	integral component of membrane	7	2609	0.0348628	0.1673	gene-LOC101108776,gene-LOC101119653,gene-LOC101119916,gene-LOC101120175,gene-LOC101120675,gene-LOC114116981,gene-LOC114118337
	molecular_function	GO:0048018	receptor ligand activity	2	256	0.0355843	0.1673	gene-INHBA,gene-VIP
	cellular_component	GO:0031224	intrinsic component of membrane	7	2619	0.0356187	0.1673	gene-LOC101108776,gene-LOC101119653,gene-LOC101119916,gene-LOC101120175,gene-LOC101120675,gene-LOC114116981,gene-LOC114118337
	molecular_function	GO:0030545	receptor regulator activity	2	261	0.0368651	0.168061	gene-INHBA,gene-VIP
	molecular_function	GO:0042054	histone methyltransferase activity	1	38	0.0437922	0.19225	gene-LOC101120895
	biological_process	GO:0016571	histone methylation	1	35	0.0446516	0.19225	gene-LOC101120895
GY VS HZ group-specific CNVRs	biological_process	GO:0019882	antigen processing and presentation	4	27	1.08122e-06	0.000467089	gene-LOC101104866,gene-LOC101107641,gene-LOC101111694,gene-LOC114109630
	biological_process	GO:0006955	immune response	7	285	1.62827e-05	0.00249904	gene-LOC101104866,gene-LOC101107641,gene-LOC101111694,gene-LOC114109630,gene-LTA,gene-LTB,gene-TNF
	molecular_function	GO:0005164	tumor necrosis factor receptor binding	3	23	2.02793e-05	0.00249904	gene-LTA,gene-LTB,gene-TNF
	molecular_function	GO:0032813	tumor necrosis factor receptor superfamily binding	3	24	2.31393e-05	0.00249904	gene-LTA,gene-LTB,gene-TNF
	biological_process	GO:0002376	immune system process	7	342	5.25056e-05	0.00453649	gene-LOC101104866,gene-LOC101107641,gene-LOC101111694,gene-LOC114109630,gene-LTA,gene-LTB,gene-TNF
	molecular_function	GO:0003952	NAD+ synthase (glutamine-hydrolyzing) activity	1	1	0.00235225	0.114271	gene-NADSYN1
	biological_process	GO:0034605	cellular response to heat	1	1	0.00297647	0.114271	gene-ANO1
	biological_process	GO:0035774	positive regulation of insulin secretion involved in cellular response to glucose stimulus	1	1	0.00297647	0.114271	gene-ANO1
	biological_process	GO:0043589	skin morphogenesis	1	1	0.00297647	0.114271	gene-CDSN
	molecular_function	GO:0004817	cysteine-tRNA ligase activity	1	2	0.00469914	0.114271	gene-CARS1
	molecular_function	GO:0003724	RNA helicase activity	2	48	0.0056521	0.114271	gene-DDX39B,gene-DDX43
	biological_process	GO:0042981	regulation of apoptotic process	3	124	0.0058198	0.114271	gene-FADD,gene-MAGED1,gene-PHLDA2
	biological_process	GO:0043067	regulation of programmed cell death	3	124	0.0058198	0.114271	gene-FADD,gene-MAGED1,gene-PHLDA2
	biological_process	GO:0002793	positive regulation of peptide secretion	1	2	0.00594435	0.114271	gene-ANO1
	biological_process	GO:0006423	cysteinyl-tRNA aminoacylation	1	2	0.00594435	0.114271	gene-CARS1
	biological_process	GO:0032024	positive regulation of insulin secretion	1	2	0.00594435	0.114271	gene-ANO1
	biological_process	GO:0035773	insulin secretion involved in cellular response to glucose stimulus	1	2	0.00594435	0.114271	gene-ANO1
	biological_process	GO:0046887	positive regulation of hormone secretion	1	2	0.00594435	0.114271	gene-ANO1
	biological_process	GO:0050714	positive regulation of protein secretion	1	2	0.00594435	0.114271	gene-ANO1
	biological_process	GO:0061178	regulation of insulin secretion involved in cellular response to glucose stimulus	1	2	0.00594435	0.114271	gene-ANO1
	biological_process	GO:0090277	positive regulation of peptide hormone secretion	1	2	0.00594435	0.114271	gene-ANO1
	biological_process	GO:1903532	positive regulation of secretion by cell	1	2	0.00594435	0.114271	gene-ANO1
	biological_process	GO:0010941	regulation of cell death	3	126	0.00608385	0.114271	gene-FADD,gene-MAGED1,gene-PHLDA2
	molecular_function	GO:0005126	cytokine receptor binding	3	162	0.00638223	0.11488	gene-LTA,gene-LTB,gene-TNF
	molecular_function	GO:0004359	glutaminase activity	1	3	0.00704068	0.1202	gene-NADSYN1
	biological_process	GO:0051047	positive regulation of secretion	1	3	0.00890368	0.1202	gene-ANO1
	biological_process	GO:0051222	positive regulation of protein transport	1	3	0.00890368	0.1202	gene-ANO1
	biological_process	GO:0071322	cellular response to carbohydrate stimulus	1	3	0.00890368	0.1202	gene-ANO1
	biological_process	GO:0071326	cellular response to monosaccharide stimulus	1	3	0.00890368	0.1202	gene-ANO1
	biological_process	GO:0071331	cellular response to hexose stimulus	1	3	0.00890368	0.1202	gene-ANO1
	biological_process	GO:0071333	cellular response to glucose stimulus	1	3	0.00890368	0.1202	gene-ANO1
	biological_process	GO:1904951	positive regulation of establishment of protein localization	1	3	0.00890368	0.1202	gene-ANO1
	cellular_component	GO:0001533	cornified envelope	1	4	0.00957875	0.121706	gene-LOC443313
	cellular_component	GO:0016471	vacuolar proton-transporting V-type ATPase complex	1	4	0.00957875	0.121706	gene-ATP6V1G2
	molecular_function	GO:0004861	cyclin-dependent protein serine/threonine kinase inhibitor activity	1	5	0.0117078	0.128028	gene-CDKN1C
	biological_process	GO:0009743	response to carbohydrate	1	4	0.0118545	0.128028	gene-ANO1
	biological_process	GO:0009746	response to hexose	1	4	0.0118545	0.128028	gene-ANO1
	biological_process	GO:0009749	response to glucose	1	4	0.0118545	0.128028	gene-ANO1
	biological_process	GO:0032922	circadian regulation of gene expression	1	4	0.0118545	0.128028	gene-MAGED1
	biological_process	GO:0034284	response to monosaccharide	1	4	0.0118545	0.128028	gene-ANO1
	biological_process	GO:0006915	apoptotic process	3	168	0.0133359	0.139689	gene-FADD,gene-MAGED1,gene-PHLDA2
	biological_process	GO:0012501	programmed cell death	3	170	0.0137656	0.139689	gene-FADD,gene-MAGED1,gene-PHLDA2
	molecular_function	GO:0140098	catalytic activity, acting on RNA	3	218	0.0143005	0.139689	gene-CARS1,gene-DDX39B,gene-DDX43
	biological_process	GO:0016126	sterol biosynthetic process	1	5	0.0147967	0.139689	gene-DHCR7
	biological_process	GO:0043588	skin development	1	5	0.0147967	0.139689	gene-CDSN
	biological_process	GO:0008219	cell death	3	175	0.0148743	0.139689	gene-FADD,gene-MAGED1,gene-PHLDA2
	biological_process	GO:1902476	chloride transmembrane transport	1	7	0.0206559	0.178657	gene-ANO1
	molecular_function	GO:0016628	oxidoreductase activity, acting on the CH-CH group of donors, NAD or NADP as acceptor	1	9	0.0209783	0.178657	gene-DHCR7
	molecular_function	GO:0004386	helicase activity	2	96	0.0213046	0.178657	gene-DDX39B,gene-DDX43
	molecular_function	GO:0016884	carbon-nitrogen ligase activity, with glutamine as amido-N-donor	1	10	0.0232827	0.178657	gene-NADSYN1
	biological_process	GO:0001678	cellular glucose homeostasis	1	8	0.0235727	0.178657	gene-ANO1
	biological_process	GO:0007623	circadian rhythm	1	8	0.0235727	0.178657	gene-MAGED1
	biological_process	GO:0009408	response to heat	1	8	0.0235727	0.178657	gene-ANO1
	biological_process	GO:0009435	NAD biosynthetic process	1	8	0.0235727	0.178657	gene-NADSYN1
	biological_process	GO:0050796	regulation of insulin secretion	1	8	0.0235727	0.178657	gene-ANO1
	biological_process	GO:0051050	positive regulation of transport	1	8	0.0235727	0.178657	gene-ANO1
	biological_process	GO:0060341	regulation of cellular localization	1	8	0.0235727	0.178657	gene-ANO1
	molecular_function	GO:0016874	ligase activity	2	104	0.0247345	0.18423	gene-CARS1,gene-NADSYN1
	biological_process	GO:0050708	regulation of protein secretion	1	9	0.0264812	0.189444	gene-ANO1
	biological_process	GO:0090276	regulation of peptide hormone secretion	1	9	0.0264812	0.189444	gene-ANO1
	cellular_component	GO:0005774	vacuolar membrane	1	12	0.0284778	0.189444	gene-ATP6V1G2
	biological_process	GO:0002791	regulation of peptide secretion	1	10	0.0293813	0.189444	gene-ANO1
	biological_process	GO:0019674	NAD metabolic process	1	10	0.0293813	0.189444	gene-NADSYN1
	biological_process	GO:0033500	carbohydrate homeostasis	1	10	0.0293813	0.189444	gene-ANO1
	biological_process	GO:0042593	glucose homeostasis	1	10	0.0293813	0.189444	gene-ANO1
	biological_process	GO:0048511	rhythmic process	1	10	0.0293813	0.189444	gene-MAGED1
	biological_process	GO:0051223	regulation of protein transport	1	11	0.032273	0.197241	gene-ANO1
	biological_process	GO:0070201	regulation of establishment of protein localization	1	11	0.032273	0.197241	gene-ANO1
	biological_process	GO:0098661	inorganic anion transmembrane transport	1	11	0.032273	0.197241	gene-ANO1
	molecular_function	GO:0030291	protein serine/threonine kinase inhibitor activity	1	15	0.0347262	0.197241	gene-CDKN1C
	biological_process	GO:0009266	response to temperature stimulus	1	12	0.0351563	0.197241	gene-ANO1
	biological_process	GO:0009887	animal organ morphogenesis	1	12	0.0351563	0.197241	gene-CDSN
	biological_process	GO:0016125	sterol metabolic process	1	12	0.0351563	0.197241	gene-DHCR7
	biological_process	GO:0030073	insulin secretion	1	12	0.0351563	0.197241	gene-ANO1
	biological_process	GO:0032880	regulation of protein localization	1	12	0.0351563	0.197241	gene-ANO1
	biological_process	GO:0090087	regulation of peptide transport	1	12	0.0351563	0.197241	gene-ANO1
	cellular_component	GO:0044437	vacuolar part	1	16	0.0377995	0.207969	gene-ATP6V1G2
	biological_process	GO:0030072	peptide hormone secretion	1	13	0.0380314	0.207969	gene-ANO1
	molecular_function	GO:0004860	protein kinase inhibitor activity	1	17	0.0392672	0.209425	gene-CDKN1C
	molecular_function	GO:0019210	kinase inhibitor activity	1	17	0.0392672	0.209425	gene-CDKN1C
	biological_process	GO:0009306	protein secretion	1	14	0.0408981	0.212867	gene-ANO1
	molecular_function	GO:0016538	cyclin-dependent protein serine/threonine kinase regulator activity	1	18	0.0415299	0.213582	gene-CDKN1C
	biological_process	GO:0002790	peptide secretion	1	15	0.0437566	0.222386	gene-ANO1
	cellular_component	GO:0016020	membrane	13	3815	0.0496066	0.246323	gene-ANO1,gene-ATP6V1G2,gene-DHCR7,gene-KCNQ1,gene-LOC101118574,gene-LOC106990623,gene-LOC114118432,gene-LOC443313,gene-LTA,gene-LTB,gene-MRGPRG,gene-SORCS1,gene-TNF
OL VS HZ group-specific CNVRs	biological_process	GO:0050795	regulation of behavior	1	4	0.00334479	0.181816	gene-HTR1A
	biological_process	GO:0007610	behavior	1	12	0.0100045	0.181816	gene-HTR1A
	biological_process	GO:0019229	regulation of vasoconstriction	1	12	0.0100045	0.181816	gene-HTR1A
	molecular_function	GO:0004993	G protein-coupled serotonin receptor activity	1	12	0.0122846	0.181816	gene-HTR1A
	molecular_function	GO:0099589	serotonin receptor activity	1	12	0.0122846	0.181816	gene-HTR1A
	molecular_function	GO:0017017	MAP kinase tyrosine/serine/threonine phosphatase activity	1	13	0.013302	0.181816	gene-DUSP8
	molecular_function	GO:0033549	MAP kinase phosphatase activity	1	13	0.013302	0.181816	gene-DUSP8
	biological_process	GO:1903522	regulation of blood circulation	1	17	0.0141468	0.181816	gene-HTR1A
	biological_process	GO:0042310	vasoconstriction	1	20	0.0166247	0.181816	gene-HTR1A
	biological_process	GO:0097756	negative regulation of blood vessel diameter	1	20	0.0166247	0.181816	gene-HTR1A
	biological_process	GO:1903530	regulation of secretion by cell	1	23	0.0190971	0.181816	gene-HTR1A
	biological_process	GO:0044057	regulation of system process	1	24	0.01992	0.181816	gene-HTR1A
	biological_process	GO:0051046	regulation of secretion	1	24	0.01992	0.181816	gene-HTR1A
	biological_process	GO:0003018	vascular process in circulatory system	1	26	0.021564	0.181816	gene-HTR1A
	biological_process	GO:0023061	signal release	1	26	0.021564	0.181816	gene-HTR1A
	biological_process	GO:0035150	regulation of tube size	1	26	0.021564	0.181816	gene-HTR1A
	biological_process	GO:0035296	regulation of tube diameter	1	26	0.021564	0.181816	gene-HTR1A
	biological_process	GO:0050880	regulation of blood vessel size	1	26	0.021564	0.181816	gene-HTR1A
	biological_process	GO:0097746	regulation of blood vessel diameter	1	26	0.021564	0.181816	gene-HTR1A
	molecular_function	GO:0043130	ubiquitin binding	1	25	0.0254347	0.181816	gene-LOC106991827
	molecular_function	GO:0099528	G protein-coupled neurotransmitter receptor activity	1	25	0.0254347	0.181816	gene-HTR1A
	biological_process	GO:0010817	regulation of hormone levels	1	31	0.0256632	0.181816	gene-HTR1A
	molecular_function	GO:0032182	ubiquitin-like protein binding	1	26	0.0264394	0.181816	gene-LOC106991827
	biological_process	GO:0006810	transport	4	1532	0.0285078	0.181816	gene-HTR1A,gene-IPO11,gene-LOC101106781,gene-LOC101114098
	biological_process	GO:0003013	circulatory system process	1	35	0.0289316	0.181816	gene-HTR1A
	biological_process	GO:0008015	blood circulation	1	35	0.0289316	0.181816	gene-HTR1A
	biological_process	GO:0051234	establishment of localization	4	1540	0.0290133	0.181816	gene-HTR1A,gene-IPO11,gene-LOC101106781,gene-LOC101114098
	biological_process	GO:0051179	localization	4	1619	0.0343156	0.207566	gene-HTR1A,gene-IPO11,gene-LOC101106781,gene-LOC101114098
	molecular_function	GO:0008138	protein tyrosine/serine/threonine phosphatase activity	1	35	0.0354393	0.207566	gene-DUSP8
	molecular_function	GO:0003743	translation initiation factor activity	1	36	0.0364345	0.207566	gene-LOC101102204
	molecular_function	GO:0008227	G protein-coupled amine receptor activity	1	42	0.0423857	0.232272	gene-HTR1A
	biological_process	GO:0051049	regulation of transport	1	54	0.0443236	0.232272	gene-HTR1A
	cellular_component	GO:0045095	keratin filament	1	80	0.0444776	0.232272	gene-KRTAP5.4
