# Supplementary material for: Genome-wide identification of candidate copy number polymorphism genes associated with complex traits of Tibetan-sheep
Source: Sci Rep. 2023 Oct 12;13:17283. doi: 10.1038/s41598-023-44402-1 (PMC10570297; doi:10.1038/s41598-023-44402-1)
Supplement: Supplementary file 7 — Supplementary Table S7. [file 41598_2023_44402_MOESM7_ESM.xlsx]

## Sheet: Sheet1
Supplementary Table S7. VST results for each CNVRs among sheep
chr	start	end	size	High altitude vs low altitude in sheep	CNV type	gene type	gene name
1	34320001	34446500	126499	0.627451	deletion	intronic	gene-FGGY
1	271094301	271117900	23599	1	duplication	intergenic	gene-KCNJ6(dist=327640),gene-KCNJ15(dist=41615)
3	207626001	207858700	232699	0.638498	deletion,duplication	exonic	gene-EM4C
3	208704601	208819000	114399	0.644928	deletion,duplication	exonic	gene-LOC101117316,gene-LOC114113798
6	117834601	117846100	11499	0.787879	duplication	intergenic	gene-LOC105601929(dist=13606),gene-CTBP1(dist=46863)
7	26087201	26102100	14899	0.872727	deletion	exonic	gene-LOC101120085
11	41038401	41049600	11199	0.708333	deletion,duplication	exonic	gene-LOC101115138
17	22927501	22971600	44099	0.581197	deletion	intergenic	gene-LOC114118835(dist=1330059),gene-TRNAW(dist=1038327)
17	23873601	23877800	4199	1	deletion	intergenic	NONE(dist=NONE),gene-TRNAW(dist=132127)
19	46784401	46785900	1499	1	deletion	intronic	gene-CACNA2D3
20	25709101	25721300	12199	0.708333	duplication	intergenic	gene-LOC105605908(dist=22086),gene-LOC101121379(dist=4845)
20	27666101	27702100	35999	0.787879	deletion,duplication	UTR3	gene-LOC101113217
