# Supplementary material for: Genome-wide identification of candidate copy number polymorphism genes associated with complex traits of Tibetan-sheep
Source: Sci Rep. 2023 Oct 12;13:17283. doi: 10.1038/s41598-023-44402-1 (PMC10570297; doi:10.1038/s41598-023-44402-1)
Supplement: Supplementary file 8 — Supplementary Table S8. [file 41598_2023_44402_MOESM8_ESM.xlsx]

## Sheet: Sheet1
Supplementary Table S8. Functional enrichment of KEGG analysis of CNVR-harbored genes related to hypoxia adaptation
PathwayID	Pathway	Level1	Level2	list_number	total_number	Pvalue	FDR	List	URL
ko04921	Oxytocin signaling pathway	Organismal Systems	Endocrine system	2	156	0.0023821	0.10243	gene-CACNA2D3,gene-KCNJ6	http://www.kegg.jp/kegg-bin/show_pathway?map04921/K04860%09%23FFFFFF,red/K05000%09%23FFFFFF,red/
ko00040	Pentose and glucuronate interconversions	Metabolism	Carbohydrate metabolism	1	37	0.0177517	0.102785	gene-FGGY	http://www.kegg.jp/kegg-bin/show_pathway?map00040/K00875%09%23FFFFFF,red/
ko05330	Allograft rejection	Human Diseases	Immune disease	1	51	0.0243963	0.102785	gene-LOC101113217	http://www.kegg.jp/kegg-bin/show_pathway?map05330/K06751%09%23FFFFFF,red/
ko04940	Type I diabetes mellitus	Human Diseases	Endocrine and metabolic disease	1	58	0.0277039	0.102785	gene-LOC101113217	http://www.kegg.jp/kegg-bin/show_pathway?map04940/K06751%09%23FFFFFF,red/
ko05332	Graft-versus-host disease	Human Diseases	Immune disease	1	59	0.0281756	0.102785	gene-LOC101113217	http://www.kegg.jp/kegg-bin/show_pathway?map05332/K06751%09%23FFFFFF,red/
ko04330	Notch signaling pathway	Environmental Information Processing	Signal transduction	1	60	0.0286471	0.102785	gene-CTBP1	http://www.kegg.jp/kegg-bin/show_pathway?map04330/K04496%09%23FFFFFF,red/
ko05320	Autoimmune thyroid disease	Human Diseases	Immune disease	1	64	0.0305311	0.102785	gene-LOC101113217	http://www.kegg.jp/kegg-bin/show_pathway?map05320/K06751%09%23FFFFFF,red/
ko04929	GnRH secretion	Organismal Systems	Endocrine system	1	64	0.0305311	0.102785	gene-KCNJ6	http://www.kegg.jp/kegg-bin/show_pathway?map04929/K05000%09%23FFFFFF,red/
ko04214	Apoptosis - fly	Cellular Processes	Cell growth and death	1	68	0.0324119	0.102785	gene-LOC114118835	http://www.kegg.jp/kegg-bin/show_pathway?map04214/K01527%09%23FFFFFF,red/
ko04971	Gastric acid secretion	Organismal Systems	Digestive system	1	79	0.0375676	0.102785	gene-KCNJ15	http://www.kegg.jp/kegg-bin/show_pathway?map04971/K05008%09%23FFFFFF,red/
ko05412	Arrhythmogenic right ventricular cardiomyopathy	Human Diseases	Cardiovascular disease	1	79	0.0375676	0.102785	gene-CACNA2D3	http://www.kegg.jp/kegg-bin/show_pathway?map05412/K04860%09%23FFFFFF,red/
ko05220	Chronic myeloid leukemia	Human Diseases	Cancer: specific types	1	81	0.0385025	0.102785	gene-CTBP1	http://www.kegg.jp/kegg-bin/show_pathway?map05220/K04496%09%23FFFFFF,red/
ko05416	Viral myocarditis	Human Diseases	Cardiovascular disease	1	81	0.0385025	0.102785	gene-LOC101113217	http://www.kegg.jp/kegg-bin/show_pathway?map05416/K06751%09%23FFFFFF,red/
ko04612	Antigen processing and presentation	Organismal Systems	Immune system	1	87	0.0413022	0.102785	gene-LOC101113217	http://www.kegg.jp/kegg-bin/show_pathway?map04612/K06751%09%23FFFFFF,red/
ko04727	GABAergic synapse	Organismal Systems	Nervous system	1	89	0.0422338	0.102785	gene-KCNJ6	http://www.kegg.jp/kegg-bin/show_pathway?map04727/K05000%09%23FFFFFF,red/
ko05032	Morphine addiction	Human Diseases	Substance dependence	1	92	0.0436298	0.102785	gene-KCNJ6	http://www.kegg.jp/kegg-bin/show_pathway?map05032/K05000%09%23FFFFFF,red/
ko05410	Hypertrophic cardiomyopathy	Human Diseases	Cardiovascular disease	1	93	0.0440948	0.102785	gene-CACNA2D3	http://www.kegg.jp/kegg-bin/show_pathway?map05410/K04860%09%23FFFFFF,red/
ko04260	Cardiac muscle contraction	Organismal Systems	Circulatory system	1	97	0.0459525	0.102785	gene-CACNA2D3	http://www.kegg.jp/kegg-bin/show_pathway?map04260/K04860%09%23FFFFFF,red/
ko05414	Dilated cardiomyopathy	Human Diseases	Cardiovascular disease	1	98	0.0464165	0.102785	gene-CACNA2D3	http://www.kegg.jp/kegg-bin/show_pathway?map05414/K04860%09%23FFFFFF,red/
ko04713	Circadian entrainment	Organismal Systems	Environmental adaptation	1	101	0.0478071	0.102785	gene-KCNJ6	http://www.kegg.jp/kegg-bin/show_pathway?map04713/K05000%09%23FFFFFF,red/
