# Supplementary material for: Genome-wide identification of candidate copy number polymorphism genes associated with complex traits of Tibetan-sheep
Source: Sci Rep. 2023 Oct 12;13:17283. doi: 10.1038/s41598-023-44402-1 (PMC10570297; doi:10.1038/s41598-023-44402-1)
Supplement: Supplementary file 9 — Supplementary Table S9. [file 41598_2023_44402_MOESM9_ESM.xlsx]

## Sheet: Sheet1
Supplementry Table S9. VST results for each CNVRs among sheep.
chr	start	end	size	black coat vs white coat in sheep	CNV type	gene type	gene name
1	45083801	45085900	2099	1	deletion	intergenic	gene-DEPDC1(dist=885899),gene-LRRC7(dist=247103)
2	8018801	8021100	2299	1	deletion	intergenic	gene-PAPPA(dist=425978),gene-LOC101102204(dist=22064)
3	192687701	192698500	10799	0.774194	deletion	intergenic	gene-SOX5(dist=489460),gene-TRNAK(dist=116195)
4	39393201	39399200	5999	0.581197	deletion	intergenic	gene-LOC101114098(dist=107743),gene-CACNA2D1(dist=171684)
10	70443401	70457300	13899	0.787879	deletion	intronic	gene-LOC101106781
16	16008501	16010200	1699	1	deletion	intergenic	gene-HTR1A(dist=280569),gene-IPO11(dist=937265)
19	18276601	18277800	1199	1	deletion	intergenic	gene-LMCD1(dist=352891),gene-GRM7(dist=294832)
21	46219701	46732300	512599	0.744792	deletion,duplication	exonic	gene-BRSK2,gene-DUSP8,gene-KRTAP5.4,gene-LOC106991827,gene-LOC114110090,gene-LOC121817484,gene-MOB2,gene-MUC2,gene-MUC5AC,gene-MUC5B
X	131992701	132004900	12199	0.774194	deletion,duplication	intergenic	gene-LOC121818355(dist=9327),gene-LOC121818151(dist=225256)
