# Supplementary material for: Genome-wide identification of candidate copy number polymorphism genes associated with complex traits of Tibetan-sheep
Source: Sci Rep. 2023 Oct 12;13:17283. doi: 10.1038/s41598-023-44402-1 (PMC10570297; doi:10.1038/s41598-023-44402-1)
Supplement: Supplementary file 10 — Supplementary Table S10. [file 41598_2023_44402_MOESM10_ESM.xlsx]

## Sheet: Sheet1
Supplementary Table S11. Functional enrichment of KEGG analysis of CNVR-harbored genes related to coat color
PathwayID	Pathway	Level1	Level2	list_number	total_number	Pvalue	FDR	List	URL
ko04024	cAMP signaling pathway	Environmental Information Processing	Signal transduction	2	232	0.018223	0.203014	gene-LOC101106781,gene-HTR1A	http://www.kegg.jp/kegg-bin/show_pathway?map04024/K05673%09%23FFFFFF,red/K04153%09%23FFFFFF,red/
ko04010	MAPK signaling pathway	Environmental Information Processing	Signal transduction	2	298	0.0290779	0.203014	gene-CACNA2D1,gene-DUSP8	http://www.kegg.jp/kegg-bin/show_pathway?map04010/K04459%09%23FFFFFF,red/K04858%09%23FFFFFF,red/
ko01523	Antifolate resistance	Human Diseases	Drug resistance: antineoplastic	1	36	0.0321535	0.203014	gene-LOC101106781	http://www.kegg.jp/kegg-bin/show_pathway?map01523/K05673%09%23FFFFFF,red/
ko04080	Neuroactive ligand-receptor interaction	Environmental Information Processing	Signaling molecules and interaction	2	368	0.0427856	0.203014	gene-GRM7,gene-HTR1A	http://www.kegg.jp/kegg-bin/show_pathway?map04080/K04153%09%23FFFFFF,red/K04609%09%23FFFFFF,red/
ko02010	ABC transporters	Environmental Information Processing	Membrane transport	1	56	0.0495969	0.203014	gene-LOC101106781	http://www.kegg.jp/kegg-bin/show_pathway?map02010/K05673%09%23FFFFFF,red/
