# Supplementary material for: Genome-wide identification of candidate copy number polymorphism genes associated with complex traits of Tibetan-sheep
Source: Sci Rep. 2023 Oct 12;13:17283. doi: 10.1038/s41598-023-44402-1 (PMC10570297; doi:10.1038/s41598-023-44402-1)
Supplement: Supplementary file 11 — Supplementary Table S11. [file 41598_2023_44402_MOESM11_ESM.xlsx]

## Sheet: Sheet1
Supplementary Table S12. Functional enrichment of KEGG analysis of CNVR-harbored genes related to body weight
PathwayID	Pathway	Level1	Level2	list_number	total_number	Pvalue	FDR	List	URL
ko04740	Olfactory transduction	Organismal Systems	Sensory system	7	988	3.03194e-05	0.000788305	gene-LOC101108776,gene-LOC101120175,gene-LOC114116981,gene-LOC101120675,gene-LOC114118337,gene-LOC101119653,gene-LOC101119916	http://www.kegg.jp/kegg-bin/show_pathway?map04740/K04257%09%23FFFFFF,red/
ko04136	Autophagy - other	Cellular Processes	Transport and catabolism	1	34	0.0343768	0.342934	gene-PIK3C3	http://www.kegg.jp/kegg-bin/show_pathway?map04136/K00914%09%23FFFFFF,red/
