# Supplementary material for: Genome-wide identification of candidate copy number polymorphism genes associated with complex traits of Tibetan-sheep
Source: Sci Rep. 2023 Oct 12;13:17283. doi: 10.1038/s41598-023-44402-1 (PMC10570297; doi:10.1038/s41598-023-44402-1)
Supplement: Supplementary file 12 — Supplementary Table S12. [file 41598_2023_44402_MOESM12_ESM.xlsx]

## Sheet: Table S13
Supplementary Table S13. Primers used in this study for qPCR.
Chrom	POS_strt	POS_end	Length	Genotype	Gene	Region	F	R
2	126478701	126479900	1200	deletion	LOC114112857	exonic	TGTTTCTGTGCTGGGAGACT	GCGAACAACCTGTGCAGTAC
3	206515901	206517000	1100	deletion	LOC114114111	intronic	GTGGATTCTGTACTGGGGCT	GGCTAAGCAGAATTCCAGGC
9	80673201	80674400	1200	deletion	LOC121820315	exonic	CCCTCTCCCACAAGACACAA	GCATGAATGGACACACGAGG
7	98333901	98335100	1200	deletion	ZC3H14	intronic	TCACTCTTCTGCTGCCTTCA	CAACCAGTGCATCCCAAACA
18	52714001	52715200	1200	deletion	LOC121817111	exonic	GATCAGTCTCTCCGTCCTCG	TCGAGCGGCTGATTTTATGC
20	28603801	28607600	3800	deletion	LOC114109570	exonic	CCAGAATGTACTCAGCCCCA	CGAGGCCTTGGATGACATTG
20	25261601	25262900	1300	deletion	LOC101118514	intronic	TCCAGCCCAGTGTTTCTCAT	GACCACCTAACCTGCCTCTT
18	22736901	22773500	36600	duplication	LOC121817084	exonic	ATTCAGGAGCAGCTGGACAA	GTTGAGGGAGCTCGAGGATT
25	35996401	35997500	1100	deletion	NRG3	intronic	CTGTTCATCGGCTTCATCGG	TGGGCTTGGAGAGGAAGAAG
actin							CGACAAGGAACAGCCCTAGC	TTCATCTTCAGCGGAGTGGC
